# Supplementary material for: Re-expression of CA1 and entorhinal activity patterns preserves temporal context memory at long timescales
Source: Nat Commun. 2023 Jul 19;14:4350. doi: 10.1038/s41467-023-40100-8 (PMC10356845; doi:10.1038/s41467-023-40100-8)
Supplement: Supplementary file 6 — Source Data [file 41467_2023_40100_MOESM6_ESM.xlsx]

## Sheet: Figure 2a, 2b
SUBJECT	TRIAL	STIM	RECOGNITION CONFIDENCE
1	1	1	1
1	2	1	5
1	3	0	5
1	4	1	4
1	5	1	6
1	6	1	5
1	7	1	4
1	8	1	3
1	9	0	1
1	10	1	4
1	11	1	4
1	12	0	2			Sex info:
1	13	0	3			subj01	M
1	14	1	4			subj02	F
1	15	0	2			subj03	F
1	16	0	3			subj04	F
1	17	1	2			subj05	F
1	18	1	5			subj06	M
1	19	1	4			subj07	F
1	20	0	2			subj08	F
1	21	1	5
1	22	0	2
1	23	1	5
1	24	0	2
1	25	1	4
1	26	1	3
1	27	1	6
1	28	1	4
1	29	0	3
1	30	0	4
1	31	0	5
1	32	1	5
1	33	1	4
1	34	0	3
1	35	1	4
1	36	1	5
1	37	1	2
1	38	0	3
1	39	1	2
1	40	0	1
1	41	0	2
1	42	1	4
1	43	1	6
1	44	1	4
1	45	1	6
1	46	1	6
1	47	1	6
1	48	0	3
1	49	1	5
1	50	1	4
1	51	0	2
1	52	1	3
1	53	1	3
1	54	1	4
1	55	1	5
1	56	0	3
1	57	1	3
1	58	1	4
1	59	1	5
1	60	0	4
1	61	0	4
1	62	1	4
1	63	1	4
1	64	1	5
1	65	1	2
1	66	1	4
1	67	1	6
1	68	1	4
1	69	1	6
1	70	1	6
1	71	1	6
1	72	1	4
1	73	1	2
1	74	1	3
1	75	1	3
1	76	0	3
1	77	0	3
1	78	0	3
1	79	1	4
1	80	1	4
1	81	1	5
1	82	0	4
1	83	1	5
1	84	0	4
1	85	0	1
1	86	1	5
1	87	0	3
1	88	1	4
1	89	1	4
1	90	1	6
1	91	1	5
1	92	1	5
1	93	1	3
1	94	1	5
1	95	0	5
1	96	1	4
1	97	0	1
1	98	1	5
1	99	1	4
1	100	1	3
1	101	1	6
1	102	1	6
1	103	1	4
1	104	1	3
1	105	0	1
1	106	1	4
1	107	0	5
1	108	1	5
1	109	1	3
1	110	1	6
1	111	0	2
1	112	1	3
1	113	0	4
1	114	0	3
1	115	0	4
1	116	1	3
1	117	1	6
1	118	1	2
1	119	1	4
1	120	1	4
1	121	1	4
1	122	0	3
1	123	1	5
1	124	1	5
1	125	0	4
1	126	1	6
1	127	0	5
1	128	1	6
1	129	0	3
1	130	0	4
1	131	0	5
1	132	1	3
1	133	1	6
1	134	1	5
1	135	0	4
1	136	1	5
1	137	0	2
1	138	1	3
1	139	1	1
1	140	1	3
1	141	0	2
1	142	0	2
1	143	1	4
1	144	1	6
1	145	1	5
1	146	0	3
1	147	0	3
1	148	1	4
1	149	1	6
1	150	1	5
1	151	1	4
1	152	0	4
1	153	1	3
1	154	1	3
1	155	1	5
1	156	1	5
1	157	1	6
1	158	0	4
1	159	1	4
1	160	1	3
1	161	1	2
1	162	1	3
1	163	1	4
1	164	1	5
1	165	0	5
1	166	1	5
1	167	1	4
1	168	1	4
1	169	1	4
1	170	0	4
1	171	1	4
1	172	0	3
1	173	1	2
1	174	1	3
1	175	1	4
1	176	1	2
1	177	1	4
1	178	0	5
1	179	1	6
1	180	1	6
1	181	1	5
1	182	1	5
1	183	1	5
1	184	0	2
1	185	0	5
1	186	1	6
1	187	1	4
1	188	1	5
1	189	1	4
1	190	0	4
1	191	1	6
1	192	1	5
1	193	1	4
1	194	1	5
1	195	0	4
1	196	1	4
1	197	0	3
1	198	1	4
1	199	1	6
1	200	0	3
1	201	0	3
1	202	1	6
1	203	0	4
1	204	1	6
1	205	0	4
1	206	0	2
1	207	1	3
1	208	0	2
1	209	0	3
1	210	1	5
1	211	1	5
1	212	1	4
1	213	1	3
1	214	0	4
1	215	1	3
1	216	0	1
1	217	1	2
1	218	0	3
1	219	1	4
1	220	1	2
1	221	0	2
1	222	0	2
1	223	1	6
1	224	1	5
1	225	0	4
1	226	0	2
1	227	1	3
1	228	1	6
1	229	1	6
1	230	1	5
1	231	0	4
1	232	1	2
1	233	1	6
1	234	0	5
1	235	1	6
1	236	1	5
1	237	1	4
1	238	1	6
1	239	1	5
1	240	1	4
1	241	1	4
1	242	1	6
1	243	1	5
1	244	0	4
1	245	0	2
1	246	1	2
1	247	1	2
1	248	1	4
1	249	1	4
1	250	1	3
1	251	1	5
1	252	0	2
1	253	1	5
1	254	0	5
1	255	1	5
1	256	1	4
1	257	1	4
1	258	0	3
1	259	1	6
1	260	1	4
1	261	1	5
1	262	0	3
1	263	1	5
1	264	0	3
1	265	1	5
1	266	1	5
1	267	0	4
1	268	0	4
1	269	1	4
1	270	0	5
1	271	1	4
1	272	0	2
1	273	1	4
1	274	0	4
1	275	1	4
1	276	1	5
1	277	1	5
1	278	1	2
1	279	0	4
1	280	1	4
1	281	0	4
1	282	0	6
1	283	0	4
1	284	1	4
1	285	1	6
1	286	1	4
1	287	1	5
1	288	1	4
1	289	0	3
1	290	1	4
1	291	1	4
1	292	1	5
1	293	1	5
1	294	1	4
1	295	1	4
1	296	1	6
1	297	0	3
1	298	0	2
1	299	0	4
1	300	1	4
1	301	1	6
1	302	0	5
1	303	1	3
1	304	1	6
1	305	1	6
1	306	1	5
1	307	1	4
1	308	1	4
1	309	0	3
1	310	1	4
1	311	1	6
1	312	1	3
1	313	1	4
1	314	0	3
1	315	1	5
1	316	1	6
1	317	1	5
1	318	0	3
1	319	0	2
1	320	1	3
2	1	1	6
2	2	1	6
2	3	0	2
2	4	1	6
2	5	1	5
2	6	0	1
2	7	1	6
2	8	1	6
2	9	1	5
2	10	1	3
2	11	1	4
2	12	0	2
2	13	1	6
2	14	1	5
2	15	1	6
2	16	0	2
2	17	1	6
2	18	0	6
2	19	0	5
2	20	1	6
2	21	0	6
2	22	0	2
2	23	1	6
2	24	1	6
2	25	1	6
2	26	1	6
2	27	0	1
2	28	1	6
2	29	1	6
2	30	0	5
2	31	1	6
2	32	1	6
2	33	0	4
2	34	1	6
2	35	1	4
2	36	0	6
2	37	1	6
2	38	1	6
2	39	1	6
2	40	1	2
2	41	1	6
2	42	0	3
2	43	1	6
2	44	0	6
2	45	0	4
2	46	1	5
2	47	0	5
2	48	1	3
2	49	1	5
2	50	1	6
2	51	0	3
2	52	1	5
2	53	0	4
2	54	1	6
2	55	1	6
2	56	1	6
2	57	1	6
2	58	1	6
2	59	0	6
2	60	0	1
2	61	1	4
2	62	0	3
2	63	1	6
2	64	0	5
2	65	1	6
2	66	1	6
2	67	1	6
2	68	1	5
2	69	1	6
2	70	1	6
2	71	1	6
2	72	1	6
2	73	0	6
2	74	1	6
2	75	1	5
2	76	1	6
2	77	0	4
2	78	0	3
2	79	1	6
2	80	1	2
2	81	1	5
2	82	1	6
2	83	1	6
2	84	0	3
2	85	0	5
2	86	1	5
2	87	1	6
2	88	0	2
2	89	1	6
2	90	0	6
2	91	1	5
2	92	1	6
2	93	1	5
2	94	0	6
2	95	1	6
2	96	1	2
2	97	0	2
2	98	0	5
2	99	1	6
2	100	0	6
2	101	1	6
2	102	0	6
2	103	0	6
2	104	1	6
2	105	1	6
2	106	1	6
2	107	0	6
2	108	1	5
2	109	1	6
2	110	1	6
2	111	1	6
2	112	1	2
2	113	1	6
2	114	0	6
2	115	1	6
2	116	1	6
2	117	1	6
2	118	1	6
2	119	1	6
2	120	1	5
2	121	0	6
2	122	1	6
2	123	1	6
2	124	0	2
2	125	0	4
2	126	1	6
2	127	1	6
2	128	0	2
2	129	0	4
2	130	1	6
2	131	1	6
2	132	1	6
2	133	1	6
2	134	1	6
2	135	0	5
2	136	1	6
2	137	1	6
2	138	1	2
2	139	1	6
2	140	0	5
2	141	1	6
2	142	1	5
2	143	0	6
2	144	1	6
2	145	0	6
2	146	1	6
2	147	1	6
2	148	0	2
2	149	1	6
2	150	1	6
2	151	1	6
2	152	0	4
2	153	1	4
2	154	1	6
2	155	1	6
2	156	1	6
2	157	0	6
2	158	1	6
2	159	0	4
2	160	0	6
2	161	1	6
2	162	1	5
2	163	0	6
2	164	1	6
2	165	1	6
2	166	0	6
2	167	0	6
2	168	1	6
2	169	0	2
2	170	1	5
2	171	1	6
2	172	1	6
2	173	1	6
2	174	1	6
2	175	0	6
2	176	1	6
2	177	1	6
2	178	1	4
2	179	1	6
2	180	1	5
2	181	1	6
2	182	1	6
2	183	1	5
2	184	0	6
2	185	1	6
2	186	0	4
2	187	0	6
2	188	1	6
2	189	1	6
2	190	1	6
2	191	0	3
2	192	1	6
2	193	0	5
2	194	1	5
2	195	1	6
2	196	1	6
2	197	1	4
2	198	1	5
2	199	1	6
2	200	1	6
2	201	1	6
2	202	1	6
2	203	1	3
2	204	1	6
2	205	1	6
2	206	1	6
2	207	1	5
2	208	1	6
2	209	0	4
2	210	1	6
2	211	0	5
2	212	1	6
2	213	1	6
2	214	1	6
2	215	1	5
2	216	1	6
2	217	1	4
2	218	0	5
2	219	1	6
2	220	1	6
2	221	0	6
2	222	0	6
2	223	1	4
2	224	0	5
2	225	1	5
2	226	1	5
2	227	1	5
2	228	1	6
2	229	0	4
2	230	1	6
2	231	1	6
2	232	1	5
2	233	1	5
2	234	1	5
2	235	0	4
2	236	0	3
2	237	1	3
2	238	1	4
2	239	1	6
2	240	0	6
2	241	1	6
2	242	0	6
2	243	0	6
2	244	1	6
2	245	0	5
2	246	1	6
2	247	0	5
2	248	1	6
2	249	0	4
2	250	0	3
2	251	0	3
2	252	1	6
2	253	1	6
2	254	1	6
2	255	1	6
2	256	1	5
2	257	1	5
2	258	0	5
2	259	1	6
2	260	1	4
2	261	1	6
2	262	0	3
2	263	0	6
2	264	1	6
2	265	1	6
2	266	0	6
2	267	1	5
2	268	0	6
2	269	1	6
2	270	1	6
2	271	0	6
2	272	1	6
2	273	1	6
2	274	1	5
2	275	1	6
2	276	1	6
2	277	1	6
2	278	1	4
2	279	0	5
2	280	1	5
2	281	1	5
2	282	0	6
2	283	1	6
2	284	1	6
2	285	0	6
2	286	1	6
2	287	0	3
2	288	1	4
2	289	0	5
2	290	1	6
2	291	1	6
2	292	0	4
2	293	1	6
2	294	0	5
2	295	1	6
2	296	1	6
2	297	0	6
2	298	1	6
2	299	0	6
2	300	0	5
2	301	1	6
2	302	0	3
2	303	1	6
2	304	1	6
2	305	1	6
2	306	1	6
2	307	1	6
2	308	0	6
2	309	1	6
2	310	1	6
2	311	1	6
2	312	1	6
2	313	1	6
2	314	0	6
2	315	0	6
2	316	1	6
2	317	1	6
2	318	1	6
2	319	0	5
2	320	0	5
3	1	1	3
3	2	0	4
3	3	1	6
3	4	0	4
3	5	1	5
3	6	1	3
3	7	1	2
3	8	0	1
3	9	1	4
3	10	1	2
3	11	1	3
3	12	1	3
3	13	1	4
3	14	1	3
3	15	1	4
3	16	1	4
3	17	0	3
3	18	1	5
3	19	0	3
3	20	1	4
3	21	1	3
3	22	1	4
3	23	0	2
3	24	1	4
3	25	1	4
3	26	0	3
3	27	1	4
3	28	1	2
3	29	0	5
3	30	1	4
3	31	0	3
3	32	1	3
3	33	1	2
3	34	1	4
3	35	1	3
3	36	1	3
3	37	0	4
3	38	1	5
3	39	0	4
3	40	1	3
3	41	0	5
3	42	1	3
3	43	1	4
3	44	1	3
3	45	0	3
3	46	1	3
3	47	1	3
3	48	1	2
3	49	1	3
3	50	1	4
3	51	1	2
3	52	0	3
3	53	1	3
3	54	1	3
3	55	1	4
3	56	1	4
3	57	0	2
3	58	1	3
3	59	1	2
3	60	1	3
3	61	1	3
3	62	0	4
3	63	0	1
3	64	1	3
3	65	1	3
3	66	1	4
3	67	0	1
3	68	1	4
3	69	1	3
3	70	1	2
3	71	1	4
3	72	1	4
3	73	0	4
3	74	1	5
3	75	1	3
3	76	0	3
3	77	1	3
3	78	0	4
3	79	0	4
3	80	1	5
3	81	0	4
3	82	1	3
3	83	1	4
3	84	0	3
3	85	1	2
3	86	0	3
3	87	1	3
3	88	0	1
3	89	1	4
3	90	0	3
3	91	1	3
3	92	1	3
3	93	0	4
3	94	1	4
3	95	1	4
3	96	1	3
3	97	0	3
3	98	1	4
3	99	0	2
3	100	1	2
3	101	1	3
3	102	1	5
3	103	1	4
3	104	1	6
3	105	1	4
3	106	1	5
3	107	0	2
3	108	1	6
3	109	0	3
3	110	1	4
3	111	1	3
3	112	1	3
3	113	1	4
3	114	0	3
3	115	1	4
3	116	1	4
3	117	1	4
3	118	0	4
3	119	1	3
3	120	1	3
3	121	1	4
3	122	0	3
3	123	0	1
3	124	0	3
3	125	1	6
3	126	1	4
3	127	1	4
3	128	1	5
3	129	0	2
3	130	0	3
3	131	0	4
3	132	1	3
3	133	0	3
3	134	1	3
3	135	0	4
3	136	0	3
3	137	1	3
3	138	0	4
3	139	1	3
3	140	1	4
3	141	0	3
3	142	1	4
3	143	0	3
3	144	1	4
3	145	1	2
3	146	1	2
3	147	1	4
3	148	0	3
3	149	0	3
3	150	0	4
3	151	1	4
3	152	1	3
3	153	0	4
3	154	0	3
3	155	1	4
3	156	1	3
3	157	1	4
3	158	1	4
3	159	1	4
3	160	1	3
3	161	1	4
3	162	0	3
3	163	1	4
3	164	1	4
3	165	0	3
3	166	1	5
3	167	0	4
3	168	0	3
3	169	0	3
3	170	1	4
3	171	0	4
3	172	1	6
3	173	1	3
3	174	1	4
3	175	0	3
3	176	1	3
3	177	1	4
3	178	1	5
3	179	1	6
3	180	1	4
3	181	1	3
3	182	1	4
3	183	1	3
3	184	1	3
3	185	1	4
3	186	1	5
3	187	0	4
3	188	1	4
3	189	1	3
3	190	1	4
3	191	1	4
3	192	1	3
3	193	0	4
3	194	1	6
3	195	0	4
3	196	1	6
3	197	1	4
3	198	1	4
3	199	1	4
3	200	1	4
3	201	0	3
3	202	0	2
3	203	1	3
3	204	0	4
3	205	1	3
3	206	0	3
3	207	0	3
3	208	1	3
3	209	1	6
3	210	0	3
3	211	1	4
3	212	1	4
3	213	0	3
3	214	1	3
3	215	0	3
3	216	1	6
3	217	1	4
3	218	0	4
3	219	1	4
3	220	1	5
3	221	1	5
3	222	1	5
3	223	1	4
3	224	1	5
3	225	1	3
3	226	0	3
3	227	1	3
3	228	1	3
3	229	1	4
3	230	0	5
3	231	0	3
3	232	0	4
3	233	1	4
3	234	0	3
3	235	1	4
3	236	1	3
3	237	1	3
3	238	1	5
3	239	1	4
3	240	1	3
3	241	1	3
3	242	0	3
3	243	0	3
3	244	1	4
3	245	1	3
3	246	0	4
3	247	1	2
3	248	1	3
3	249	1	3
3	250	1	3
3	251	1	5
3	252	1	2
3	253	1	4
3	254	1	3
3	255	0	3
3	256	1	6
3	257	0	3
3	258	1	6
3	259	1	5
3	260	1	5
3	261	0	3
3	262	0	3
3	263	1	3
3	264	1	5
3	265	1	4
3	266	1	4
3	267	0	4
3	268	1	2
3	269	1	4
3	270	0	4
3	271	0	1
3	272	1	4
3	273	1	3
3	274	1	3
3	275	0	3
3	276	1	3
3	277	1	2
3	278	1	4
3	279	0	4
3	280	1	3
3	281	1	3
3	282	1	3
3	283	0	4
3	284	1	5
3	285	0	3
3	286	1	6
3	287	1	4
3	288	1	4
3	289	1	3
3	290	1	4
3	291	1	4
3	292	0	3
3	293	1	6
3	294	1	3
3	295	0	1
3	296	0	3
3	297	0	4
3	298	1	3
3	299	0	4
3	300	1	4
3	301	1	5
3	302	1	6
3	303	1	5
3	304	0	3
3	305	1	4
3	306	1	4
3	307	1	3
3	308	1	3
3	309	0	3
3	310	0	3
3	311	1	4
3	312	1	6
3	313	1	4
3	314	1	4
3	315	0	3
3	316	1	3
3	317	1	3
3	318	0	4
3	319	1	2
3	320	0	3
4	1	1	1
4	2	1	5
4	3	1	4
4	4	1	2
4	5	1	2
4	6	1	5
4	7	1	3
4	8	0	2
4	9	1	2
4	10	0	1
4	11	1	1
4	12	0	1
4	13	1	6
4	14	1	5
4	15	1	5
4	16	1	3
4	17	0	2
4	18	1	2
4	19	1	2
4	20	1	2
4	21	1	1
4	22	1	4
4	23	1	4
4	24	1	6
4	25	0	2
4	26	0	1
4	27	1	4
4	28	1	4
4	29	1	2
4	30	0	2
4	31	0	3
4	32	1	6
4	33	0	2
4	34	0	5
4	35	1	4
4	36	1	3
4	37	1	2
4	38	0	6
4	39	0	5
4	40	0	4
4	41	1	3
4	42	1	4
4	43	1	5
4	44	1	3
4	45	0	3
4	46	0	4
4	47	1	6
4	48	1	3
4	49	1	6
4	50	1	5
4	51	1	6
4	52	1	5
4	53	1	3
4	54	1	6
4	55	1	6
4	56	1	6
4	57	1	6
4	58	1	6
4	59	1	4
4	60	1	4
4	61	1	6
4	62	0	6
4	63	1	4
4	64	0	5
4	65	1	6
4	66	1	4
4	67	0	2
4	68	1	2
4	69	1	5
4	70	0	4
4	71	1	6
4	72	1	5
4	73	1	2
4	74	0	3
4	75	1	6
4	76	1	4
4	77	1	4
4	78	0	2
4	79	1	6
4	80	1	6
4	81	1	6
4	82	1	6
4	83	0	4
4	84	1	4
4	85	0	1
4	86	1	3
4	87	1	2
4	88	0	2
4	89	0	1
4	90	1	4
4	91	1	3
4	92	0	5
4	93	0	2
4	94	1	6
4	95	0	5
4	96	1	6
4	97	1	3
4	98	1	2
4	99	1	4
4	100	1	4
4	101	1	3
4	102	0	1
4	103	1	4
4	104	0	3
4	105	1	5
4	106	0	6
4	107	0	3
4	108	0	3
4	109	1	3
4	110	1	4
4	111	1	3
4	112	0	2
4	113	0	2
4	114	1	6
4	115	1	5
4	116	0	2
4	117	1	6
4	118	1	6
4	119	0	1
4	120	1	6
4	121	1	3
4	122	0	3
4	123	0	2
4	124	1	6
4	125	1	6
4	126	0	2
4	127	0	4
4	128	0	2
4	129	1	2
4	130	0	5
4	131	1	2
4	132	1	3
4	133	1	2
4	134	1	6
4	135	1	4
4	136	0	1
4	137	1	4
4	138	1	4
4	139	1	2
4	140	1	3
4	141	0	1
4	142	1	5
4	143	1	5
4	144	1	5
4	145	0	3
4	146	1	1
4	147	1	4
4	148	1	4
4	149	0	2
4	150	1	6
4	151	0	3
4	152	1	3
4	153	1	6
4	154	1	4
4	155	1	5
4	156	0	3
4	157	0	4
4	158	1	4
4	159	0	2
4	160	0	2
4	161	0	1
4	162	1	6
4	163	1	4
4	164	1	5
4	165	0	5
4	166	1	4
4	167	0	4
4	168	1	6
4	169	1	4
4	170	1	1
4	171	1	4
4	172	1	4
4	173	1	5
4	174	1	6
4	175	1	6
4	176	1	5
4	177	1	4
4	178	1	6
4	179	1	6
4	180	0	3
4	181	0	4
4	182	1	1
4	183	1	4
4	184	1	5
4	185	1	3
4	186	0	3
4	187	1	4
4	188	1	4
4	189	1	4
4	190	1	2
4	191	1	4
4	192	0	3
4	193	1	2
4	194	1	6
4	195	0	5
4	196	0	3
4	197	1	4
4	198	0	3
4	199	1	5
4	200	0	4
4	201	1	6
4	202	1	6
4	203	1	2
4	204	1	3
4	205	0	2
4	206	1	3
4	207	1	2
4	208	1	4
4	209	1	6
4	210	1	2
4	211	0	1
4	212	1	2
4	213	0	2
4	214	0	1
4	215	1	6
4	216	0	5
4	217	1	6
4	218	1	4
4	219	1	6
4	220	0	2
4	221	1	5
4	222	0	4
4	223	1	4
4	224	1	4
4	225	1	4
4	226	0	5
4	227	1	5
4	228	1	6
4	229	1	3
4	230	1	4
4	231	0	2
4	232	0	3
4	233	1	3
4	234	1	5
4	235	0	4
4	236	0	2
4	237	0	3
4	238	1	3
4	239	1	4
4	240	1	4
4	241	1	5
4	242	0	3
4	243	1	1
4	244	0	2
4	245	0	3
4	246	1	4
4	247	0	2
4	248	1	4
4	249	1	3
4	250	1	5
4	251	1	5
4	252	0	2
4	253	1	3
4	254	1	2
4	255	1	4
4	256	0	2
4	257	1	2
4	258	1	4
4	259	0	2
4	260	1	1
4	261	0	1
4	262	1	3
4	263	0	4
4	264	0	4
4	265	0	3
4	266	1	3
4	267	1	1
4	268	0	2
4	269	1	6
4	270	1	4
4	271	1	4
4	272	1	3
4	273	0	2
4	274	1	2
4	275	1	1
4	276	0	1
4	277	0	3
4	278	0	3
4	279	1	6
4	280	1	4
4	281	1	6
4	282	1	6
4	283	1	4
4	284	1	6
4	285	0	4
4	286	0	1
4	287	1	4
4	288	0	4
4	289	1	3
4	290	1	2
4	291	1	6
4	292	1	4
4	293	1	3
4	294	0	2
4	295	0	1
4	296	1	1
4	297	1	6
4	298	1	6
4	299	1	4
4	300	1	4
4	301	1	6
4	302	1	3
4	303	1	5
4	304	1	3
4	305	1	6
4	306	1	4
4	307	1	6
4	308	0	3
4	309	1	3
4	310	0	2
4	311	1	4
4	312	1	4
4	313	1	3
4	314	1	6
4	315	1	5
4	316	0	2
4	317	1	4
4	318	1	6
4	319	1	6
4	320	1	6
5	1	1	3
5	2	1	4
5	3	1	6
5	4	0	3
5	5	1	5
5	6	1	4
5	7	1	4
5	8	0	2
5	9	1	2
5	10	1	5
5	11	1	5
5	12	1	6
5	13	1	6
5	14	0	3
5	15	1	5
5	16	0	6
5	17	1	4
5	18	1	6
5	19	1	6
5	20	1	5
5	21	1	4
5	22	0	4
5	23	1	6
5	24	1	6
5	25	1	4
5	26	1	4
5	27	0	4
5	28	1	6
5	29	1	6
5	30	1	5
5	31	1	6
5	32	1	4
5	33	1	6
5	34	1	4
5	35	0	4
5	36	1	6
5	37	1	6
5	38	1	6
5	39	0	4
5	40	1	3
5	41	0	3
5	42	1	4
5	43	1	4
5	44	1	4
5	45	0	2
5	46	1	4
5	47	1	4
5	48	0	2
5	49	1	4
5	50	1	5
5	51	1	6
5	52	1	4
5	53	1	4
5	54	0	4
5	55	1	6
5	56	1	3
5	57	1	4
5	58	0	5
5	59	1	4
5	60	0	4
5	61	1	4
5	62	1	4
5	63	1	6
5	64	1	4
5	65	0	4
5	66	1	6
5	67	1	4
5	68	0	4
5	69	0	4
5	70	1	4
5	71	0	4
5	72	0	3
5	73	1	3
5	74	1	6
5	75	1	6
5	76	1	5
5	77	0	4
5	78	1	6
5	79	0	4
5	80	1	6
5	81	1	4
5	82	1	4
5	83	0	4
5	84	0	4
5	85	0	3
5	86	1	4
5	87	0	4
5	88	1	4
5	89	0	4
5	90	0	4
5	91	1	4
5	92	1	4
5	93	0	3
5	94	0	4
5	95	0	4
5	96	1	5
5	97	1	4
5	98	1	5
5	99	1	4
5	100	1	4
5	101	1	5
5	102	1	5
5	103	1	5
5	104	0	4
5	105	0	3
5	106	1	4
5	107	1	4
5	108	1	6
5	109	1	5
5	110	1	4
5	111	1	4
5	112	0	4
5	113	1	5
5	114	1	4
5	115	0	4
5	116	1	4
5	117	0	4
5	118	0	4
5	119	1	5
5	120	1	5
5	121	0	4
5	122	1	5
5	123	0	4
5	124	1	4
5	125	0	4
5	126	1	4
5	127	1	4
5	128	0	4
5	129	1	5
5	130	0	4
5	131	1	4
5	132	1	6
5	133	0	5
5	134	0	4
5	135	1	6
5	136	1	4
5	137	1	6
5	138	1	5
5	139	0	5
5	140	1	6
5	141	1	6
5	142	1	5
5	143	1	5
5	144	1	5
5	145	1	5
5	146	1	4
5	147	0	4
5	148	0	4
5	149	1	4
5	150	1	5
5	151	1	6
5	152	1	5
5	153	1	4
5	154	1	6
5	155	1	4
5	156	1	4
5	157	1	4
5	158	1	4
5	159	1	4
5	160	1	4
5	161	1	4
5	162	0	4
5	163	1	4
5	164	1	4
5	165	1	4
5	166	0	3
5	167	1	5
5	168	0	3
5	169	1	4
5	170	1	4
5	171	0	3
5	172	0	4
5	173	0	4
5	174	1	5
5	175	0	4
5	176	1	5
5	177	0	4
5	178	0	4
5	179	0	4
5	180	1	5
5	181	1	6
5	182	0	6
5	183	1	4
5	184	1	4
5	185	1	5
5	186	1	4
5	187	1	4
5	188	1	4
5	189	1	4
5	190	1	4
5	191	0	4
5	192	0	5
5	193	1	5
5	194	1	5
5	195	1	4
5	196	0	4
5	197	0	4
5	198	0	4
5	199	1	4
5	200	1	4
5	201	1	4
5	202	1	4
5	203	0	5
5	204	1	6
5	205	0	4
5	206	1	5
5	207	0	4
5	208	1	4
5	209	0	4
5	210	1	6
5	211	1	5
5	212	0	4
5	213	0	4
5	214	1	3
5	215	1	4
5	216	1	6
5	217	1	6
5	218	1	5
5	219	1	5
5	220	0	4
5	221	1	4
5	222	1	4
5	223	1	5
5	224	1	4
5	225	1	4
5	226	0	4
5	227	1	4
5	228	0	4
5	229	1	4
5	230	1	4
5	231	1	5
5	232	0	4
5	233	1	3
5	234	0	3
5	235	0	4
5	236	1	6
5	237	1	5
5	238	0	4
5	239	0	4
5	240	1	4
5	241	1	4
5	242	1	4
5	243	1	5
5	244	1	4
5	245	1	4
5	246	1	4
5	247	1	4
5	248	1	4
5	249	1	3
5	250	1	4
5	251	0	3
5	252	0	5
5	253	0	4
5	254	1	4
5	255	1	4
5	256	0	3
5	257	0	4
5	258	1	4
5	259	1	4
5	260	1	4
5	261	1	4
5	262	1	4
5	263	0	5
5	264	0	4
5	265	1	5
5	266	1	6
5	267	0	4
5	268	1	4
5	269	0	3
5	270	0	3
5	271	1	5
5	272	1	4
5	273	1	4
5	274	0	4
5	275	0	4
5	276	1	4
5	277	1	6
5	278	1	5
5	279	1	5
5	280	0	4
5	281	1	3
5	282	1	4
5	283	1	4
5	284	0	4
5	285	0	4
5	286	1	3
5	287	1	4
5	288	1	4
5	289	1	4
5	290	1	5
5	291	0	4
5	292	0	4
5	293	1	5
5	294	1	4
5	295	1	5
5	296	0	4
5	297	1	4
5	298	1	6
5	299	1	5
5	300	0	4
5	301	1	4
5	302	1	4
5	303	0	4
5	304	1	4
5	305	1	5
5	306	1	6
5	307	0	4
5	308	0	3
5	309	1	4
5	310	1	5
5	311	1	4
5	312	1	4
5	313	1	3
5	314	1	5
5	315	1	5
5	316	1	4
5	317	1	6
5	318	0	4
5	319	1	4
5	320	0	4
6	1	1	4
6	2	0	2
6	3	1	4
6	4	1	5
6	5	1	6
6	6	1	5
6	7	1	4
6	8	1	6
6	9	1	2
6	10	1	6
6	11	0	2
6	12	1	6
6	13	1	4
6	14	0	2
6	15	1	4
6	16	1	6
6	17	1	6
6	18	1	6
6	19	1	5
6	20	1	4
6	21	1	3
6	22	1	4
6	23	0	2
6	24	1	6
6	25	1	6
6	26	1	3
6	27	0	2
6	28	0	4
6	29	1	5
6	30	0	2
6	31	1	4
6	32	1	1
6	33	1	2
6	34	0	2
6	35	1	6
6	36	0	2
6	37	1	5
6	38	1	4
6	39	1	4
6	40	1	3
6	41	1	4
6	42	1	6
6	43	1	5
6	44	1	4
6	45	1	6
6	46	1	6
6	47	1	4
6	48	1	6
6	49	0	4
6	50	1	5
6	51	0	2
6	52	1	4
6	53	0	3
6	54	1	5
6	55	0	2
6	56	1	6
6	57	1	4
6	58	0	2
6	59	1	2
6	60	1	2
6	61	1	5
6	62	1	6
6	63	0	3
6	64	1	2
6	65	0	2
6	66	1	4
6	67	0	4
6	68	1	3
6	69	1	2
6	70	1	4
6	71	1	5
6	72	0	4
6	73	1	4
6	74	0	4
6	75	1	6
6	76	1	6
6	77	0	3
6	78	0	3
6	79	1	3
6	80	1	6
6	81	1	6
6	82	0	1
6	83	1	2
6	84	1	4
6	85	1	6
6	86	1	4
6	87	0	2
6	88	1	5
6	89	1	2
6	90	1	4
6	91	1	4
6	92	1	4
6	93	0	2
6	94	1	2
6	95	0	2
6	96	1	2
6	97	1	4
6	98	1	6
6	99	1	6
6	100	0	6
6	101	1	3
6	102	0	4
6	103	1	2
6	104	1	4
6	105	1	6
6	106	0	4
6	107	0	4
6	108	1	6
6	109	1	3
6	110	1	3
6	111	0	4
6	112	0	4
6	113	1	2
6	114	0	4
6	115	0	4
6	116	0	2
6	117	1	6
6	118	0	4
6	119	0	2
6	120	0	5
6	121	1	2
6	122	1	6
6	123	1	2
6	124	0	1
6	125	1	2
6	126	1	6
6	127	1	6
6	128	0	1
6	129	1	2
6	130	1	2
6	131	1	4
6	132	0	2
6	133	1	6
6	134	0	2
6	135	1	4
6	136	0	4
6	137	1	4
6	138	1	2
6	139	1	2
6	140	1	4
6	141	1	4
6	142	0	4
6	143	1	6
6	144	1	6
6	145	1	6
6	146	0	4
6	147	1	6
6	148	1	6
6	149	0	3
6	150	0	2
6	151	1	2
6	152	1	4
6	153	1	6
6	154	1	2
6	155	0	4
6	156	1	5
6	157	1	4
6	158	1	4
6	159	1	6
6	160	1	6
6	161	1	2
6	162	0	2
6	163	0	4
6	164	1	4
6	165	1	5
6	166	1	4
6	167	0	4
6	168	1	4
6	169	1	5
6	170	1	5
6	171	0	6
6	172	0	4
6	173	0	2
6	174	1	6
6	175	0	2
6	176	1	2
6	177	1	4
6	178	1	6
6	179	1	4
6	180	1	6
6	181	1	5
6	182	1	4
6	183	1	6
6	184	0	5
6	185	1	4
6	186	0	2
6	187	1	2
6	188	0	4
6	189	0	2
6	190	1	4
6	191	1	4
6	192	1	4
6	193	0	4
6	194	1	6
6	195	0	4
6	196	1	6
6	197	0	2
6	198	1	4
6	199	1	1
6	200	1	4
6	201	0	4
6	202	1	5
6	203	1	6
6	204	0	2
6	205	0	2
6	206	1	4
6	207	1	4
6	208	1	4
6	209	0	6
6	210	1	6
6	211	1	6
6	212	1	5
6	213	1	2
6	214	1	4
6	215	1	5
6	216	1	6
6	217	1	4
6	218	1	6
6	219	1	4
6	220	1	6
6	221	1	4
6	222	0	4
6	223	1	5
6	224	0	2
6	225	0	2
6	226	1	5
6	227	1	5
6	228	0	2
6	229	1	4
6	230	1	4
6	231	1	6
6	232	1	4
6	233	1	6
6	234	1	4
6	235	1	3
6	236	0	1
6	237	1	2
6	238	1	6
6	239	0	4
6	240	1	6
6	241	0	4
6	242	1	5
6	243	1	4
6	244	0	4
6	245	1	6
6	246	0	4
6	247	1	2
6	248	0	2
6	249	0	5
6	250	1	2
6	251	1	4
6	252	1	4
6	253	1	6
6	254	0	2
6	255	1	4
6	256	1	6
6	257	0	5
6	258	0	5
6	259	0	2
6	260	1	6
6	261	1	5
6	262	1	6
6	263	1	6
6	264	1	4
6	265	0	3
6	266	1	2
6	267	1	4
6	268	0	2
6	269	1	4
6	270	0	2
6	271	1	5
6	272	1	6
6	273	0	5
6	274	1	5
6	275	0	5
6	276	0	4
6	277	1	4
6	278	1	5
6	279	0	2
6	280	0	4
6	281	1	4
6	282	1	6
6	283	1	6
6	284	1	4
6	285	1	6
6	286	1	6
6	287	1	6
6	288	0	4
6	289	1	4
6	290	1	4
6	291	1	5
6	292	0	6
6	293	0	2
6	294	0	2
6	295	1	5
6	296	1	4
6	297	1	3
6	298	1	6
6	299	0	5
6	300	0	4
6	301	0	4
6	302	1	6
6	303	0	4
6	304	1	5
6	305	1	5
6	306	1	2
6	307	1	4
6	308	1	6
6	309	1	6
6	310	1	2
6	311	1	6
6	312	1	4
6	313	0	5
6	314	1	4
6	315	1	4
6	316	0	4
6	317	1	4
6	318	0	4
6	319	0	2
6	320	1	3
7	1	0	1
7	2	1	5
7	3	1	4
7	4	0	5
7	5	1	2
7	6	0	3
7	7	1	4
7	8	1	6
7	9	1	3
7	10	1	4
7	11	1	4
7	12	1	5
7	13	1	6
7	14	1	6
7	15	1	5
7	16	0	4
7	17	0	6
7	18	1	4
7	19	1	3
7	20	1	6
7	21	1	3
7	22	0	2
7	23	1	3
7	24	0	2
7	25	1	4
7	26	0	5
7	27	1	6
7	28	0	5
7	29	1	4
7	30	1	6
7	31	1	5
7	32	1	5
7	33	1	4
7	34	1	4
7	35	0	3
7	36	1	5
7	37	1	6
7	38	0	6
7	39	1	6
7	40	1	4
7	41	0	4
7	42	1	5
7	43	1	5
7	44	1	6
7	45	1	6
7	46	1	4
7	47	0	4
7	48	1	5
7	49	1	2
7	50	1	5
7	51	1	4
7	52	1	6
7	53	1	6
7	54	1	6
7	55	0	5
7	56	1	3
7	57	1	1
7	58	1	2
7	59	1	4
7	60	1	5
7	61	1	6
7	62	1	5
7	63	0	3
7	64	1	5
7	65	1	6
7	66	0	6
7	67	0	5
7	68	1	4
7	69	0	4
7	70	0	3
7	71	1	6
7	72	1	6
7	73	0	6
7	74	1	4
7	75	1	6
7	76	0	3
7	77	1	2
7	78	1	5
7	79	1	6
[truncated: 561 more rows]

## Sheet: Figure 2c, 2d
SUBJECT	TRIAL	STIM	ESTIMATED POSITION	ACTUAL POSITION	LAG0	LAG1	LAG2	LAG3
1	2	1	85	5	14.0201	13.3116	5.56677	16.8773
1	5	1	122	90	16.8228	7.95269	14.6238	13.4861
1	7	1	101	94	16.8229	12.9805	3.58347	14.7437
1	10	1	91	105	16.8442	11.9673	5.19281	14.6783
1	14	1	75	19	14.9279	7.89377	16.5076	15.5002
1	18	1	62	66	16.6809	7.35115	14.6999	14.9843
1	23	1	38	73	16.7478	13.3061	7.83874	15.1569
1	25	1	7	56	16.3584	7.57909	13.3106	16.1056
1	27	1	83	78	16.8102	12.4491	13.3016	14.6766
1	28	1	65	55	16.3094	6.0187	13.3165	16.1652
1	32	1	103	92	16.8228	7.93376	12.9758	14.744
1	33	1	49	93	16.8228	6.70977	14.2626	14.1521
1	35	1	37	59	16.378	13.3068	8.19396	16.0798
1	36	1	20	25	15.5129	16.3575	6.72318	15.4315
1	42	1	43	110	16.852	12.9992	6.02023	14.4701
1	43	1	12	6	14.0211	15.5096	16.0855	15.7395
1	45	1	87	113	16.852	12.9883	6.68645	14.4718
1	46	1	113	91	16.8228	4.56421	13.3018	14.6775
1	49	1	27	107	16.8519	12.9945	6.07904	14.472
1	50	1	104	54	16.3093	13.3179	5.07507	16.1652
1	54	1	26	88	16.8103	12.4255	6.19631	14.9029
1	55	1	2	32	15.6185	13.3062	16.146	15.6475
1	59	1	70	38	15.7135	13.3064	7.76778	16.5832
1	62	1	17	112	16.852	12.9922	6.30005	14.4711
1	63	1	98	84	16.8103	5.17047	3.58334	14.984
1	66	1	10	4	14.0197	14.0054	7.44649	16.8486
1	67	1	112	117	16.8728	4.47726	14.1348	13.2202
1	68	1	86	41	16.0225	16.0214	14.5426	14.9016
1	70	1	106	1	6.90831	16.3583	16.1111	13.22
1	71	1	46	123	16.8974	13.4291	6.47879	13.4852
1	79	1	55	57	16.3586	7.15304	14.4113	15.9746
1	83	1	35	21	15.1077	6.40779	6.68988	16.7888
1	86	1	117	77	16.8101	13.4468	14.4077	13.4892
1	88	1	60	61	16.405	7.28794	12.4061	16.0802
1	89	1	71	62	16.4495	6.84711	6.13174	16.042
1	90	1	123	125	16.9279	6.58707	6.99955	13.4876
1	92	1	74	51	16.2584	7.3033	14.0046	16.1652
1	94	1	18	43	16.0229	3.78395	15.5092	15.975
1	96	1	24	101	16.8442	6.91078	11.9737	14.678
1	98	1	82	86	16.8103	3.17807	12.4308	14.903
1	99	1	63	22	15.1083	15.3931	6.55609	16.5041
1	102	1	109	11	14.4225	16.0848	13.3005	16.2219
1	103	1	108	60	16.3782	12.7705	5.37516	16.1056
1	108	1	42	13	14.7049	4.33059	7.41676	16.8487
1	110	1	72	108	16.8519	5.89139	7.06909	14.6767
1	117	1	6	95	16.8229	12.9739	6.78622	14.7442
1	119	1	54	24	15.5128	6.72178	6.24921	16.6912
1	120	1	47	111	16.852	12.9914	5.79972	14.4716
1	123	1	52	37	15.7132	13.308	4.71837	16.5834
1	124	1	81	2	8.25646	15.8789	16.3296	14.903
1	126	1	119	128	16.9281	12.0034	6.46842	13.2255
1	133	1	69	81	16.8102	12.4334	5.58714	14.903
1	134	1	44	68	16.681	15.1271	6.72665	14.472
1	136	1	16	8	14.4205	13.3139	14.4134	16.7569
1	144	1	121	103	16.8442	14.4073	5.27802	13.4877
1	145	1	116	28	15.6179	6.48306	4.43077	16.6565
1	148	1	67	48	16.2045	13.9994	14.4173	16.0421
1	149	1	68	64	16.4921	14.4118	14.4101	15.432
1	151	1	93	23	15.1087	13.3171	4.56412	16.7571
1	155	1	94	65	16.6098	7.71397	15.3146	14.6772
1	156	1	33	36	15.7132	16.0856	6.86116	15.7392
1	157	1	128	126	16.928	7.30568	7.7337	13.4841
1	159	1	39	42	16.0226	15.1042	15.4424	15.5006
1	163	1	57	50	16.2584	2.99566	7.12369	16.2743
1	164	1	56	45	16.0864	15.712	14.1897	15.5008
1	166	1	21	9	14.4214	16.0205	13.3152	16.2741
1	167	1	96	74	16.7794	7.644	7.17317	15.1564
1	168	1	4	75	16.7795	13.3081	7.47218	14.9844
1	179	1	124	121	16.8974	13.4279	5.1474	13.4877
1	180	1	126	129	16.9281	12.0017	6.49577	13.225
1	182	1	80	115	16.8728	7.44546	6.56886	14.4709
1	183	1	51	29	15.6179	7.51562	7.45266	16.6563
1	186	1	36	102	16.8442	11.9757	14.4112	13.2268
1	189	1	41	26	15.513	7.0972	16.2035	15.7391
1	191	1	97	97	16.8441	13.3097	5.2574	14.4711
1	192	1	127	16	14.7052	16.2257	6.54394	16.0801
1	193	1	95	47	16.2044	15.9523	4.27662	15.1567
1	194	1	92	15	14.7052	7.70704	6.14589	16.8486
1	198	1	114	104	16.8442	11.9729	7.87118	14.6769
1	199	1	3	96	16.8441	6.16605	11.9813	14.6783
1	202	1	5	10	14.4216	15.1036	13.3151	16.6565
1	204	1	125	14	14.7049	6.43515	15.9517	16.3248
1	211	1	84	85	16.8103	14.7948	6.26837	13.2253
1	219	1	34	124	16.8974	6.04901	13.4247	13.4891
1	223	1	88	76	16.8101	14.0728	13.1719	14.1537
1	224	1	59	116	16.8728	7.16353	6.70508	14.471
1	229	1	11	49	16.2046	15.1042	6.74519	15.9749
1	230	1	79	72	16.7151	13.3099	5.61507	15.3036
1	233	1	61	100	16.8441	6.19221	11.9738	14.6784
1	235	1	13	98	16.8441	11.9808	6.72628	14.6778
1	236	1	89	82	16.8103	6.75325	6.36115	14.9837
1	238	1	9	130	16.9354	6.48687	7.25506	13.2232
1	239	1	120	99	16.8441	3.33213	11.9926	14.6774
1	240	1	130	109	16.8519	4.43067	5.85513	14.677
1	242	1	1	3	13.3387	15.1064	13.307	16.7246
1	243	1	110	83	16.8103	6.39156	12.4274	14.9031
1	251	1	73	67	16.681	5.77959	6.69722	15.5454
1	253	1	22	33	15.7131	6.56957	6.75911	16.6205
1	255	1	40	7	14.4203	8.25286	15.2579	16.6565
1	256	1	129	12	14.7047	4.56421	7.68095	16.8487
1	257	1	102	80	16.8102	2.77251	6.73948	14.9842
1	259	1	23	119	16.8973	7.49979	6.80101	14.1511
1	260	1	19	30	15.6183	14.6978	7.13958	16.5043
1	261	1	28	71	16.6951	7.02374	12.7809	15.4319
1	263	1	31	114	16.8728	13.1799	6.16301	14.1511
1	265	1	115	120	16.8973	3.33215	13.4312	13.4871
1	266	1	14	17	14.7054	13.3149	6.91155	16.819
1	269	1	99	53	16.3093	7.69308	14.4147	16.0421
1	275	1	50	70	16.6811	12.4046	7.66336	15.5004
1	276	1	8	122	16.8974	7.07177	13.4234	13.4903
1	277	1	32	31	15.6185	13.3058	7.39275	16.6206
1	280	1	66	34	15.7131	7.37709	16.146	15.6471
1	284	1	105	35	15.7132	7.16209	13.307	16.5834
1	285	1	90	63	16.4919	5.73547	15.1047	15.4321
1	287	1	25	58	16.3586	13.6535	6.77499	16.0802
1	288	1	76	46	16.2044	4.56429	7.78249	16.3246
1	290	1	107	69	16.6811	6.70565	6.5783	15.545
1	291	1	64	106	16.8519	7.34408	12.9903	14.4725
1	292	1	53	39	15.9535	13.3198	15.8776	15.6471
1	293	1	77	52	16.2585	3.87097	5.87303	16.2742
1	296	1	29	44	16.0229	16.2032	5.93175	14.9839
1	300	1	30	20	15.1076	16.4042	13.6575	15.5003
1	301	1	15	87	16.8103	4.43067	14.07	14.4714
1	305	1	45	18	14.7065	13.3093	16.571	15.3036
1	307	1	78	118	16.8972	7.29287	6.67891	14.1519
1	311	1	118	127	16.9281	7.07479	2.48485	13.4844
1	313	1	48	27	15.5133	15.6152	14.4112	16.1054
1	315	1	111	79	16.8102	6.7521	5.98556	14.9842
1	316	1	58	89	16.8228	7.11332	4.82017	14.9024
1	317	1	100	40	15.954	16.3637	4.60505	14.472
2	1	1	104	117	16.9501	6.49746	12.0463	14.6745
2	2	1	134	39	15.5393	7.04236	16.3086	15.8704
2	4	1	141	59	15.8971	7.71472	13.3182	16.6418
2	5	1	161	80	16.1617	4.56421	13.3059	16.4872
2	7	1	162	126	16.9502	13.5608	13.3089	13.9569
2	8	1	125	17	14.4984	16.969	7.67297	11.6195
2	11	1	155	138	16.9577	4.2766	12.9617	14.4734
2	13	1	135	161	17.033	12.9747	6.17696	11.6383
2	14	1	148	81	16.2176	5.6567	6.5819	16.4872
2	15	1	46	76	16.1615	4.56422	7.81757	16.5279
2	17	1	55	61	15.8972	16.6708	7.64528	11.6161
2	20	1	103	86	16.4596	15.1059	6.61048	15.8704
2	23	1	124	118	16.9501	5.85864	4.75347	14.7442
2	24	1	144	158	17.0329	4.1587	7.67677	13.2104
2	25	1	127	13	14.4971	15.5096	14.0075	16.6417
2	26	1	64	106	16.9195	6.9957	13.4443	14.7449
2	29	1	63	72	16.1026	13.2993	13.3111	16.4872
2	31	1	33	36	15.4258	13.3044	15.9823	16.2293
2	32	1	164	164	17.0501	2.99527	7.05601	11.6424
2	34	1	123	157	17.0086	13.305	6.56804	13.2136
2	39	1	27	34	15.2969	13.3114	6.80641	16.8363
2	43	1	116	110	16.9196	5.17033	3.58348	14.9855
2	46	1	122	90	16.4781	12.4293	7.31708	16.2067
2	49	1	128	154	17.0085	7.11357	2.07935	13.9552
2	50	1	86	68	16.0383	7.46081	15.4925	16.2068
2	52	1	78	88	16.4598	7.15732	14.922	15.9452
2	56	1	51	140	16.976	8.04618	5.23631	14.4713
2	57	1	131	162	17.0501	5.7032	6.58651	11.6463
2	61	1	93	12	14.4968	16.68	15.2604	14.3766
2	65	1	159	152	17.0084	4.52166	6.62489	13.9569
2	67	1	37	100	16.723	6.94273	13.3057	15.7024
2	69	1	38	11	14.1335	5.14968	13.3084	16.974
2	70	1	13	85	16.3085	14.4952	5.07502	16.2527
2	71	1	71	107	16.9196	7.25519	13.444	14.7443
2	74	1	14	25	15.0223	16.4369	13.3103	15.8709
2	75	1	26	96	16.6546	15.2593	7.22339	15.2442
2	76	1	54	7	13.5532	14.007	6.29483	16.9738
2	79	1	133	127	16.9502	14.6981	5.83688	11.6236
2	81	1	132	109	16.9196	13.4438	6.95888	14.7444
2	82	1	140	156	17.0086	13.3059	7.02802	13.2123
2	83	1	108	41	15.5397	15.6854	7.60904	16.4118
2	86	1	84	37	15.539	8.06846	16.01	16.2069
2	87	1	23	42	15.5398	16.7785	5.90222	13.2098
2	89	1	53	15	14.4975	7.61501	6.16925	16.9738
2	95	1	7	98	16.7228	15.6165	13.3064	13.2134
2	99	1	106	99	16.7229	6.30728	7.18686	15.7896
2	101	1	87	151	16.9835	6.65448	5.12387	14.3759
2	104	1	57	95	16.6545	7.09419	15.4622	14.9855
2	105	1	91	49	15.7346	16.7141	5.02377	13.2135
2	106	1	30	112	16.9196	13.4436	6.6789	14.7443
2	108	1	69	131	16.9503	12.0284	6.10352	14.6744
2	109	1	89	136	16.9577	6.1308	12.966	14.4724
2	111	1	142	141	16.976	7.06904	6.23305	14.4719
2	113	1	109	22	14.9753	16.4908	14.0039	15.7024
2	115	1	35	71	16.0387	13.3195	5.90001	16.5669
2	116	1	107	19	14.9747	7.79265	16.6086	15.6057
2	118	1	50	62	15.8975	13.3194	7.43296	16.6416
2	119	1	65	46	15.642	15.1058	4.88269	16.5669
2	120	1	10	114	16.9501	6.03802	7.42188	14.744
2	122	1	28	55	15.82	14.0046	6.81047	16.6416
2	123	1	147	143	16.976	12.057	14.3123	11.6305
2	126	1	114	26	15.0224	15.481	6.64516	16.6416
2	127	1	61	91	16.4781	15.1953	6.89395	15.7899
2	130	1	160	9	14.1315	6.86809	7.58731	16.9992
2	131	1	153	139	16.9759	13.5693	5.91321	13.9544
2	133	1	70	14	14.4973	16.9505	7.40013	13.2081
2	134	1	110	113	16.9196	13.4447	12.051	14.6742
2	136	1	58	77	16.1616	16.0212	13.3125	15.4992
2	137	1	29	150	16.9834	7.9851	13.3032	13.9576
2	141	1	90	144	16.9761	12.0534	6.09507	14.3782
2	142	1	3	60	15.8972	5.85036	6.82005	16.6773
2	144	1	67	75	16.1614	16.0212	6.3093	15.6059
2	146	1	66	149	16.9834	5.90567	5.96791	14.3774
2	147	1	48	40	15.5393	6.85025	6.78734	16.8064
2	150	1	59	28	15.0228	13.8649	4.56421	16.8655
2	151	1	11	129	16.9502	12.0454	5.31796	14.6735
2	153	1	158	105	16.9195	4.38205	7.4777	14.9859
2	154	1	6	24	15.0219	6.39665	6.628	16.9142
2	156	1	121	47	15.6421	13.3091	2.99543	16.7438
2	158	1	152	146	16.9761	12.0689	14.3095	11.6423
2	161	1	47	38	15.5391	6.74165	6.1641	16.8065
2	162	1	117	5	13.5515	7.24093	6.31418	17.024
2	164	1	95	8	14.1309	13.3203	14.6984	16.8654
2	165	1	119	103	16.7556	13.3055	7.67536	15.6059
2	168	1	68	163	17.0501	3.68884	6.55285	11.6467
2	170	1	101	84	16.3085	15.8984	14.0065	15.2449
2	171	1	113	89	16.478	12.7513	8.18997	16.1979
2	172	1	32	79	16.1617	13.3064	4.15883	16.4872
2	173	1	17	97	16.6893	6.87851	5.57788	15.8704
2	174	1	74	123	16.9502	14.5013	12.9701	11.6558
2	176	1	77	115	16.9501	13.3087	7.60292	14.4722
2	177	1	120	120	16.9502	14.4998	6.612	13.2135
2	178	1	62	74	16.1029	5.6697	4.91254	16.5667
2	180	1	98	20	14.9747	6.56066	6.7904	16.9211
2	181	1	137	31	15.296	6.59704	7.11177	16.8654
2	182	1	22	67	15.9709	14.6975	15.711	15.8707
2	183	1	80	52	15.735	13.3074	7.74282	16.7109
2	185	1	8	134	16.9576	13.3114	13.3076	13.9575
2	188	1	36	10	14.132	16.0207	13.3142	16.487
2	189	1	143	160	17.033	7.02287	2.48481	13.2076
2	190	1	81	133	16.9575	12.9748	7.1136	14.4719
2	194	1	79	73	16.1027	16.2571	6.12828	15.2439
2	196	1	16	6	13.5519	6.7857	16.4837	16.1503
2	197	1	44	69	16.0384	6.37168	7.3472	16.6052
2	198	1	105	53	15.8196	6.47574	6.27755	16.7109
2	200	1	18	57	15.8201	16.5711	12.9731	14.4713
2	201	1	99	44	15.6419	14.6979	7.09894	16.6418
2	202	1	21	101	16.7231	13.305	7.42126	15.7022
2	204	1	24	78	16.1617	7.2263	4.15885	16.5279
2	205	1	111	83	16.3085	14.9417	15.4137	15.4993
2	206	1	118	102	16.7555	6.44457	4.5643	15.7018
2	207	1	72	130	16.9503	12.0364	7.03614	14.6736
2	208	1	39	124	16.9502	6.20963	5.91793	14.7434
2	212	1	146	159	17.033	6.63053	6.37005	13.2072
2	215	1	149	153	17.0084	7.88866	13.3084	13.2135
2	216	1	151	147	16.9833	7.1228	13.3127	13.9549
2	219	1	34	51	15.7347	7.12252	13.308	16.711
2	223	1	102	56	15.82	6.29855	2.0793	16.7108
2	225	1	126	116	16.9501	7.2575	6.22368	14.7441
2	226	1	82	108	16.9196	6.06428	5.91401	14.9854
2	228	1	40	30	15.0229	5.27798	6.79351	16.914
2	231	1	1	4	13.5502	15.2594	2.48494	16.8363
2	232	1	154	21	14.975	7.08582	4.75348	16.9211
2	233	1	130	43	15.6418	4.88269	15.3917	16.4872
2	234	1	138	50	15.7347	6.48639	6.71761	16.7437
2	239	1	41	45	15.6419	14.6996	15.5993	16.2067
2	246	1	5	33	15.2967	2.99568	7.07218	16.8653
2	248	1	49	2	6.94684	16.0385	6.25357	16.6051
2	252	1	83	119	16.9501	5.85385	14.5003	13.2129
2	253	1	19	155	17.0085	2.07941	13.3064	13.215
2	254	1	12	27	15.0226	7.21989	15.857	16.4872
2	255	1	31	125	16.9502	6.77895	6.14399	14.7431
2	256	1	145	93	16.5356	7.04703	6.81263	16.1503
2	257	1	150	128	16.9502	12.0447	5.60016	14.6735
2	259	1	112	16	14.4975	16.6085	7.33564	15.7899
2	261	1	15	29	15.0228	16.6357	7.56029	15.4992
2	264	1	73	48	15.7345	5.91923	15.1045	16.5281
2	267	1	45	82	16.3085	7.6622	14.9413	16.1505
2	270	1	42	135	16.9576	7.14934	12.9624	14.4734
2	272	1	115	111	16.9196	14.9492	6.28161	11.6483
2	273	1	4	58	15.8201	14.4092	16.0212	15.7897
2	274	1	56	1	5.48052	7.64003	16.4597	16.2523
2	275	1	76	132	16.9503	12.0314	6.4081	14.6741
2	276	1	52	35	15.4254	16.6089	13.7604	14.9866
2	277	1	25	32	15.2966	6.75607	16.0848	16.2526
2	278	1	97	87	16.4597	7.55543	13.1411	16.2069
2	281	1	139	70	16.0385	6.13306	7.59359	16.6051
2	284	1	92	66	15.9708	16.4911	7.27687	14.6736
2	286	1	96	64	15.9705	13.3193	16.0209	15.7897
2	288	1	157	94	16.5357	4.88269	6.65134	16.1504
2	290	1	136	148	16.9833	4.52165	14.3102	11.6565
2	295	1	60	18	14.9744	7.10547	11.9427	16.9142
2	296	1	88	145	16.9761	12.0528	6.99622	14.3778
2	298	1	9	104	16.8759	7.60468	7.15308	15.2439
2	304	1	75	137	16.9577	12.9638	4.2765	14.473
2	306	1	20	121	16.9502	6.9912	12.0341	14.6745
2	307	1	94	92	16.502	13.1235	15.1326	15.7023
2	309	1	100	142	16.976	14.4131	4.38188	11.6229
2	310	1	156	63	15.8976	16.5323	14.4118	13.2065
2	311	1	163	122	16.9502	7.44225	13.563	14.376
2	313	1	2	3	8.38007	16.1024	16.3364	14.9858
2	316	1	43	23	15.0218	16.5214	14.0068	15.6058
2	317	1	85	65	15.9706	16.1463	15.3932	14.3769
2	318	1	129	54	15.8197	6.6657	6.65771	16.7109
3	3	1	17	50	16.7094	6.65389	13.0053	15.2459
3	5	1	61	63	16.7659	6.48383	6.06358	15.0892
3	9	1	36	10	14.4586	15.7974	7.59508	16.4203
3	13	1	70	7	13.4496	16.0852	5.57695	16.3266
3	15	1	48	59	16.7339	13.3147	6.76991	15.0883
3	18	1	74	28	16.0302	6.3587	7.35439	16.4203
3	20	1	1	58	16.7339	7.67869	13.3052	15.0896
3	24	1	39	43	16.6306	7.11101	11.9449	15.58
3	34	1	40	37	16.3014	7.61349	14.1395	16.0447
3	43	1	6	46	16.6399	14.007	7.79906	15.3469
3	55	1	8	56	16.7338	13.3127	6.67279	15.0891
3	56	1	30	30	16.0943	15.9839	7.13834	15.2455
3	66	1	57	75	16.913	5.76414	6.31718	13.208
3	68	1	68	38	16.6033	6.61064	6.77613	15.6784
3	71	1	10	60	16.7339	13.3108	6.20793	15.089
3	74	1	18	27	15.9623	14.6994	16.0024	14.8465
3	80	1	53	22	15.6294	7.2103	6.97148	16.622
3	83	1	37	52	16.7094	6.72508	4.60498	15.3468
3	98	1	11	12	14.4594	16.1871	15.2586	15.5796
3	102	1	62	48	16.64	4.75347	7.80316	15.5793
3	105	1	32	35	16.2111	6.6857	7.65281	16.276
3	108	1	67	49	16.6401	14.0044	6.73706	15.3471
3	110	1	41	9	14.4584	16.6611	8.44237	15.0883
3	113	1	52	19	15.5424	6.70816	6.13711	16.6525
3	116	1	45	51	16.7094	5.49726	6.85566	15.3469
3	117	1	24	18	15.2791	13.3112	8.08835	16.6925
3	125	1	7	1	6.46667	14.9512	6.80096	16.7897
3	127	1	9	3	7.4937	6.8256	16.6397	15.58
3	128	1	63	62	16.7339	6.33182	13.3058	15.0895
3	144	1	34	6	13.4479	6.73264	15.615	16.5849
3	147	1	22	61	16.7339	5.81202	4.56421	15.245
3	151	1	43	23	15.6296	4.88269	15.3922	16.2763
3	158	1	54	13	14.9512	6.8065	16.4356	15.5799
3	159	1	44	20	15.5424	5.76504	16.4175	15.0893
3	161	1	5	16	15.2787	7.04677	5.82237	16.7261
3	163	1	20	4	7.74915	5.56929	6.97389	16.9372
3	164	1	28	5	13.4473	16.2283	6.19404	16.198
3	166	1	27	17	15.2787	6.57605	7.12816	16.7261
3	170	1	13	34	16.2111	15.5597	6.84206	15.6059
3	172	1	75	67	16.8056	14.4623	7.57992	13.6997
3	178	1	12	71	16.8974	6.63042	12.7435	13.2099
3	179	1	25	69	16.8973	6.54804	7.80346	13.6979
3	182	1	35	25	15.7238	4.71838	13.3079	16.5463
3	186	1	19	65	16.8054	7.01969	14.4652	13.6988
3	190	1	23	8	14.4584	5.44035	4.99711	16.8498
3	191	1	26	14	14.9516	15.2574	7.51403	16.5462
3	194	1	56	45	16.6307	11.9427	7.92864	15.5795
3	197	1	33	68	16.8056	14.6285	7.77664	13.2069
3	200	1	50	42	16.6305	14.9755	6.18313	14.8468
3	209	1	76	40	16.6305	11.9711	15.482	13.2073
3	211	1	55	54	16.7095	13.0031	2.48414	15.2459
3	216	1	65	29	16.0943	14.6247	13.3212	16.1249
3	217	1	51	31	16.0945	4.27662	13.3066	16.3268
3	220	1	59	44	16.6306	7.1106	6.24786	15.6059
3	221	1	66	33	16.1545	14.6245	6.16628	16.1253
3	224	1	73	74	16.913	5.54389	6.81322	13.2097
3	229	1	15	36	16.2885	11.9421	6.88603	16.1836
3	238	1	4	15	15.2787	5.82625	3.68883	16.7262
3	239	1	3	11	14.4589	14.699	6.27723	16.726
3	256	1	60	64	16.7661	6.13626	14.9224	13.2114
3	258	1	71	76	16.9131	5.3935	5.42541	13.2069
3	259	1	58	70	16.8973	5.561	5.85369	13.6989
3	260	1	46	66	16.8055	7.63178	14.4628	13.7008
3	264	1	2	32	16.1544	7.38738	16.2812	13.2099
3	265	1	42	26	15.8096	6.56972	7.27318	16.5461
3	266	1	64	39	16.6034	15.5895	6.48572	13.2108
3	269	1	47	55	16.7337	13.3192	4.4772	15.0885
3	284	1	21	53	16.7095	13.0076	6.46907	15.2453
3	286	1	69	72	16.8974	12.7452	5.44095	13.2092
3	290	1	31	47	16.6399	6.72364	5.74825	15.5797
3	300	1	49	2	7.24337	14.95	5.973	16.7899
3	301	1	38	21	15.5431	15.4928	14.3094	16.1252
3	302	1	14	57	16.7338	7.36347	13.3081	15.0896
3	311	1	16	24	15.7237	7.13652	13.3063	16.5463
3	312	1	72	73	16.8975	12.7399	6.8153	13.2104
3	314	1	29	41	16.6305	4.47714	14.1284	15.3476
4	2	1	13	46	15.8332	4.98362	5.54506	16.6761
4	6	1	34	3	7.66295	7.71127	15.7574	16.7068
4	13	1	105	10	14.4122	16.8093	14.9231	12.1487
4	15	1	104	7	14.0081	14.0041	14.4117	16.8485
4	23	1	68	89	17.0016	7.63455	7.77791	13.5862
4	24	1	84	83	16.9465	6.08964	11.3935	14.513
4	27	1	41	8	14.0097	13.3073	6.21872	16.9587
4	28	1	5	42	15.758	6.34871	6.86314	16.7068
4	32	1	75	60	16.9082	12.7451	4.96971	14.7761
4	43	1	82	59	16.9082	12.7476	6.52199	14.7757
4	47	1	98	77	16.9464	7.66912	14.4614	12.155
4	51	1	91	51	16.8804	12.7524	7.55889	14.9833
4	52	1	15	22	15.2131	16.7054	6.19662	14.8992
4	54	1	80	58	16.9082	6.63511	12.7486	14.7756
4	55	1	70	12	14.4127	16.7787	13.306	14.984
4	56	1	89	99	17.0122	8.13232	12.7518	12.168
4	57	1	50	101	17.0123	12.754	6.01632	12.1664
4	58	1	85	92	17.0018	12.4446	4.68201	13.2034
4	60	1	11	38	15.6159	12.4481	8.13138	16.7432
4	61	1	86	78	16.9464	11.4442	6.71738	14.5115
4	65	1	101	37	15.6157	12.4521	5.76397	16.7433
4	69	1	63	31	15.4748	3.68882	14.3587	16.7068
4	75	1	16	88	16.9504	4.81005	7.523	14.5115
4	76	1	6	16	14.7	14.4114	6.31408	16.8484
4	79	1	96	65	16.9238	12.4528	5.37519	14.6716
4	80	1	51	49	16.8683	12.4451	7.03774	15.0865
4	81	1	79	34	15.5101	6.86473	6.81535	16.7883
4	82	1	73	47	15.8333	16.6446	7.44094	13.1988
4	90	1	12	72	16.9353	6.37754	12.4315	14.5582
4	94	1	62	93	17.0018	12.4458	6.17036	13.2009
4	96	1	103	104	17.0264	7.41042	5.18492	12.158
4	99	1	27	50	16.8684	12.4341	8.21621	15.0858
4	105	1	24	39	15.7106	7.74703	12.674	16.7069
4	110	1	4	26	15.2136	5.0497	14.0015	16.7982
4	114	1	83	62	16.9237	7.37591	14.4112	13.5881
4	115	1	78	36	15.6156	7.16495	12.4506	16.7433
4	117	1	100	105	17.0264	4.52165	7.29317	12.1561
4	118	1	87	98	17.0122	6.59606	6.74778	13.1988
4	120	1	64	70	16.9351	5.84949	14.5866	12.1707
4	124	1	97	100	17.0123	7.10085	12.7542	12.1684
4	125	1	20	15	14.6998	7.02185	13.3089	16.9051
4	135	1	74	35	15.6153	5.89116	14.4116	16.6563
4	137	1	28	20	14.9234	6.31659	13.8314	16.8576
4	142	1	45	17	14.7007	15.5095	6.74468	16.6562
4	144	1	31	4	8.1695	16.8801	7.08281	15.0861
4	147	1	8	86	16.9465	11.3965	5.75165	14.5124
4	148	1	25	73	16.9353	3.87112	12.4326	14.5581
4	155	1	55	52	16.8964	7.24274	12.4418	14.9007
4	158	1	66	80	16.9464	5.23635	11.4049	14.5128
4	162	1	33	18	14.9223	13.8358	4.85192	16.8576
4	163	1	46	57	16.9082	7.09709	12.7421	14.7764
4	164	1	22	54	16.9081	6.22087	12.7499	14.7763
4	166	1	30	21	14.9234	5.86847	13.8307	16.8576
4	168	1	39	5	14.0067	15.2121	8.23653	16.798
4	171	1	48	79	16.9464	11.4083	7.04794	14.5124
4	174	1	44	71	16.9351	7.63894	6.48364	14.671
4	176	1	53	32	15.5098	4.09431	15.1046	16.5832
4	177	1	29	2	6.70446	6.2719	6.88192	17.034
4	178	1	92	81	16.9464	11.4204	6.63683	14.5117
4	179	1	2	1	5.48056	7.60491	16.8683	15.155
4	183	1	65	40	15.7111	12.6699	6.96636	16.7069
4	184	1	42	29	15.4746	7.21985	6.6999	16.798
4	187	1	93	27	15.2587	7.29952	14.2004	16.775
4	188	1	17	48	16.0208	2.99565	7.10561	16.5831
4	194	1	32	76	16.9463	8.17339	14.4612	12.153
4	197	1	47	53	16.908	8.41493	12.7438	14.7763
4	199	1	67	64	16.9238	7.41614	14.5436	13.1955
4	201	1	76	97	17.0122	7.76521	5.2574	13.1971
4	208	1	1	30	15.4748	6.75421	16.6356	14.9003
4	209	1	95	102	17.0124	12.7533	6.93798	12.1613
4	221	1	90	94	17.0018	5.80391	12.4524	13.1979
4	227	1	21	56	16.9082	6.66914	7.2263	14.8994
4	228	1	71	87	16.9504	5.04975	5.22964	14.5124
4	230	1	35	25	15.2135	5.27797	6.7644	16.8574
4	234	1	57	63	16.9238	7.05982	6.78003	14.7745
4	241	1	37	28	15.4745	13.8694	14.8319	16.5832
4	246	1	61	96	17.0122	7.33747	5.99773	13.199
4	250	1	38	6	14.0075	15.2124	2.48491	16.7981
4	251	1	58	61	16.9083	12.7491	6.8854	14.775
4	255	1	14	23	15.2133	7.2401	15.43	16.5831
4	258	1	54	19	14.9233	16.7139	4.0253	15.1557
4	269	1	9	14	14.699	6.50049	15.5099	16.6563
4	270	1	43	9	14.0097	13.3065	16.9505	12.1555
4	271	1	19	33	15.51	7.44782	16.5871	15.0863
4	279	1	94	103	17.0264	6.69946	6.99183	12.1579
4	281	1	77	84	16.9465	11.4031	7.12321	14.5117
4	282	1	56	69	16.9351	7.17763	12.4565	14.5562
4	284	1	59	67	16.9239	12.4425	7.73123	14.6714
4	287	1	49	85	16.9465	11.3882	6.58449	14.5126
4	291	1	18	41	15.7579	16.6764	8.01213	13.1965
4	292	1	40	43	15.7976	7.69447	2.77251	16.691
4	297	1	102	95	17.0018	12.4443	7.70047	13.1981
4	298	1	81	75	16.9463	7.89354	11.4096	14.5126
4	299	1	69	55	16.9081	12.7506	7.13957	14.7759
4	301	1	23	74	16.9353	6.44824	12.4333	14.5576
4	303	1	36	45	15.8329	6.0005	7.79109	16.6761
4	305	1	99	90	17.0017	12.4572	6.71924	13.2004
4	311	1	3	44	15.8327	4.682	16.5144	14.7758
4	312	1	7	24	15.2134	6.5066	12.143	16.8485
4	314	1	88	91	17.0017	7.14091	3.17786	13.5872
4	315	1	72	82	16.9465	11.4171	14.1986	13.1995
4	317	1	52	66	16.9238	12.4448	6.98224	14.672
4	318	1	60	13	14.4133	6.78994	16.9502	12.1663
4	319	1	26	68	16.9351	7.46875	12.7623	14.5113
4	320	1	10	11	14.4126	15.6152	14.0072	16.5829
5	2	1	70	98	16.8137	7.21491	6.1258	15.3029
5	3	1	58	124	16.872	14.0155	5.07502	14.5101
5	5	1	144	146	16.9829	7.08032	7.34958	13.5003
5	10	1	86	89	16.4789	14.4096	6.09728	15.9342
5	11	1	125	18	14.9214	7.77847	5.14735	16.8813
5	13	1	48	97	16.8004	14.8039	14.0049	13.5877
5	17	1	93	26	14.9226	16.4787	6.05481	15.7769
5	18	1	97	113	16.8306	13.3079	15.0068	12.171
5	19	1	112	101	16.8138	13.7546	8.27722	15.0626
5	20	1	78	47	15.7106	14.6629	7.06385	16.5556
5	21	1	54	76	16.3148	7.01684	7.40455	16.3252
5	23	1	153	138	16.9801	6.08437	6.14204	13.5882
5	24	1	94	23	14.9222	14.6984	16.391	15.59
5	25	1	64	79	16.3435	14.0046	8.19673	16.1892
5	26	1	10	126	16.8721	6.07824	4.68201	14.9852
5	28	1	115	153	16.983	13.1883	4.33058	12.1796
5	29	1	151	140	16.9802	5.86182	4.27661	13.5873
5	30	1	65	117	16.8598	6.47318	7.35198	15.0627
5	32	1	9	87	16.4605	15.1741	5.96589	15.6878
5	33	1	148	129	16.9277	14.4102	6.32178	12.1727
5	34	1	22	36	15.4773	6.5665	7.1123	16.7708
5	36	1	135	128	16.8722	14.0093	14.0046	13.5903
5	37	1	82	48	15.7109	13.3104	16.5377	14.5108
5	38	1	36	32	15.1054	15.9309	14.0056	16.244
5	43	1	24.5	74	16.2942	5.94406	12.4176	16.3255
5	44	1	100	42	15.6151	5.72324	7.46341	16.7294
5	46	1	38	108	16.8139	12.7173	6.1976	15.2239
5	47	1	3	41	15.5103	13.3068	5.99059	16.7295
5	51	1	129	155	17.0052	7.37793	4.82017	12.1729
5	52	1	68	53	15.8777	13.312	16.0017	15.7767
5	55	1	126	142	16.9802	6.5601	11.0701	13.5015
5	57	1	1	29	15.1044	6.22626	15.8082	16.4191
5	61	1	39	78	16.3435	5.61748	6.00133	16.2961
5	62	1	29	57	16.0941	6.36677	7.33918	16.5042
5	63	1	88	65	16.2101	15.0335	15.1054	15.6875
5	64	1	47	145	16.9828	5.97812	6.76166	13.5028
5	66	1	127	149	16.9829	4.85436	13.1983	12.1644
5	67	1	45	13	14.4106	7.52697	6.40487	16.9362
5	74	1	121	123	16.8599	5.23628	12.4502	14.9863
5	75	1	139	141	16.9802	11.084	6.40639	13.5006
5	76	1	124	56	15.9517	7.71643	13.1565	16.5557
5	78	1	130	134	16.9279	6.36755	14.0005	13.591
5	80	1	67	119	16.8598	3.33216	12.4657	14.9856
5	81	1	52	127	16.8721	14.01	6.12467	14.5117
5	82	1	34	94	16.6701	8.38282	14.0055	15.5898
5	88	1	81	11	13.3153	7.27298	16.4162	16.1569
5	96	1	40	92	16.5978	6.44169	7.47132	15.9339
5	99	1	60	88	16.4606	12.461	7.14287	16.1314
5	101	1	118	148	16.9829	6.7566	7.01368	13.5009
5	102	1	83	131	16.9278	6.22596	7.14268	14.5105
5	103	1	63	60	16.0944	3.78415	15.3362	16.1315
5	106	1	12	44	15.6153	7.02538	16.1291	15.9338
5	108	1	154	152	16.983	5.51419	13.1899	12.1758
5	109	1	89	91	16.479	14.4088	7.44015	15.9341
5	110	1	43	59	16.0943	7.4433	13.7601	16.4376
5	119	1	71	19	14.9215	15.392	13.9369	16.5556
5	120	1	51	105	16.8139	6.81021	12.7225	15.2236
5	122	1	95	90	16.479	14.4088	6.68632	15.9342
5	126	1	24.5	77	16.3433	4.21933	15.8335	15.3033
5	127	1	102	120	16.8598	5.29823	12.4525	14.9864
5	129	1	50	22	14.9222	15.8877	12.7615	16.3928
5	132	1	149	147	16.9829	5.17035	7.01677	13.5019
5	135	1	131	133	16.9279	5.27517	6.127	14.5099
5	136	1	111	121	16.8598	12.4545	5.91555	14.9861
5	137	1	103	7	13.3125	15.3563	12.047	16.7617
5	138	1	72	5	7.71862	7.01048	16.7044	15.6874
5	141	1	98	24	14.9223	15.3915	16.4104	14.9853
5	142	1	66	6	8.12268	15.7099	13.3122	16.6616
5	143	1	75	20	14.9218	7.64844	6.10872	16.8813
5	145	1	77	118	16.8598	12.4584	6.69293	14.986
5	146	1	33	93	16.6348	6.85349	13.3089	15.7769
5	150	1	92	103	16.8139	7.18541	12.7217	15.2236
5	151	1	136	2	6.9255	17.0053	7.77366	12.1602
5	154	1	114	15	14.4119	14.0032	16.8467	13.5047
5	155	1	35	96	16.7044	7.57631	4.33056	15.6875
5	156	1	101	62	16.187	15.1051	5.85604	16.1312
5	157	1	49	72	16.2941	12.4256	7.55704	16.3252
5	159	1	59	1	3.9512	16.0942	7.21294	16.5041
5	160	1	106	130	16.9277	6.31596	7.47861	14.5107
5	161	1	15	55	15.9516	7.43684	15.0548	16.3457
5	163	1	19	110	16.8305	6.98116	13.3092	15.0637
5	164	1	46	71	16.2941	6.19255	14.0053	16.2441
5	167	1	140	151	16.983	6.25413	13.1912	12.1714
5	170	1	11	12	13.3175	14.6984	6.31043	16.8813
5	174	1	61	75	16.3147	6.03156	15.4636	15.7766
5	176	1	99	112	16.8306	6.68655	13.3081	15.0636
5	180	1	90	102	16.8138	12.7225	5.58947	15.2239
5	181	1	155	154	16.983	13.1874	5.99711	12.1794
5	183	1	28	83	16.4355	6.76718	7.61913	16.1893
5	184	1	26	114	16.8306	5.31798	13.3082	15.0637
5	185	1	132	61	16.1869	14.006	5.47094	16.3456
5	187	1	21	64	16.1872	12.4169	7.20812	16.4192
5	188	1	20	82	16.3906	6.76031	5.83283	16.2441
5	189	1	74	86	16.4603	3.58325	7.25417	16.1569
5	190	1	32	43	15.6151	6.71969	6.20764	16.7294
5	194	1	27	99	16.8137	7.85143	4.43077	15.3026
5	195	1	23	39	15.4778	12.0449	3.46567	16.7618
5	199	1	18	8	13.3132	6.73689	15.7102	16.6616
5	200	1	110	144	16.9828	4.02514	7.16917	13.5028
5	201	1	105	9	13.3138	15.3922	2.48524	16.7617
5	204	1	156	139	16.9801	3.33216	11.1039	13.5023
5	206	1	120	16	14.4122	14.0059	5.71146	16.8813
5	210	1	137	100	16.8138	14.0009	14.0113	14.5116
5	211	1	134	3	7.64294	16.8137	14.6999	14.5107
5	215	1	30	80	16.3437	4.75347	13.3085	16.2442
5	216	1	152	135	16.9279	14.0009	7.30225	13.5889
5	217	1	150	85	16.4358	12.7419	15.0057	15.7768
5	218	1	109	50	15.7979	13.3058	7.73147	16.6258
5	219	1	69	107	16.8139	13.7546	6.22978	15.0632
5	222	1	117	10	13.3147	6.9971	4.56422	16.9881
5	223	1	128	28	15.1042	6.74518	5.84605	16.8528
5	224	1	37	150	16.983	3.33213	6.70676	13.4991
5	225	1	80	45	15.6153	6.82963	6.7833	16.7293
5	229	1	2	27	14.9226	16.187	6.83474	16.1892
5	230	1	116	14	14.4113	15.2584	13.3134	16.6961
5	231	1	76	46	15.7102	16.0677	5.70381	15.9338
5	236	1	147	54	15.8778	13.3094	7.43684	16.5886
5	237	1	145	68	16.242	6.18546	4.15884	16.3925
5	240	1	41	69	16.2939	8.0752	4.60503	16.3454
5	241	1	85	73	16.2941	6.39684	6.43824	16.3453
5	243	1	87	38	15.4776	16.4039	7.19186	15.5901
5	244	1	104	106	16.8139	12.7196	13.3197	15.0628
5	245	1	6	37	15.4775	13.5681	15.5861	16.3454
5	248	1	14	122	16.8599	4.99705	6.03453	15.0625
5	250	1	42	58	16.0942	6.10831	7.56401	16.5041
5	254	1	8	52	15.8775	6.65689	6.64293	16.6258
5	259	1	5	31	15.1049	14.9223	16.0673	15.9338
5	260	1	57	4	7.7061	7.43018	16.3146	16.3252
5	261	1	79	35	15.3926	12.9659	4.56414	16.7709
5	262	1	91	125	16.872	14.0121	6.01199	14.5115
5	266	1	142	156	17.0053	5.17035	6.70001	12.1647
5	268	1	56	84	16.4357	12.7501	6.39798	16.1567
5	271	1	119	30	15.1048	14.0045	16.0673	16.1314
5	272	1	53	40	15.478	6.08692	16.4036	15.5905
5	276	1	73	115	16.8306	13.308	7.58089	15.0632
5	277	1	146	136	16.9279	14.0023	7.31692	13.5868
5	278	1	138	116	16.8597	7.59104	2.48491	15.0631
5	282	1	16	25	14.9224	13.3102	5.66063	16.8528
5	283	1	17	63	16.187	7.7112	14.1944	16.3251
5	288	1	55	51	15.8774	6.76403	6.22906	16.6258
5	290	1	84	109	16.8305	7.35766	13.308	15.0638
5	293	1	108	21	14.9218	3.33219	16.3909	15.9339
5	294	1	96	33	15.3919	6.0338	6.57344	16.793
5	297	1	4	66	16.2101	4.56422	7.79469	16.419
5	298	1	143	111	16.8305	5.71369	15.1748	12.1736
5	299	1	123	81	16.3906	5.93614	6.20893	16.2441
5	304	1	13	67	16.2103	12.7632	7.19635	16.3927
5	305	1	122	143	16.9802	11.0346	5.66422	13.5048
5	306	1	141	132	16.9278	14.0046	5.4512	13.5884
5	310	1	133	137	16.9801	13.3112	5.3488	12.1784
5	311	1	31	95	16.6703	7.21621	3.17799	15.7764
5	314	1	113	17	14.4122	14.0036	14.9231	16.7293
5	315	1	62	70	16.2941	12.421	5.07501	16.3255
5	316	1	44	49	15.7976	7.14571	13.3065	16.6259
5	317	1	7	104	16.8139	12.7209	6.97059	15.2237
5	319	1	107	34	15.3923	12.9712	6.92264	16.7708
6	1	1	76	107	16.9462	12.9702	5.28881	14.3322
6	3	1	113	63	16.608	6.77227	7.63396	15.9755
6	4	1	59	91	16.8636	13.7815	7.39139	14.8983
6	5	1	119	118	17.0161	6.84367	11.9409	12.5967
6	7	1	51	54	16.4479	15.1034	7.41808	15.8254
6	8	1	64	124	17.0161	11.9391	8.14516	12.5855
6	10	1	89	105	16.9462	6.35411	12.9657	14.3338
6	12	1	35	108	16.9462	12.9641	6.87801	14.3332
6	16	1	32	112	16.9648	6.38622	12.0522	14.2248
6	17	1	2	10	13.3183	14.0028	15.798	16.5832
6	18	1	27	26	15.7978	7.19728	11.9947	16.6819
6	20	1	60	17	14.9231	13.3063	5.9374	16.8774
6	22	1	50	61	16.5868	5.77729	6.19364	16.0145
6	24	1	120	117	16.9721	14.0067	7.95743	12.5859
6	25	1	17	59	16.5867	14.2588	15.5703	14.3333
6	29	1	66	9	13.3157	6.75477	16.6445	15.8251
6	31	1	23	66	16.6083	14.0032	6.50391	15.8255
6	35	1	75	62	16.5869	12.7399	7.62396	15.9756
6	37	1	16	64	16.608	14.4114	8.4358	15.7405
6	39	1	49	58	16.4905	14.1988	5.41153	16.0147
6	42	1	47	41	16.1461	3.78394	15.8211	15.8008
6	44	1	40	22	15.7109	6.13419	7.12093	16.7246
6	45	1	105	42	16.3565	7.98731	14.4124	16.1654
6	46	1	91	115	16.9649	12.0447	13.8693	13.0172
6	52	1	6	84	16.7137	15.1774	13.6444	14.5615
6	54	1	104	102	16.9461	7.2356	6.5885	14.5609
6	57	1	52	37	16.0854	7.12461	5.57493	16.5444
6	62	1	67	109	16.9462	12.9633	6.29246	14.3335
6	70	1	83	68	16.6796	7.02595	6.77828	15.8251
6	71	1	88	99	16.9085	13.6441	4.68201	14.5622
6	73	1	39	30	15.8777	7.35953	16.3964	15.1821
6	75	1	33	98	16.9085	7.03136	6.27869	14.8978
6	76	1	29	49	16.4291	15.1722	7.81445	15.8254
6	80	1	106	50	16.4291	12.4504	7.57248	16.2216
6	81	1	109	96	16.9085	13.6456	14.3225	13.0163
6	85	1	77	43	16.3567	15.5099	15.3733	14.5619
6	86	1	63	34	15.9519	15.3155	7.18399	16.3041
6	88	1	41	116	16.9649	14.0183	6.79717	13.0164
6	90	1	87	35	15.9519	15.3908	13.3108	16.2217
6	91	1	25	69	16.6798	12.1007	7.2501	15.8005
6	97	1	81	44	16.3765	4.56421	7.7972	16.3042
6	98	1	98	106	16.9462	12.9645	6.04738	14.3338
6	99	1	28	114	16.9648	6.42616	12.0432	14.2249
6	105	1	21	1	5.48056	7.60301	16.4477	16.2216
6	108	1	121	7	13.3129	16.9977	6.63753	12.5857
6	117	1	115	121	17.0161	6.65426	6.56217	13.012
6	122	1	30	101	16.9461	5.63611	14.4129	12.5859
6	126	1	1	73	16.6901	6.82205	6.05149	15.8003
6	127	1	14	94	16.9085	6.72315	6.20426	14.8984
6	133	1	92	56	16.4903	7.97521	14.1981	16.0148
6	140	1	43	25	15.7977	6.82692	6.79248	16.6911
6	141	1	58	33	15.9517	6.54058	4.82017	16.6206
6	143	1	34	92	16.9084	7.27942	13.6468	14.5619
6	144	1	100	88	16.8636	6.86917	13.7805	14.8992
6	145	1	114	23	15.7112	13.307	7.15642	16.6912
6	147	1	94	87	16.8635	5.70659	14.4117	14.5613
6	148	1	54	57	16.4904	14.2004	6.20983	16.0145
6	153	1	42	32	15.9517	7.88	15.315	16.3043
6	156	1	99	70	16.6798	12.1001	7.77574	15.8004
6	159	1	19	5	7.74941	15.6153	15.2577	16.5044
6	160	1	128	125	17.0161	7.0747	11.9237	12.6011
6	164	1	46	60	16.5868	1.38615	7.35941	16.0145
6	165	1	71	72	16.69	6.69198	4.47718	15.8005
6	168	1	31	45	16.3767	4.91255	6.66454	16.3041
6	174	1	22	12	14.4121	15.9514	5.68398	16.5044
6	178	1	108	95	16.9085	5.58723	6.83144	14.8983
6	180	1	107	81	16.7135	7.60543	7.20794	15.7405
6	181	1	15	48	16.4291	12.4458	5.07508	16.2219
6	182	1	45	82	16.7136	6.85966	5.9512	15.7405
6	183	1	56	31	15.8778	7.26036	13.3065	16.6207
6	185	1	74	103	16.9461	6.51676	6.72766	14.5611
6	191	1	101	53	16.4479	6.02847	13.3092	16.1656
6	192	1	37	15	14.9228	15.5102	15.4595	16.2447
6	194	1	20	85	16.7137	14.8912	6.81031	15.1821
6	196	1	68	47	16.429	6.16039	7.92216	16.2444
6	198	1	9	18	15.1043	5.91876	16.4608	15.8007
6	206	1	44	4	7.53014	7.13413	7.21655	17.0341
6	207	1	61	39	16.146	6.10627	7.56552	16.5041
6	210	1	117	111	16.9647	14.1398	7.09473	12.593
6	211	1	11	51	16.4293	15.8202	7.09042	15.1819
6	212	1	7	20	15.6155	4.2765	6.15179	16.7571
6	214	1	48	74	16.6901	7.30832	6.0498	15.8002
6	215	1	123	46	16.4031	2.9957	7.05558	16.2749
6	216	1	57	27	15.8202	4.88269	15.586	16.275
6	217	1	84	75	16.6901	7.39064	12.9434	15.7411
6	218	1	126	128	17.0223	6.85704	5.21485	12.5965
6	219	1	96	100	16.9085	5.80139	4.56421	14.898
6	220	1	111	38	16.0856	13.3064	7.57166	16.5043
6	221	1	69	104	16.9461	7.08533	7.44265	14.5601
6	226	1	53	19	15.6154	7.26357	13.3077	16.7248
6	227	1	78	13	14.4133	13.3064	7.57067	16.9324
6	231	1	65	110	16.9647	14.1404	5.98637	12.5951
6	232	1	70	55	16.4902	7.91058	2.4848	16.1655
6	233	1	118	119	17.0161	7.66087	11.9232	12.6012
6	240	1	3	8	13.3143	6.66448	14.0056	16.9588
6	242	1	73	3	7.22734	15.1046	16.4608	15.8004
6	251	1	26	86	16.8634	7.22141	6.00347	15.1824
6	253	1	85	93	16.9084	7.35626	13.6447	14.5622
6	255	1	55	24	15.7975	6.71674	6.16307	16.6912
6	256	1	4	83	16.7137	6.76405	14.8911	15.1825
6	260	1	127	123	17.0161	6.53455	11.9295	12.5998
6	262	1	122	122	17.0161	6.83787	1.38608	13.0129
6	263	1	116	89	16.8636	6.50157	13.7803	14.8993
6	264	1	80	80	16.7135	8.10527	4.0943	15.7407
6	267	1	24	97	16.9085	7.08089	3.17803	14.8981
6	269	1	38	67	16.6796	7.0135	7.3826	15.8253
6	271	1	110	78	16.6902	12.9422	6.25431	15.741
6	272	1	12	90	16.8636	5.74389	13.7802	14.8993
6	274	1	5	2	6.47162	15.104	7.57914	16.8773
6	282	1	72	16	14.9228	7.30149	13.305	16.8774
6	283	1	102	14	14.9224	15.6152	13.3168	16.5444
6	284	1	8	77	16.6902	12.9429	4.64427	15.7411
6	286	1	112	28	15.8776	7.79211	16.5253	14.5601
6	287	1	103	120	17.0161	11.9356	7.80959	12.5922
6	289	1	10	79	16.6902	12.9417	6.20707	15.741
6	290	1	90	52	16.4477	6.16897	6.15312	16.2216
6	291	1	18	21	15.7109	7.1806	6.66662	16.7246
6	295	1	95	65	16.6081	7.45309	14.0033	15.8256
6	298	1	93	6	7.90588	16.3766	15.4616	15.7409
6	302	1	13	71	16.69	15.0268	5.46371	15.1822
6	304	1	79	113	16.9648	6.93251	12.0498	14.2245
6	305	1	36	36	15.952	14.005	7.46041	16.5444
6	307	1	86	40	16.146	4.96965	7.06049	16.5042
6	308	1	125	126	17.0162	11.9331	5.47221	12.5956
6	309	1	82	11	14.4114	6.91571	7.58423	16.9587
6	311	1	124	127	17.0162	11.926	7.1332	12.5956
6	314	1	62	76	16.6902	3.87099	12.9423	15.7411
6	315	1	97	29	15.8777	6.18766	5.68452	16.6565
7	3	1	114	71	16.7781	7.6632	13.3068	15.664
7	7	1	82	60	16.6456	6.75292	14.9152	15.6639
7	8	1	110	34	15.952	16.0198	15.0347	15.4987
7	11	1	85	58	16.6455	13.2834	15.0346	15.4989
7	12	1	99	68	16.7651	13.6606	14.8371	15.0873
7	13	1	86	102	17.0291	6.22648	13.4422	13.518
7	14	1	53	7	14.0068	15.1698	12.7899	16.8532
7	15	1	74	59	16.6455	7.60405	6.46822	16.0511
7	20	1	9	39	15.9807	12.7438	7.23654	16.6628
7	27	1	5	92	16.912	4.56421	14.0109	14.9024
7	30	1	83	48	16.257	5.74426	6.23844	16.5108
7	32	1	87	46	16.203	2.99571	7.11991	16.5507
7	33	1	10	23	15.1947	12.4204	5.55107	16.9102
7	36	1	94	28	15.51	6.85417	6.1923	16.8531
7	37	1	23	118	17.0565	6.57921	13.1607	12.3118
7	39	1	107	113	17.0404	5.62086	12.9084	13.521
7	42	1	35	49	16.2572	6.27274	14.6957	16.3329
7	44	1	1	63	16.7135	15.3397	6.98445	15.0883
7	45	1	117	100	16.9654	5.77964	14.825	12.3132
7	46	1	116	15	14.9223	3.87117	3.58324	16.9629
7	48	1	41	50	16.2573	6.06903	13.9963	16.4262
7	50	1	101	19	15.1049	12.7328	5.80421	16.9215
7	51	1	121	88	16.8845	2.77254	6.73505	15.3797
7	53	1	102	111	17.0404	6.95518	12.9067	13.5219
7	54	1	18	43	16.0851	4.43065	16.235	15.4992
7	59	1	77	101	16.9654	6.687	6.81453	14.9025
7	60	1	49	44	16.0854	7.45255	13.307	16.5893
7	61	1	11	69	16.7652	15.6808	5.97802	13.5192
7	64	1	67	73	16.7781	13.3097	7.8786	15.6634
7	65	1	68	64	16.7464	15.808	6.89194	12.3112
7	71	1	17	99	16.9393	13.3059	7.98033	14.902
7	72	1	69	70	16.778	15.7224	7.28028	12.3047
7	74	1	6	22	15.1944	4.27662	6.30903	16.9214
7	75	1	34	108	17.0403	6.0756	6.15276	13.9557
7	78	1	115	54	16.4475	7.69795	4.1587	16.3329
7	79	1	111	119	17.0565	13.1587	6.48025	12.3105
7	80	1	81	31	15.6136	13.3057	7.77925	16.7941
7	84	1	104	94	16.9392	13.3089	6.71238	14.9027
7	85	1	38	14	14.9221	7.15426	6.68157	16.9629
7	88	1	106	89	16.8846	14.0073	5.9269	15.0873
7	93	1	103	110	17.0404	12.9135	5.1474	13.5196
7	98	1	20	103	17.0291	14.0065	6.9119	12.2998
7	107	1	63	56	16.531	15.9223	6.68721	14.9023
7	109	1	24	26	15.4425	12.7755	8.27053	16.8531
7	114	1	70	33	15.9516	7.74658	12.4048	16.6827
7	122	1	119	122	17.0767	5.19282	5.49527	12.3046
7	124	1	22	97	16.9393	13.307	5.96686	14.9029
7	128	1	90	75	16.7782	15.5242	12.5253	13.9577
7	131	1	29	18	15.1047	15.4421	6.56173	16.6825
7	134	1	95	20	15.1936	6.59426	7.1912	16.9215
7	136	1	12	95	16.9393	6.86273	13.3066	14.903
7	139	1	105	87	16.8845	7.34977	6.02209	15.3795
7	147	1	58	51	16.2573	13.9965	6.8916	16.4261
7	148	1	15	4	13.3137	15.101	2.48549	16.9101
7	152	1	96	104	17.0292	12.53	4.88269	13.9575
7	155	1	66	5	13.3182	13.3063	16.7136	15.7544
7	159	1	54	80	16.8089	4.47719	4.60504	15.6636
7	160	1	55	83	16.8561	7.32151	13.3054	15.3803
7	161	1	89	96	16.9393	5.02372	13.3067	14.903
7	162	1	120	55	16.5136	6.74163	7.65687	16.2532
7	163	1	109	107	17.0403	4.4772	5.65094	13.9565
7	164	1	30	17	15.1041	6.00442	6.44467	16.9366
7	167	1	43	98	16.9393	5.75255	13.306	14.903
7	168	1	84	109	17.0404	7.15335	12.9085	13.5215
7	169	1	113	57	16.5311	15.6727	14.4112	14.903
7	173	1	27	62	16.6796	5.97371	2.99572	15.9866
7	175	1	25	79	16.8089	6.97927	15.034	14.9024
7	178	1	75	12	14.9218	16.5929	14.4127	15.4988
7	179	1	37	78	16.8088	13.7803	7.99241	15.4985
7	188	1	122	85	16.8561	13.3101	7.57627	15.3794
7	193	1	44	11	14.9218	16.5927	14.414	15.4989
7	196	1	61	81	16.809	13.7738	6.39746	15.4992
7	197	1	36	90	16.8846	13.2987	7.75484	15.2456
7	199	1	62	35	15.952	16.3846	13.3044	15.2452
7	200	1	42	8	14.6989	16.531	6.11849	15.9866
7	203	1	73	77	16.7783	13.3048	7.21223	15.6637
7	205	1	60	115	17.0564	5.73773	7.98633	13.5163
7	209	1	8	86	16.8845	13.302	5.9715	15.2462
7	213	1	79	52	16.4034	6.91159	13.3042	16.3331
7	214	1	50	13	14.9219	13.7581	8.33856	16.9214
7	215	1	112	9	14.6995	14.4029	16.5322	15.7544
7	216	1	2	21	15.1941	16.8876	6.61856	13.5181
7	217	1	88	65	16.7464	7.15822	3.17801	15.8376
7	220	1	118	120	17.0766	3.68861	6.49849	12.3106
7	222	1	78	112	17.0404	12.9078	5.60235	13.5215
7	224	1	32	42	16.0197	16.0857	5.29819	15.8378
7	225	1	4	16	14.9234	16.5926	14.9216	15.2454
7	228	1	57	76	16.7782	13.3043	6.96994	15.6638
7	230	1	71	45	16.1459	4.56429	7.89135	16.5891
7	231	1	52	67	16.7465	12.7612	6.2277	15.7902
7	237	1	65	93	16.9121	7.26214	15.0487	13.5208
7	240	1	64	106	17.0403	4.2765	7.44753	13.9563
7	243	1	28	32	15.7087	7.43746	15.6159	16.426
7	244	1	45	41	16.0196	3.46568	7.28366	16.6626
7	248	1	7	6	13.3194	13.3063	15.952	16.6262
7	251	1	40	2	8.17778	13.3057	7.30389	17.0618
7	252	1	21	37	15.9803	14.8384	13.9958	16.4262
7	256	1	93	30	15.6134	15.9919	5.42827	16.2534
7	257	1	19	74	16.7781	13.3084	15.4636	13.9574
7	260	1	47	61	16.6457	13.2767	6.02335	15.9866
7	263	1	98	121	17.0766	6.26858	2.07939	12.3057
7	268	1	97	114	17.0404	12.9071	6.5509	13.5208
7	274	1	51	29	15.5104	6.07184	16.4293	15.7901
7	275	1	31	3	8.37729	13.3051	6.9566	17.0618
7	277	1	108	116	17.0564	6.77032	7.10774	13.5175
7	283	1	76	72	16.7781	8.07627	6.18838	15.7542
7	286	1	26	27	15.5099	15.0001	8.05554	16.6825
7	290	1	59	10	14.6997	7.39302	15.7087	16.6626
7	291	1	92	40	16.0195	6.13948	7.64904	16.6626
7	292	1	72	1	8.14234	15.5092	13.2904	16.8245
7	293	1	39	24	15.2558	7.39274	13.6657	16.8703
7	294	1	16	66	16.7465	12.7638	7.78413	15.7899
7	297	1	56	47	16.2031	16.2343	7.47102	15.2458
7	299	1	48	91	16.8846	13.2976	14.8284	14.1718
7	302	1	100	117	17.0565	6.61736	6.38357	13.5162
7	304	1	46	25	15.4417	5.98497	6.69275	16.8702
7	305	1	3	84	16.8561	7.00319	15.1904	14.1715
7	306	1	14	82	16.856	6.119	2.99527	15.4992
7	310	1	80	36	15.9803	6.97631	16.3172	15.4988
7	312	1	33	53	16.4034	6.6783	1.38616	16.3803
7	314	1	91	105	17.0293	4.43066	12.521	13.9579
7	320	1	13	38	15.9805	6.32205	6.77881	16.6825
8	2	1	82	89	16.9209	4.21933	14.1359	13.9509
8	10	1	67	48	16.1137	16.1708	6.21264	15.2837
8	12	1	37	7	13.8545	16.7928	12.9811	15.1325
8	14	1	59	50	16.1139	16.4356	13.8519	11.5852
8	24	1	69	56	16.8358	6.06618	14.9232	14.0887
8	25	1	42	90	16.9209	5.39343	14.0052	14.0882
8	31	1	95	87	16.9208	13.3056	5.47712	14.4691
8	33	1	97	84	16.9013	12.9688	7.73724	14.7413
8	42	1	92	73	16.8933	7.67563	14.1345	14.3754
8	44	1	73	20	14.7323	7.73336	6.10121	16.9217
8	50	1	76	49	16.1138	16.3774	13.5608	13.9521
8	51	1	70	59	16.8649	5.81902	14.6994	14.0898
8	55	1	94	10	14.6257	5.78216	7.39126	16.933
8	61	1	88	72	16.8933	7.45925	12.053	14.8992
8	62	1	91	21	14.7323	16.8402	7.14538	14.3751
8	63	1	93	26	15.4779	16.6957	13.3151	13.9498
8	64	1	83	12	14.6261	6.32974	15.6874	16.5937
8	68	1	81	35	15.6844	6.6978	6.14046	16.7255
8	74	1	6	74	16.8934	7.27767	3.17796	14.9554
8	75	1	58	53	16.8016	4.21946	6.08649	15.4311
8	80	1	62	30	15.4783	15.1718	6.55548	16.5681
8	84	1	35	17	14.6275	12.4194	16.6668	15.4309
8	86	1	87	91	16.9474	12.062	13.3108	13.952
8	94	1	78	93	16.9735	6.71671	7.15562	14.088
8	96	1	85	66	16.8652	13.3082	12.0515	14.9002
8	98	1	34	80	16.9011	14.3122	5.02378	14.0897
8	99	1	47	94	16.9737	12.0175	4.68201	13.9527
8	103	1	80	5	8.37334	16.9011	14.004	14.374
8	105	1	65	64	16.8651	5.77313	7.44189	15.1324
8	108	1	55	34	15.6591	7.24944	6.69115	16.7343
8	113	1	71	41	15.8089	7.23159	14.5891	16.5453
8	116	1	49	2	6.71699	16.9807	7.53441	13.9496
8	121	1	40	13	14.6261	16.9283	7.06256	11.5764
8	125	1	50	46	16.0297	4.09439	4.56416	16.5683
8	128	1	56	40	15.8088	7.38895	16.5723	14.3743
8	130	1	41	42	15.9843	16.4667	7.66317	14.4675
8	139	1	22	62	16.865	1.38633	7.37247	15.1328
8	141	1	44	19	14.7318	4.5643	7.7023	16.9218
8	143	1	27	58	16.8649	14.008	7.40247	14.7407
8	145	1	68	29	15.4782	7.14211	14.5417	16.6776
8	149	1	20	16	14.6274	12.4212	16.771	14.9562
8	154	1	28	79	16.9011	7.68803	5.83347	14.8996
8	157	1	89	83	16.9013	14.311	6.57507	14.088
8	169	1	13	47	16.0677	3.78415	16.3653	14.7424
8	170	1	79	25	14.8651	16.8145	12.0285	14.3759
8	172	1	57	77	16.8934	7.01652	12.0206	14.9006
8	177	1	51	11	14.6257	4.85199	7.68743	16.933
8	178	1	5	55	16.8017	14.9497	5.93742	14.468
8	181	1	18	61	16.865	6.96671	5.52932	15.133
8	183	1	96	71	16.8933	7.64263	12.0375	14.9003
8	186	1	8	78	16.8934	12.0291	7.5019	14.8998
8	189	1	12	22	14.733	6.65929	6.53927	16.9217
8	192	1	16.5	69	16.8933	6.24548	5.05183	14.9564
8	193	1	10	9	14.3132	15.9514	16.4245	13.9505
8	201	1	30	88	16.9209	3.87095	13.3043	14.4694
8	209	1	45	6	13.8545	15.4793	2.48492	16.7344
8	214	1	54	28	15.4781	15.3593	6.0868	16.5158
8	217	1	4	3	7.29049	5.74361	6.3124	17.0279
8	219	1	3	18	14.7318	7.82226	5.14735	16.9218
8	221	1	43	27	15.4779	16.6861	13.5632	13.9489
8	223	1	36	75	16.8934	7.26326	14.4991	13.9512
8	225	1	23	54	16.8017	12.4604	1.38648	15.3783
8	226	1	74	63	16.865	14.007	14.0051	14.0892
8	228	1	2	32	15.4786	12.1375	4.56418	16.7796
8	234	1	38	37	15.6846	16.6512	7.83383	14.0876
8	235	1	11	70	16.8933	8.12804	6.2054	14.9553
8	239	1	19	15	14.6271	12.4276	14.8356	16.7893
8	241	1	26	67	16.8652	13.308	4.78737	14.9565
8	243	1	39	38	15.685	16.651	5.98374	14.0891
8	244	1	52	36	15.6846	7.03043	16.615	14.4673
8	245	1	77	4	7.7061	5.72351	6.87106	17.0278
8	248	1	31	33	15.4787	16.5773	8.26071	15.1324
8	250	1	29	65	16.8651	14.5005	6.40024	14.3739
8	253	1	16.5	24	14.8646	15.1709	8.1528	16.7116
8	255	1	53	45	16.0295	16.2445	7.64121	15.2829
8	257	1	32	14	14.6265	16.8731	12.0385	13.9502
8	258	1	90	95	16.9737	5.80295	12.0288	13.9502
8	262	1	14	57	16.8443	14.6975	6.69261	14.3752
8	265	1	46	92	16.9474	7.67675	13.3192	14.0871
8	266	1	33	31	15.4783	15.3595	16.2799	14.9553
8	269	1	25	43	16.0016	5.86153	6.77925	16.5842
8	275	1	9	23	14.8644	16.8144	7.11013	14.468
8	276	1	7	51	16.7839	4.56421	7.81693	15.4977
8	278	1	61	97	17.0237	4.96971	5.23817	11.5577
8	279	1	21	85	16.9207	14.0068	4.43067	14.0898
8	280	1	75	86	16.9207	6.33779	7.46999	14.7413
8	286	1	84	96	16.9809	13.8497	6.301	11.5843
8	289	1	86	60	16.865	14.7681	13.8519	11.5751
8	295	1	15	44	16.0295	12.7841	16.4243	14.3745
8	297	1	1	68	16.8652	13.3092	7.19639	14.9558
8	301	1	63	39	15.7227	16.4502	12.9742	15.1335
8	303	1	48	52	16.8016	5.84762	7.77995	15.4307
8	307	1	72	8	14.3131	15.1555	16.7186	13.951
8	310	1	64	81	16.9011	6.64095	7.84575	14.899
8	311	1	60	1	5.48052	7.62749	16.8359	15.2828
8	314	1	24	82	16.9013	13.8481	7.6675	14.4682
8	318	1	66	76	16.8934	14.1353	4.71837	14.3756

## Sheet: Figure 3c-5a
SUBJECT	ROI	r(E1E2)	r(E2E3)	r(E1E3)	TEMPORAL PRECISION	LAG0	LAG1	LAG2	LAG3	RECOGNITION CONFIDENCE
1	CA1	0.170093	0.807492	0.154083	0	14.0201	13.3116	5.56677	16.8773	5
1	CA1	-0.206735	-0.273745	-0.0490031	0	16.8228	7.95269	14.6238	13.4861	6
1	CA1	0.417263	0.0440714	0.0955218	0	14.9279	7.89377	16.5076	15.5002	4
1	CA1	0.0427835	-0.364181	-0.0981164	1	16.6809	7.35115	14.6999	14.9843	5
1	CA1	-0.171615	0.08243	-0.0266886	0	16.7478	13.3061	7.83874	15.1569	5
1	CA1	-0.0462782	0.26072	-0.121446	0	16.3584	7.57909	13.3106	16.1056	4
1	CA1	-0.143005	0.17974	-0.118689	1	16.8102	12.4491	13.3016	14.6766	6
1	CA1	0.472902	0.0421795	-0.00441059	1	16.3094	6.0187	13.3165	16.1652	4
1	CA1	-0.232698	-0.306668	-0.0312306	1	16.8228	7.93376	12.9758	14.744	5
1	CA1	-0.62508	-0.0720637	0.0383401	0	16.8228	6.70977	14.2626	14.1521	4
1	CA1	0.13122	-0.0147399	-0.00140657	1	16.378	13.3068	8.19396	16.0798	4
1	CA1	0.495517	-0.247369	-0.353902	1	15.5129	16.3575	6.72318	15.4315	5
1	CA1	0.0504679	0.00042696	0.208257	0	16.852	12.9992	6.02023	14.4701	4
1	CA1	0.0397105	0.0825768	0.214873	1	14.0211	15.5096	16.0855	15.7395	6
1	CA1	-0.15388	0.341148	0.00725333	1	16.852	12.9883	6.68645	14.4718	6
1	CA1	0.223574	0.159545	0.0609974	0	16.8519	12.9945	6.07904	14.472	5
1	CA1	-0.460157	-0.134259	-0.0147035	0	16.8103	12.4255	6.19631	14.9029	4
1	CA1	-0.16394	-0.142657	0.171312	0	15.6185	13.3062	16.146	15.6475	5
1	CA1	0.0567475	-0.100936	-0.308771	0	15.7135	13.3064	7.76778	16.5832	5
1	CA1	0.149986	-0.305735	-0.150405	0	16.852	12.9922	6.30005	14.4711	4
1	CA1	-0.0327011	-0.454568	-0.102563	1	14.0197	14.0054	7.44649	16.8486	4
1	CA1	0.138765	0.386518	0.151861	0	16.0225	16.0214	14.5426	14.9016	4
1	CA1	0.36192	-0.132558	0.109807	0	6.90831	16.3583	16.1111	13.22	6
1	CA1	-0.174008	0.0537562	-0.0580914	0	16.8974	13.4291	6.47879	13.4852	6
1	CA1	-0.228301	-0.245908	0.320463	1	16.3586	7.15304	14.4113	15.9746	4
1	CA1	0.214465	0.222835	0.246068	1	15.1077	6.40779	6.68988	16.7888	5
1	CA1	-0.42927	-0.4509	0.329794	0	16.8101	13.4468	14.4077	13.4892	5
1	CA1	-0.310235	0.101965	-0.246145	1	16.405	7.28794	12.4061	16.0802	4
1	CA1	0.149381	-0.342708	-0.0569613	1	16.4495	6.84711	6.13174	16.042	4
1	CA1	0.0314661	0.541294	0.115064	1	16.9279	6.58707	6.99955	13.4876	6
1	CA1	0.32374	0.259971	-0.162643	1	16.2584	7.3033	14.0046	16.1652	5
1	CA1	-0.482479	-0.130317	-0.0734187	0	16.8442	6.91078	11.9737	14.678	4
1	CA1	0.0200515	-0.0566302	0.00964052	0	15.1083	15.3931	6.55609	16.5041	4
1	CA1	0.197784	-0.0100097	-0.000629543	0	14.4225	16.0848	13.3005	16.2219	6
1	CA1	-0.0915947	-0.0358609	-0.319565	0	16.8519	5.89139	7.06909	14.6767	6
1	CA1	0.17279	0.133055	-0.0169506	0	16.8229	12.9739	6.78622	14.7442	6
1	CA1	0.0267272	-0.109886	0.422452	0	15.5128	6.72178	6.24921	16.6912	4
1	CA1	0.0255018	0.292427	0.0272753	0	16.852	12.9914	5.79972	14.4716	4
1	CA1	-0.0165755	0.125881	-0.623177	0	8.25646	15.8789	16.3296	14.903	5
1	CA1	0.0529961	0.0297761	-0.0449935	1	16.9281	12.0034	6.46842	13.2255	6
1	CA1	-0.112104	0.620538	-0.117581	1	16.8102	12.4334	5.58714	14.903	6
1	CA1	-0.593481	0.186328	0.0580561	1	16.681	15.1271	6.72665	14.472	5
1	CA1	0.0619127	0.219264	0.0832845	1	14.4205	13.3139	14.4134	16.7569	5
1	CA1	0.131296	0.113973	0.0645104	1	16.2045	13.9994	14.4173	16.0421	4
1	CA1	-0.296697	-0.0407075	0.0356993	1	16.4921	14.4118	14.4101	15.432	6
1	CA1	0.297891	0.0139049	0.00470945	0	16.6098	7.71397	15.3146	14.6772	5
1	CA1	-0.45769	-0.0814367	0.095007	1	15.7132	16.0856	6.86116	15.7392	5
1	CA1	-0.298974	0.119505	0.129935	1	16.928	7.30568	7.7337	13.4841	6
1	CA1	-0.16981	-0.131205	-0.294278	1	16.0226	15.1042	15.4424	15.5006	4
1	CA1	0.17948	0.238566	0.071175	1	16.0864	15.712	14.1897	15.5008	5
1	CA1	0.0148326	-0.11204	-0.0375946	1	14.4214	16.0205	13.3152	16.2741	5
1	CA1	0.453005	-0.00804641	-0.324337	1	16.7794	7.644	7.17317	15.1564	4
1	CA1	0.0674199	-0.0251225	-0.258772	0	16.7795	13.3081	7.47218	14.9844	4
1	CA1	-0.306847	0.0826722	0.0467977	1	16.9281	12.0017	6.49577	13.225	6
1	CA1	-0.0525333	-0.115527	0.0624245	0	16.8728	7.44546	6.56886	14.4709	5
1	CA1	-0.0147879	-0.18971	-0.042522	1	15.6179	7.51562	7.45266	16.6563	5
1	CA1	0.102833	0.0940203	0.126599	0	16.8442	11.9757	14.4112	13.2268	6
1	CA1	0.0361554	0.272935	0.0565949	1	15.513	7.0972	16.2035	15.7391	4
1	CA1	0.126552	0.184373	0.0241304	0	14.7052	16.2257	6.54394	16.0801	5
1	CA1	-0.184132	0.5784	-0.377676	0	14.7052	7.70704	6.14589	16.8486	5
1	CA1	0.0355601	0.0746174	-0.00903336	1	16.8442	11.9729	7.87118	14.6769	4
1	CA1	0.41033	0.210108	0.0215338	0	16.8441	6.16605	11.9813	14.6783	6
1	CA1	-0.0432928	0.439606	0.313616	1	14.4216	15.1036	13.3151	16.6565	6
1	CA1	-0.374003	0.285078	-0.137043	0	14.7049	6.43515	15.9517	16.3248	6
1	CA1	0.201067	-0.412565	-0.146228	1	16.8103	14.7948	6.26837	13.2253	5
1	CA1	-0.486873	-0.158336	0.313038	0	16.8974	6.04901	13.4247	13.4891	4
1	CA1	-0.0633019	0.012438	-0.05672	1	16.8101	14.0728	13.1719	14.1537	6
1	CA1	-0.129421	0.162357	-0.110231	0	16.8728	7.16353	6.70508	14.471	5
1	CA1	-0.349583	-0.072591	0.122737	0	16.2046	15.1042	6.74519	15.9749	6
1	CA1	-0.119185	0.258686	-0.0929737	1	16.7151	13.3099	5.61507	15.3036	5
1	CA1	0.0077729	0.0101072	-0.306668	0	16.8441	6.19221	11.9738	14.6784	6
1	CA1	0.0944835	0.25556	0.374225	0	16.8441	11.9808	6.72628	14.6778	6
1	CA1	-0.43349	-0.180089	0.110873	1	16.8103	6.75325	6.36115	14.9837	5
1	CA1	-0.835954	0.440938	-0.336279	0	16.9354	6.48687	7.25506	13.2232	6
1	CA1	0.178226	0.333658	0.124366	1	13.3387	15.1064	13.307	16.7246	6
1	CA1	-0.0196521	0.356207	-0.247308	1	16.8103	6.39156	12.4274	14.9031	5
1	CA1	0.497592	0.839166	0.52288	1	16.681	5.77959	6.69722	15.5454	5
1	CA1	0.256039	-0.311561	-0.161334	1	15.7131	6.56957	6.75911	16.6205	5
1	CA1	-0.281484	0.0626005	0.0822995	0	14.4203	8.25286	15.2579	16.6565	5
1	CA1	0.0428142	-0.230208	-0.129341	0	16.8973	7.49979	6.80101	14.1511	6
1	CA1	0.0787594	-0.00832682	-0.19651	1	15.6183	14.6978	7.13958	16.5043	4
1	CA1	0.370299	0.148348	-0.116998	0	16.6951	7.02374	12.7809	15.4319	5
1	CA1	0.0976431	0.0739443	0.102395	0	16.8728	13.1799	6.16301	14.1511	5
1	CA1	0.548909	0.960398	0.442497	1	14.7054	13.3149	6.91155	16.819	5
1	CA1	-0.300007	-0.0385413	0.0636303	0	16.3093	7.69308	14.4147	16.0421	4
1	CA1	-0.134917	0.197531	0.0105903	1	16.6811	12.4046	7.66336	15.5004	4
1	CA1	0.210095	0.2026	-0.0502759	0	16.8974	7.07177	13.4234	13.4903	5
1	CA1	0.39292	0.399748	0.120017	1	15.6185	13.3058	7.39275	16.6206	5
1	CA1	-0.132541	0.0672092	-0.155497	0	15.7131	7.37709	16.146	15.6471	4
1	CA1	-0.123169	-0.121846	-0.0208682	0	15.7132	7.16209	13.307	16.5834	4
1	CA1	-0.106879	0.016109	0.0444169	1	16.4919	5.73547	15.1047	15.4321	6
1	CA1	-0.323128	-0.0791417	0.0817904	0	16.3586	13.6535	6.77499	16.0802	5
1	CA1	0.372248	-0.833735	-0.575315	0	16.6811	6.70565	6.5783	15.545	4
1	CA1	-0.0471857	-0.0982753	-0.0747038	0	16.8519	7.34408	12.9903	14.4725	4
1	CA1	0.466218	0.103692	0.182479	1	15.9535	13.3198	15.8776	15.6471	5
1	CA1	0.15406	0.478646	0.15406	1	16.0229	16.2032	5.93175	14.9839	6
1	CA1	-0.0161782	0.10701	-0.0878553	1	15.1076	16.4042	13.6575	15.5003	4
1	CA1	0.0723087	-0.0527776	-0.0183272	1	14.7065	13.3093	16.571	15.3036	6
1	CA1	-0.134963	-0.0222341	-0.161602	0	16.8972	7.29287	6.67891	14.1519	4
1	CA1	-0.266781	0.331302	-0.10614	1	15.5133	15.6152	14.4112	16.1054	4
1	CA1	0.271865	0.0256082	-0.20371	0	16.8102	6.7521	5.98556	14.9842	5
2	CA1	0.281322	-0.171013	0.0308494	1	16.9501	6.49746	12.0463	14.6745	6
2	CA1	-0.000941033	-0.0187203	0.135637	0	15.5393	7.04236	16.3086	15.8704	6
2	CA1	-0.0136828	0.025242	0.0337084	0	15.8971	7.71472	13.3182	16.6418	6
2	CA1	0.104653	0.0356202	0.0179529	0	16.9502	13.5608	13.3089	13.9569	6
2	CA1	-0.126646	-0.181661	-0.0141292	0	14.4984	16.969	7.67297	11.6195	6
2	CA1	0.0388995	0.163356	0.0567827	1	17.033	12.9747	6.17696	11.6383	6
2	CA1	0.224222	-0.017617	0.0947576	0	16.2176	5.6567	6.5819	16.4872	5
2	CA1	0.171924	0.17177	0.198059	1	15.8972	16.6708	7.64528	11.6161	6
2	CA1	-0.0341855	0.00232435	0.0958366	1	16.4596	15.1059	6.61048	15.8704	6
2	CA1	0.142039	0.134926	0.000598408	0	14.4971	15.5096	14.0075	16.6417	6
2	CA1	0.0781762	-0.0804819	0.0497529	0	16.9195	6.9957	13.4443	14.7449	6
2	CA1	0.00113865	-0.0493309	0.146612	1	16.1026	13.2993	13.3111	16.4872	6
2	CA1	-0.0952671	0.145909	-0.0332316	1	15.4258	13.3044	15.9823	16.2293	6
2	CA1	-0.0369357	0.209099	-0.0333112	1	17.0086	13.305	6.56804	13.2136	6
2	CA1	0.0931489	0.0287446	-0.0499251	1	15.2969	13.3114	6.80641	16.8363	6
2	CA1	0.0388932	0.125569	-0.0609025	1	16.4781	12.4293	7.31708	16.2067	5
2	CA1	0.291168	-0.0730264	-0.0822991	1	16.0383	7.46081	15.4925	16.2068	6
2	CA1	-0.0509525	0.00378081	0.0276993	1	16.4598	7.15732	14.922	15.9452	5
2	CA1	-0.0245905	0.0338323	0.0798699	1	17.0501	5.7032	6.58651	11.6463	6
2	CA1	0.0954305	-0.0547267	0.0742822	0	14.4968	16.68	15.2604	14.3766	4
2	CA1	-0.0263339	0.072022	-0.0502632	0	16.723	6.94273	13.3057	15.7024	6
2	CA1	-0.0837883	-0.00961471	-0.134636	1	14.1335	5.14968	13.3084	16.974	6
2	CA1	-0.0493017	0.0379583	-0.283555	0	16.9196	7.25519	13.444	14.7443	6
2	CA1	-0.0506333	0.079305	0.0953351	1	15.0223	16.4369	13.3103	15.8709	6
2	CA1	-0.0529641	-0.265363	-0.0219957	0	16.6546	15.2593	7.22339	15.2442	5
2	CA1	0.0664173	0.0935308	-0.083866	0	13.5532	14.007	6.29483	16.9738	6
2	CA1	0.000508627	0.0467274	0.213228	1	16.9502	14.6981	5.83688	11.6236	6
2	CA1	0.017522	-0.0803137	0.167517	1	16.9196	13.4438	6.95888	14.7444	5
2	CA1	0.110436	0.0922281	-0.10176	1	17.0086	13.3059	7.02802	13.2123	6
2	CA1	-0.000648812	-0.204984	-0.247049	0	15.5397	15.6854	7.60904	16.4118	6
2	CA1	0.221265	0.0598668	0.111399	0	15.539	8.06846	16.01	16.2069	5
2	CA1	-0.0825297	-0.204266	-0.0832241	1	15.5398	16.7785	5.90222	13.2098	6
2	CA1	-0.171415	0.0176971	0.0902888	0	14.4975	7.61501	6.16925	16.9738	6
2	CA1	0.186482	0.229341	0.0951648	0	16.7228	15.6165	13.3064	13.2134	6
2	CA1	0.26437	-0.258924	-0.0570944	1	16.7229	6.30728	7.18686	15.7896	6
2	CA1	0.184809	0.13459	-0.0763957	0	16.6545	7.09419	15.4622	14.9855	6
2	CA1	0.0946688	0.0222328	-0.0242366	0	16.9196	13.4436	6.6789	14.7443	6
2	CA1	-0.0867006	0.0909149	-0.106196	0	16.9503	12.0284	6.10352	14.6744	5
2	CA1	-0.134056	0.0239162	0.120176	0	16.9577	6.1308	12.966	14.4724	6
2	CA1	0.0925062	0.0164414	0.143995	1	16.976	7.06904	6.23305	14.4719	6
2	CA1	0.00014606	-0.00125982	-0.00889392	0	14.9753	16.4908	14.0039	15.7024	6
2	CA1	0.102488	-0.41247	-0.0233433	0	16.0387	13.3195	5.90001	16.5669	6
2	CA1	0.380204	0.0169718	0.0502437	0	14.9747	7.79265	16.6086	15.6057	6
2	CA1	0.137986	0.149119	-0.0217981	1	15.8975	13.3194	7.43296	16.6416	6
2	CA1	-0.0272013	0.00874405	0.377709	0	16.9501	6.03802	7.42188	14.744	5
2	CA1	0.00481948	0.0177736	0.00110432	1	15.82	14.0046	6.81047	16.6416	6
2	CA1	0.0133524	0.0529581	0.155843	1	16.976	12.057	14.3123	11.6305	6
2	CA1	-0.064102	0.281502	-0.219266	0	15.0224	15.481	6.64516	16.6416	6
2	CA1	0.205794	0.207086	0.181068	1	16.4781	15.1953	6.89395	15.7899	6
2	CA1	0.0860248	0.0971798	0.396156	0	14.1315	6.86809	7.58731	16.9992	6
2	CA1	0.0390313	0.0645422	-0.113753	1	16.9759	13.5693	5.91321	13.9544	6
2	CA1	-0.044888	-0.252459	0.0759161	0	14.4973	16.9505	7.40013	13.2081	6
2	CA1	0.0518938	0.170637	0.127826	1	16.9196	13.4447	12.051	14.6742	6
2	CA1	-0.0351288	0.0285384	0.136813	1	16.1616	16.0212	13.3125	15.4992	6
2	CA1	-0.0691457	0.113232	-0.0721414	0	16.9834	7.9851	13.3032	13.9576	6
2	CA1	-0.0223673	0.0105724	0.0928947	0	16.9761	12.0534	6.09507	14.3782	6
2	CA1	-0.114277	0.0841168	0.194373	0	15.8972	5.85036	6.82005	16.6773	5
2	CA1	0.0222788	-0.0893933	0.0252209	1	16.1614	16.0212	6.3093	15.6059	6
2	CA1	-0.285007	0.183754	0.0251588	0	16.9834	5.90567	5.96791	14.3774	6
2	CA1	-0.0266832	0.200968	0.0818998	1	15.5393	6.85025	6.78734	16.8064	6
2	CA1	-0.33315	0.42848	-0.201476	1	15.0219	6.39665	6.628	16.9142	6
2	CA1	-0.0600172	0.0828103	0.131293	1	16.9761	12.0689	14.3095	11.6423	6
2	CA1	0.0654087	-0.152954	0.0313919	1	15.5391	6.74165	6.1641	16.8065	6
2	CA1	0.12532	0.067535	-0.0160422	0	13.5515	7.24093	6.31418	17.024	5
2	CA1	0.00712376	0.0132355	0.222138	0	14.1309	13.3203	14.6984	16.8654	6
2	CA1	-0.0717347	-0.0223403	0.00583745	1	16.7556	13.3055	7.67536	15.6059	6
2	CA1	-0.102361	-0.245994	0.024906	1	16.3085	15.8984	14.0065	15.2449	5
2	CA1	0.000379485	0.0387776	-0.0496698	1	16.478	12.7513	8.18997	16.1979	6
2	CA1	0.104748	-0.230025	-0.47111	0	16.6893	6.87851	5.57788	15.8704	6
2	CA1	-0.0630674	-0.00648514	0.0395032	0	16.9502	14.5013	12.9701	11.6558	6
2	CA1	-0.0532519	0.128676	-0.0493126	0	16.9501	13.3087	7.60292	14.4722	6
2	CA1	0.156759	0.0850415	-0.164125	1	16.9502	14.4998	6.612	13.2135	6
2	CA1	0.135142	0.00768859	-0.0390587	0	14.9747	6.56066	6.7904	16.9211	5
2	CA1	-0.0343958	-0.181942	0.102644	0	15.296	6.59704	7.11177	16.8654	6
2	CA1	0.180062	0.062462	-0.0260873	0	15.9709	14.6975	15.711	15.8707	6
2	CA1	0.0498447	0.161924	-0.106531	1	15.735	13.3074	7.74282	16.7109	5
2	CA1	0.010279	-0.10244	-0.0964377	0	16.9576	13.3114	13.3076	13.9575	6
2	CA1	-0.018716	-0.0633278	0.0220678	1	14.132	16.0207	13.3142	16.487	6
2	CA1	-0.170691	-0.0095997	0.0153586	0	16.9575	12.9748	7.1136	14.4719	6
2	CA1	0.0756306	0.100555	-0.00986484	1	16.1027	16.2571	6.12828	15.2439	5
2	CA1	-0.0555887	-0.0814963	0.0547142	1	13.5519	6.7857	16.4837	16.1503	6
2	CA1	-0.00874767	0.161078	0.0487984	1	16.0384	6.37168	7.3472	16.6052	4
2	CA1	-0.0499366	-0.0134229	0.0484076	0	15.8196	6.47574	6.27755	16.7109	5
2	CA1	-0.0289154	0.0214157	-0.0436706	0	15.8201	16.5711	12.9731	14.4713	6
2	CA1	0.036446	0.131721	0.159027	0	15.6419	14.6979	7.09894	16.6418	6
2	CA1	-0.000312352	-0.342646	-0.047328	0	16.7231	13.305	7.42126	15.7022	6
2	CA1	-0.0990388	-0.00509231	0.0595684	1	16.3085	14.9417	15.4137	15.4993	6
2	CA1	-0.01744	0.0634484	0.0179207	0	16.9503	12.0364	7.03614	14.6736	5
2	CA1	0.0563133	0.0673684	0.201241	0	16.9502	6.20963	5.91793	14.7434	6
2	CA1	-0.0627444	0.0559671	0.0157854	1	17.033	6.63053	6.37005	13.2072	6
2	CA1	0.399662	-0.088058	-0.0204633	1	17.0084	7.88866	13.3084	13.2135	5
2	CA1	0.15546	-0.107679	-0.0766052	1	16.9833	7.1228	13.3127	13.9549	6
2	CA1	-0.0628929	0.180734	-0.0382621	1	15.7347	7.12252	13.308	16.711	6
2	CA1	-0.137304	0.193099	0.117107	1	16.9501	7.2575	6.22368	14.7441	5
2	CA1	-0.196431	0.205261	-0.21285	1	16.9196	6.06428	5.91401	14.9854	5
2	CA1	-0.0106176	0.0639028	-0.13437	0	15.7347	6.48639	6.71761	16.7437	5
2	CA1	0.267135	0.218847	0.369066	1	15.6419	14.6996	15.5993	16.2067	6
2	CA1	0.031902	-0.0288776	0.115288	0	6.94684	16.0385	6.25357	16.6051	6
2	CA1	-0.144304	0.283715	0.161951	0	16.9501	5.85385	14.5003	13.2129	6
2	CA1	0.111036	-0.00562373	0.0401182	1	15.0226	7.21989	15.857	16.4872	6
2	CA1	0.0680197	0.136872	0.000299733	0	16.9502	6.77895	6.14399	14.7431	6
2	CA1	0.0464433	-0.131503	-0.184562	0	16.5356	7.04703	6.81263	16.1503	5
2	CA1	-0.0241846	0.122672	-0.0426388	1	16.9502	12.0447	5.60016	14.6735	5
2	CA1	0.136511	0.0174623	0.137624	0	14.4975	16.6085	7.33564	15.7899	6
2	CA1	0.129842	-0.0535391	-0.0454424	1	15.0228	16.6357	7.56029	15.4992	6
2	CA1	-0.0936838	0.309274	-0.10283	1	15.7345	5.91923	15.1045	16.5281	6
2	CA1	-0.217007	-0.125047	0.13689	0	16.3085	7.6622	14.9413	16.1505	5
2	CA1	0.0386638	-0.0260637	0.19934	0	16.9576	7.14934	12.9624	14.4734	6
2	CA1	-0.0272392	-0.124926	-0.202379	1	16.9196	14.9492	6.28161	11.6483	6
2	CA1	-0.0427091	0.083548	-0.274755	0	15.8201	14.4092	16.0212	15.7897	6
2	CA1	0.00814021	0.0860506	0.0193217	0	5.48052	7.64003	16.4597	16.2523	5
2	CA1	0.0567651	0.0236221	0.109429	0	16.9503	12.0314	6.4081	14.6741	6
2	CA1	0.114675	0.179257	-0.0507306	1	15.4254	16.6089	13.7604	14.9866	6
2	CA1	0.280759	0.0452584	0.0561906	1	15.2966	6.75607	16.0848	16.2526	6
2	CA1	-0.0491893	-0.0452779	0.00371189	1	16.4597	7.55543	13.1411	16.2069	4
2	CA1	-0.0492214	0.00521281	0.0326738	0	16.0385	6.13306	7.59359	16.6051	5
2	CA1	0.0849765	-0.175827	-0.197075	1	15.9708	16.4911	7.27687	14.6736	6
2	CA1	0.0635969	0.0551146	-0.128436	1	15.9705	13.3193	16.0209	15.7897	6
2	CA1	0.292466	-0.0283535	0.0535072	0	14.9744	7.10547	11.9427	16.9142	6
2	CA1	0.0874615	-0.130281	-0.123214	0	16.9761	12.0528	6.99622	14.3778	6
2	CA1	-0.159651	-0.194777	0.215087	0	16.8759	7.60468	7.15308	15.2439	6
2	CA1	0.0328427	0.117253	-0.0309018	0	16.9502	6.9912	12.0341	14.6745	6
2	CA1	0.104353	0.186056	0.235963	1	16.502	13.1235	15.1326	15.7023	6
2	CA1	-0.121622	0.0630399	-0.15772	0	15.8976	16.5323	14.4118	13.2065	6
2	CA1	-0.168448	0.154163	-0.120307	0	16.9502	7.44225	13.563	14.376	6
2	CA1	-0.0689599	-0.00875297	0.150276	1	8.38007	16.1024	16.3364	14.9858	6
2	CA1	-0.122079	0.049169	-0.00695902	1	15.0218	16.5214	14.0068	15.6058	6
2	CA1	0.0756045	0.0852392	0.0435366	1	15.9706	16.1463	15.3932	14.3769	6
2	CA1	0.114546	-0.030592	0.00171651	0	15.8197	6.6657	6.65771	16.7109	6
3	CA1	-0.099224	0.0380074	0.0429814	0	16.7094	6.65389	13.0053	15.2459	6
3	CA1	0.162064	0.324176	-0.121477	1	16.7659	6.48383	6.06358	15.0892	5
3	CA1	-0.129185	0.328064	-0.161043	0	14.4586	15.7974	7.59508	16.4203	4
3	CA1	0.0469819	-0.00783167	0.0947443	0	13.4496	16.0852	5.57695	16.3266	4
3	CA1	0.0176833	-0.0698698	-0.108049	1	16.7339	13.3147	6.76991	15.0883	4
3	CA1	-0.0258646	0.0977681	0.0949896	0	16.0302	6.3587	7.35439	16.4203	5
3	CA1	0.0485725	-0.163983	0.0598712	0	16.7339	7.67869	13.3052	15.0896	4
3	CA1	0.0537293	0.00141344	0.0536369	1	16.6306	7.11101	11.9449	15.58	4
3	CA1	-0.0249405	0.0171877	0.066996	1	16.3014	7.61349	14.1395	16.0447	4
3	CA1	-0.0318254	0.15747	-0.0207961	0	16.6399	14.007	7.79906	15.3469	4
3	CA1	0.0988748	-0.0648034	-0.0438802	0	16.7338	13.3127	6.67279	15.0891	4
3	CA1	-0.0777123	0.0637952	-0.190322	1	16.0943	15.9839	7.13834	15.2455	4
3	CA1	0.171812	-0.0129066	-0.00129308	0	16.913	5.76414	6.31718	13.208	4
3	CA1	-0.0661506	0.0304424	-0.178623	0	16.6033	6.61064	6.77613	15.6784	4
3	CA1	0.0398525	0.154864	0.0801287	0	16.7339	13.3108	6.20793	15.089	4
3	CA1	0.0488716	0.00583753	0.0474743	1	15.9623	14.6994	16.0024	14.8465	5
3	CA1	-0.00508304	-0.137236	-0.108461	0	15.6294	7.2103	6.97148	16.622	5
3	CA1	0.0755875	-0.1196	-0.102252	1	14.4594	16.1871	15.2586	15.5796	4
3	CA1	-0.0578827	0.082382	-0.0423792	1	16.2111	6.6857	7.65281	16.276	4
3	CA1	0.0177567	0.193316	0.0333199	0	16.6401	14.0044	6.73706	15.3471	6
3	CA1	0.0720854	-0.193482	-0.071921	0	14.4584	16.6611	8.44237	15.0883	4
3	CA1	0.121338	-0.0736264	-0.145772	0	15.5424	6.70816	6.13711	16.6525	4
3	CA1	0.0331784	-0.104858	-0.0637441	1	16.7094	5.49726	6.85566	15.3469	4
3	CA1	0.000677816	0.043977	-0.0678004	1	15.2791	13.3112	8.08835	16.6925	4
3	CA1	-0.00716512	-0.0207996	-0.051554	1	6.46667	14.9512	6.80096	16.7897	6
3	CA1	0.0849017	-0.0807603	-0.00229342	1	7.4937	6.8256	16.6397	15.58	4
3	CA1	-0.251226	0.109803	-0.0822806	1	16.7339	6.33182	13.3058	15.0895	5
3	CA1	-0.194118	-0.102626	0.0502249	0	13.4479	6.73264	15.615	16.5849	4
3	CA1	-0.0315173	-0.0901226	-0.0515446	0	14.9512	6.8065	16.4356	15.5799	4
3	CA1	0.0315989	-0.0572755	-0.0312796	0	15.5424	5.76504	16.4175	15.0893	4
3	CA1	-0.0774896	0.116292	0.0829193	1	15.2787	7.04677	5.82237	16.7261	4
3	CA1	-0.0335904	0.173708	-0.197266	1	7.74915	5.56929	6.97389	16.9372	4
3	CA1	-0.0240875	-0.0551872	0.0267306	0	13.4473	16.2283	6.19404	16.198	4
3	CA1	0.00118788	0.0834451	-0.102796	1	15.2787	6.57605	7.12816	16.7261	5
3	CA1	-0.0803448	-0.0796218	0.125257	0	16.2111	15.5597	6.84206	15.6059	4
3	CA1	0.0336487	0.101892	-0.0960091	1	16.8056	14.4623	7.57992	13.6997	6
3	CA1	0.0820184	0.034945	-0.0465666	0	16.8974	6.63042	12.7435	13.2099	5
3	CA1	0.22179	-0.0620242	0.0505851	0	16.8973	6.54804	7.80346	13.6979	6
3	CA1	0.0349499	-0.0729828	0.0098239	0	16.8054	7.01969	14.4652	13.6988	5
3	CA1	-0.0484624	0.189028	-0.0595191	1	14.9516	15.2574	7.51403	16.5462	4
3	CA1	0.00123504	0.191008	-0.00876974	1	16.6307	11.9427	7.92864	15.5795	6
3	CA1	0.0131213	0.0251839	0.133649	0	16.8056	14.6285	7.77664	13.2069	4
3	CA1	-0.0973042	-0.0113369	0.0760675	1	16.6305	14.9755	6.18313	14.8468	4
3	CA1	-0.0188295	0.0063879	-0.0957334	0	16.6305	11.9711	15.482	13.2073	6
3	CA1	-0.177403	0.0246928	0.0367987	0	16.0943	14.6247	13.3212	16.1249	6
3	CA1	0.0636066	-0.0908996	0.0349779	1	16.6306	7.1106	6.24786	15.6059	5
3	CA1	-0.0688351	-0.120457	0.156099	0	16.1545	14.6245	6.16628	16.1253	5
3	CA1	0.153271	0.0578383	0.225324	1	16.913	5.54389	6.81322	13.2097	5
3	CA1	0.128253	-0.0722755	0.0562008	0	16.2885	11.9421	6.88603	16.1836	4
3	CA1	-0.0707865	0.146291	-0.0484061	1	14.4589	14.699	6.27723	16.726	4
3	CA1	0.238302	-0.023418	0.0608442	1	16.7661	6.13626	14.9224	13.2114	6
3	CA1	-0.00486615	-0.0201111	-0.023972	1	16.8973	5.561	5.85369	13.6989	5
3	CA1	-0.0514501	0.104133	-0.0526264	0	16.8055	7.63178	14.4628	13.7008	5
3	CA1	-0.0560626	-0.0544794	-0.0546778	0	16.1544	7.38738	16.2812	13.2099	5
3	CA1	0.127456	-0.202854	-0.237584	1	15.8096	6.56972	7.27318	16.5461	4
3	CA1	-0.0168653	0.245181	0.0342862	0	16.6034	15.5895	6.48572	13.2108	4
3	CA1	-0.104803	-0.0630305	0.0282454	0	16.7095	13.0076	6.46907	15.2453	5
3	CA1	-0.00824995	-0.0179915	0.05217	1	16.8974	12.7452	5.44095	13.2092	6
3	CA1	-0.166181	0.0872962	0.0362513	1	16.6399	6.72364	5.74825	15.5797	4
3	CA1	0.0387099	-0.155928	-0.097216	0	7.24337	14.95	5.973	16.7899	4
3	CA1	-0.0740506	-0.00269236	-0.0299066	1	15.5431	15.4928	14.3094	16.1252	5
3	CA1	-0.199548	0.0268989	0.0317468	0	16.7338	7.36347	13.3081	15.0896	6
3	CA1	0.152001	-0.0911187	-0.00797523	1	15.7237	7.13652	13.3063	16.5463	4
3	CA1	0.0829243	-0.181153	0.016964	1	16.8975	12.7399	6.8153	13.2104	6
4	CA1	0.386807	-0.058826	-0.0390598	0	7.66295	7.71127	15.7574	16.7068	5
4	CA1	-0.100668	0.216763	-0.285652	0	14.4122	16.8093	14.9231	12.1487	6
4	CA1	-0.0147589	-0.426476	-0.0836324	0	14.0081	14.0041	14.4117	16.8485	5
4	CA1	-0.0312059	-0.126113	0.103446	0	17.0016	7.63455	7.77791	13.5862	4
4	CA1	-0.226063	-0.335763	0.147451	1	16.9465	6.08964	11.3935	14.513	6
4	CA1	0.0757658	-0.215928	-0.0373723	0	14.0097	13.3073	6.21872	16.9587	4
4	CA1	0.265274	-0.192842	-0.0990542	0	15.758	6.34871	6.86314	16.7068	4
4	CA1	-0.0171548	-0.168965	0.140919	0	16.9082	12.7476	6.52199	14.7757	5
4	CA1	-0.0908527	-0.0957657	0.0928241	0	16.9464	7.66912	14.4614	12.155	6
4	CA1	-0.194381	0.0657882	0.136871	0	16.8804	12.7524	7.55889	14.9833	6
4	CA1	-0.100406	-0.0613731	-0.146974	1	15.2131	16.7054	6.19662	14.8992	5
4	CA1	-0.112532	0.15561	-0.227273	0	16.9082	6.63511	12.7486	14.7756	6
4	CA1	0.156991	-0.142961	-0.230757	0	14.4127	16.7787	13.306	14.984	6
4	CA1	0.075767	0.170491	-0.161062	1	17.0122	8.13232	12.7518	12.168	6
4	CA1	0.287377	-0.25621	-0.0979224	0	17.0123	12.754	6.01632	12.1664	6
4	CA1	-0.269255	-0.0954101	-0.000551188	0	15.6159	12.4481	8.13138	16.7432	4
4	CA1	0.0600374	0.0478042	-0.0581852	1	16.9464	11.4442	6.71738	14.5115	6
4	CA1	-0.0264719	-0.049608	-0.126099	0	15.6157	12.4521	5.76397	16.7433	6
4	CA1	0.123549	-0.254414	-0.109371	0	16.9504	4.81005	7.523	14.5115	6
4	CA1	0.183349	0.191222	0.244001	1	14.7	14.4114	6.31408	16.8484	4
4	CA1	-0.12229	0.0209297	0.0312408	1	16.8683	12.4451	7.03774	15.0865	6
4	CA1	0.117242	0.0850044	0.211674	0	15.5101	6.86473	6.81535	16.7883	6
4	CA1	-0.27245	-0.217208	0.543962	0	15.8333	16.6446	7.44094	13.1988	6
4	CA1	0.124986	0.0473682	-0.0807048	0	16.9353	6.37754	12.4315	14.5582	4
4	CA1	-0.0565246	0.0323478	0.0392472	0	17.0018	12.4458	6.17036	13.2009	6
4	CA1	0.182202	-0.496847	-0.327927	1	17.0264	7.41042	5.18492	12.158	6
4	CA1	-0.0837449	-0.0727257	0.242895	0	16.8684	12.4341	8.21621	15.0858	4
4	CA1	-0.0381063	0.132487	0.119112	1	15.7106	7.74703	12.674	16.7069	5
4	CA1	-0.159498	-0.0794956	0.268606	0	16.9237	7.37591	14.4112	13.5881	6
4	CA1	-0.0620687	-0.112857	-0.0400908	0	15.6156	7.16495	12.4506	16.7433	5
4	CA1	0.0876751	-0.0755313	-0.0718381	1	17.0122	6.59606	6.74778	13.1988	6
4	CA1	-0.201166	-0.151479	0.292608	1	16.9351	5.84949	14.5866	12.1707	6
4	CA1	0.0697182	0.0401362	0.216787	1	17.0123	7.10085	12.7542	12.1684	6
4	CA1	0.135302	0.0526826	0.163057	1	14.6998	7.02185	13.3089	16.9051	6
4	CA1	0.0557925	0.0918492	0.0176601	0	15.6153	5.89116	14.4116	16.6563	4
4	CA1	0.0875672	0.0155637	0.238842	1	14.9234	6.31659	13.8314	16.8576	4
4	CA1	-0.125832	0.438883	-0.135249	0	14.7007	15.5095	6.74468	16.6562	5
4	CA1	-0.263757	0.0746032	-0.0180831	0	8.1695	16.8801	7.08281	15.0861	5
4	CA1	-0.347116	-0.078277	-0.0634203	0	16.9465	11.3965	5.75165	14.5124	4
4	CA1	-0.500913	-0.223259	0.20913	1	16.8964	7.24274	12.4418	14.9007	5
4	CA1	-0.259292	0.0294229	-0.0192876	1	16.9082	7.09709	12.7421	14.7764	4
4	CA1	0.156412	-0.0658523	0.000935201	0	16.9081	6.22087	12.7499	14.7763	5
4	CA1	0.157951	0.0412623	-0.148621	1	14.9234	5.86847	13.8307	16.8576	4
4	CA1	0.218062	-0.125978	0.0471289	0	14.0067	15.2121	8.23653	16.798	6
4	CA1	-0.130351	0.216781	-0.176915	0	16.9464	11.4083	7.04794	14.5124	4
4	CA1	-0.0850941	-0.388558	0.13297	0	16.9351	7.63894	6.48364	14.671	6
4	CA1	-0.109309	0.141837	-0.153353	0	6.70446	6.2719	6.88192	17.034	4
4	CA1	0.0584223	0.0189425	0.153175	1	16.9464	11.4204	6.63683	14.5117	6
4	CA1	0.521124	-0.270737	-0.160034	1	5.48056	7.60491	16.8683	15.155	6
4	CA1	-0.141467	-0.322006	0.111009	0	15.7111	12.6699	6.96636	16.7069	4
4	CA1	0.298527	0.169388	0.081841	1	15.4746	7.21985	6.6999	16.798	5
4	CA1	-0.0168975	0.0100166	0.0984645	0	15.2587	7.29952	14.2004	16.775	4
4	CA1	0.0172105	0.0438846	0.0757031	0	16.9463	8.17339	14.4612	12.153	6
4	CA1	0.042919	0.119023	-0.00917744	1	16.908	8.41493	12.7438	14.7763	4
4	CA1	-0.288019	-0.106551	-0.0087437	1	16.9238	7.41614	14.5436	13.1955	5
4	CA1	0.00667372	0.0516931	0.0934883	0	15.4748	6.75421	16.6356	14.9003	4
4	CA1	-0.027937	0.231874	-0.117659	1	17.0124	12.7533	6.93798	12.1613	6
4	CA1	0.0996378	0.386734	0.089143	1	17.0018	5.80391	12.4524	13.1979	5
4	CA1	-0.0132755	0.0522848	0.142699	0	16.9082	6.66914	7.2263	14.8994	5
4	CA1	0.574053	0.169714	0.320939	1	16.9238	7.05982	6.78003	14.7745	5
4	CA1	0.0598424	-0.163022	0.100284	1	15.4745	13.8694	14.8319	16.5832	5
4	CA1	-0.576665	0.441681	-0.576395	0	17.0122	7.33747	5.99773	13.199	4
4	CA1	0.0570926	-0.102043	-0.132126	1	16.9083	12.7491	6.8854	14.775	5
4	CA1	0.284216	0.0399073	-0.0199627	1	15.2133	7.2401	15.43	16.5831	4
4	CA1	-0.00590634	0.0180256	-0.126188	1	14.699	6.50049	15.5099	16.6563	6
4	CA1	0.0716038	-0.0600986	-0.104076	0	14.0097	13.3065	16.9505	12.1555	4
4	CA1	0.0137252	0.0351412	0.144998	1	15.51	7.44782	16.5871	15.0863	4
4	CA1	-0.0680024	0.138399	0.040605	1	17.0264	6.69946	6.99183	12.1579	6
4	CA1	0.0378868	0.195273	-0.018747	1	16.9465	11.4031	7.12321	14.5117	6
4	CA1	-0.0681485	0.119455	0.00719449	1	16.9351	7.17763	12.4565	14.5562	6
4	CA1	0.120592	-0.198765	0.17841	1	16.9239	12.4425	7.73123	14.6714	6
4	CA1	0.03106	-0.264078	-0.0569754	0	16.9465	11.3882	6.58449	14.5126	4
4	CA1	0.116474	0.166235	0.0787759	0	15.7579	16.6764	8.01213	13.1965	6
4	CA1	0.015696	-0.120187	-0.179078	1	17.0018	12.4443	7.70047	13.1981	6
4	CA1	-0.277298	0.260502	-0.269681	1	16.9463	7.89354	11.4096	14.5126	6
4	CA1	0.0163204	-0.381474	-0.0544184	1	16.9081	12.7506	7.13957	14.7759	4
4	CA1	-0.453296	0.00301005	0.23932	0	16.9353	6.44824	12.4333	14.5576	6
4	CA1	-0.308866	0.0324663	0.0805289	1	15.8329	6.0005	7.79109	16.6761	5
4	CA1	-0.0148388	0.188918	0.184247	1	17.0017	12.4572	6.71924	13.2004	6
4	CA1	0.105723	-0.0742042	-0.145866	1	15.2134	6.5066	12.143	16.8485	4
4	CA1	-0.366375	-0.249241	0.374552	1	16.9465	11.4171	14.1986	13.1995	5
4	CA1	-0.232251	-0.075655	0.126991	1	16.9238	12.4448	6.98224	14.672	4
4	CA1	0.0159344	-0.0979025	-0.0542526	0	14.4133	6.78994	16.9502	12.1663	6
4	CA1	-0.155884	0.0238103	-0.0164002	0	16.9351	7.46875	12.7623	14.5113	6
4	CA1	0.101101	-0.170889	0.108179	1	14.4126	15.6152	14.0072	16.5829	6
5	CA1	0.1372	0.0959095	-0.0189497	1	16.8137	7.21491	6.1258	15.3029	4
5	CA1	0.279008	-0.0146623	-0.153651	1	16.9829	7.08032	7.34958	13.5003	5
5	CA1	-0.200526	-0.214417	-0.0443309	1	16.4789	14.4096	6.09728	15.9342	5
5	CA1	-0.0881046	0.0551143	-0.192481	0	16.8004	14.8039	14.0049	13.5877	6
5	CA1	0.0423834	-0.0873648	-0.172414	0	14.9226	16.4787	6.05481	15.7769	4
5	CA1	0.0786188	0.0675239	0.00565231	1	16.8306	13.3079	15.0068	12.171	6
5	CA1	0.103379	0.0342522	0.147193	1	16.8138	13.7546	8.27722	15.0626	6
5	CA1	-0.204657	-0.128385	0.0766743	1	15.7106	14.6629	7.06385	16.5556	5
5	CA1	0.14799	-0.143135	-0.0731195	1	16.3148	7.01684	7.40455	16.3252	4
5	CA1	0.268968	0.142898	0.218317	1	16.9801	6.08437	6.14204	13.5882	6
5	CA1	0.0436381	-0.119463	0.199007	0	14.9222	14.6984	16.391	15.59	6
5	CA1	0.02518	0.0299615	0.152684	1	16.3435	14.0046	8.19673	16.1892	4
5	CA1	-0.0125875	-0.257949	0.0316959	0	16.8598	6.47318	7.35198	15.0627	5
5	CA1	-0.0242532	0.183406	0.0420487	0	16.4605	15.1741	5.96589	15.6878	4
5	CA1	-0.101107	-0.147941	-0.00962137	1	16.9277	14.4102	6.32178	12.1727	6
5	CA1	-0.026173	-0.0719057	-0.249046	1	15.4773	6.5665	7.1123	16.7708	4
5	CA1	-0.0573347	0.127049	0.101218	1	16.8722	14.0093	14.0046	13.5903	6
5	CA1	0.0311103	-0.0130493	0.141933	0	15.7109	13.3104	16.5377	14.5108	6
5	CA1	0.0334383	-0.080756	0.0442099	1	15.1054	15.9309	14.0056	16.244	6
5	CA1	-0.0441514	0.104963	-0.180212	0	16.2942	5.94406	12.4176	16.3255	4
5	CA1	-0.43038	-0.055279	0.0662725	0	15.6151	5.72324	7.46341	16.7294	4
5	CA1	0.0420864	-0.119104	-0.0941718	0	16.8139	12.7173	6.1976	15.2239	4
5	CA1	0.016964	-0.0393165	0.154519	0	15.5103	13.3068	5.99059	16.7295	4
5	CA1	-0.0440621	-0.0899741	0.0453855	1	15.8777	13.312	16.0017	15.7767	4
5	CA1	-0.0124792	0.0311108	-0.0695789	1	16.9802	6.5601	11.0701	13.5015	6
5	CA1	0.135496	0.0369117	0.0896974	1	15.1044	6.22626	15.8082	16.4191	4
5	CA1	-0.197628	-0.0421106	0.0668427	0	16.3435	5.61748	6.00133	16.2961	4
5	CA1	0.0852349	0.0183464	0.0890338	1	16.0941	6.36677	7.33918	16.5042	4
5	CA1	0.146426	-0.101183	0.0546714	1	16.2101	15.0335	15.1054	15.6875	6
5	CA1	0.0467874	0.0190051	0.379375	0	16.9828	5.97812	6.76166	13.5028	4
5	CA1	-0.229539	0.0173085	-0.18275	1	16.9829	4.85436	13.1983	12.1644	6
5	CA1	-0.172206	-0.0549821	0.0599575	0	14.4106	7.52697	6.40487	16.9362	4
5	CA1	0.0370787	-0.269367	-0.00726821	1	16.9802	11.084	6.40639	13.5006	6
5	CA1	0.0396334	0.107883	0.0551497	0	15.9517	7.71643	13.1565	16.5557	5
5	CA1	0.0574221	-0.0208161	-0.0505286	1	16.9279	6.36755	14.0005	13.591	6
5	CA1	-0.0231164	0.140627	-0.184153	0	16.8721	14.01	6.12467	14.5117	4
5	CA1	0.311525	-0.0609851	-0.0309794	0	16.6701	8.38282	14.0055	15.5898	4
5	CA1	0.039424	0.220639	0.0431543	0	13.3153	7.27298	16.4162	16.1569	4
5	CA1	0.177276	-0.0455345	-0.0566401	0	16.5978	6.44169	7.47132	15.9339	5
5	CA1	-0.0636076	0.178395	-0.0394328	1	16.4606	12.461	7.14287	16.1314	4
5	CA1	-0.259965	0.180732	-0.0296974	1	16.9829	6.7566	7.01368	13.5009	5
5	CA1	0.169081	-0.0726851	-0.175396	0	16.9278	6.22596	7.14268	14.5105	5
5	CA1	0.0522426	0.126912	-0.0962351	0	15.6153	7.02538	16.1291	15.9338	4
5	CA1	0.0364661	-0.101035	-0.0601355	1	16.983	5.51419	13.1899	12.1758	6
5	CA1	0.0169749	-0.0314359	0.072091	1	16.479	14.4088	7.44015	15.9341	5
5	CA1	-0.230026	-0.0738326	-0.00608367	1	16.0943	7.4433	13.7601	16.4376	4
5	CA1	0.00974402	-0.0259519	0.108294	0	14.9215	15.392	13.9369	16.5556	5
5	CA1	-0.039851	-0.0422752	-0.231432	0	16.8139	6.81021	12.7225	15.2236	5
5	CA1	0.106146	-0.0483235	-0.0302327	1	16.479	14.4088	6.68632	15.9342	5
5	CA1	-0.165026	-0.042941	-0.0144873	1	14.9222	15.8877	12.7615	16.3928	5
5	CA1	-0.0917938	0.0532264	-0.0838729	1	16.9279	5.27517	6.127	14.5099	6
5	CA1	0.0150442	0.217232	0.0782993	1	16.8598	12.4545	5.91555	14.9861	4
5	CA1	0.0995911	0.000414991	-0.0262353	0	13.3125	15.3563	12.047	16.7617	6
5	CA1	-0.0427739	0.0225848	0.00124554	0	7.71862	7.01048	16.7044	15.6874	5
5	CA1	0.212764	-0.00127514	0.0477986	0	14.9223	15.3915	16.4104	14.9853	6
5	CA1	-0.0511442	-0.101462	0.000424579	0	8.12268	15.7099	13.3122	16.6616	5
5	CA1	-0.0252119	0.0951722	0.0807273	0	14.9218	7.64844	6.10872	16.8813	5
5	CA1	0.0664386	0.0687503	-0.106563	0	16.8598	12.4584	6.69293	14.986	5
5	CA1	-0.0342102	0.0143382	-0.00696167	0	16.6348	6.85349	13.3089	15.7769	4
5	CA1	-0.0562462	0.17018	0.0361871	1	16.8139	7.18541	12.7217	15.2236	5
5	CA1	-0.0815034	0.0402117	-0.0675267	0	6.9255	17.0053	7.77366	12.1602	6
5	CA1	0.0348504	0.0608221	0.0697138	0	14.4119	14.0032	16.8467	13.5047	6
5	CA1	0.106454	0.159685	0.0595464	0	16.187	15.1051	5.85604	16.1312	4
5	CA1	0.075388	-0.231763	-0.187697	1	16.2941	12.4256	7.55704	16.3252	4
5	CA1	-0.00687362	-0.07809	0.0911652	0	3.9512	16.0942	7.21294	16.5041	4
5	CA1	-0.0797484	0.0107836	-0.104711	1	16.9277	6.31596	7.47861	14.5107	4
5	CA1	0.181926	0.144161	0.159496	0	15.9516	7.43684	15.0548	16.3457	4
5	CA1	0.101242	-0.116809	-0.0545774	0	16.8305	6.98116	13.3092	15.0637	4
5	CA1	-0.0917969	-0.0183253	-0.018255	1	16.2941	6.19255	14.0053	16.2441	4
5	CA1	0.372225	0.0328979	0.122358	1	16.983	6.25413	13.1912	12.1714	5
5	CA1	-0.0330842	-0.0285044	-0.0964296	1	13.3175	14.6984	6.31043	16.8813	4
5	CA1	0.255162	-0.0375323	-0.0309724	1	16.3147	6.03156	15.4636	15.7766	5
5	CA1	0.121228	-0.161468	-0.00268102	1	16.8306	6.68655	13.3081	15.0636	5
5	CA1	-0.154314	-0.103093	-0.0356995	1	16.8138	12.7225	5.58947	15.2239	5
5	CA1	-0.0415549	-0.138611	0.361815	1	16.983	13.1874	5.99711	12.1794	6
5	CA1	-0.155998	-0.0376475	0.0345994	0	16.4355	6.76718	7.61913	16.1893	4
5	CA1	-0.0394771	0.108123	-0.0807705	0	16.1869	14.006	5.47094	16.3456	5
5	CA1	-0.0433728	-0.141493	-0.0586697	0	16.1872	12.4169	7.20812	16.4192	4
5	CA1	0.0894097	-0.250225	0.160254	0	16.3906	6.76031	5.83283	16.2441	4
5	CA1	0.138667	0.00257193	-0.0414001	1	15.6151	6.71969	6.20764	16.7294	4
5	CA1	-0.143802	0.184991	-0.111186	1	13.3132	6.73689	15.7102	16.6616	4
5	CA1	0.126484	0.029931	0.056144	0	14.4122	14.0059	5.71146	16.8813	5
5	CA1	-0.0108141	0.0368143	-0.0491282	0	16.8138	14.0009	14.0113	14.5116	6
5	CA1	0.0698979	-0.0450035	-0.0403515	0	7.64294	16.8137	14.6999	14.5107	5
5	CA1	0.129032	-0.118117	0.0444504	1	16.9279	14.0009	7.30225	13.5889	6
5	CA1	0.195159	0.043144	0.0439345	0	16.4358	12.7419	15.0057	15.7768	6
5	CA1	-0.0786653	0.0849133	0.144273	0	15.7979	13.3058	7.73147	16.6258	5
5	CA1	0.00181549	0.0921569	0.023763	0	16.8139	13.7546	6.22978	15.0632	5
5	CA1	0.0819511	-0.00115628	0.0550928	0	15.1042	6.74518	5.84605	16.8528	5
5	CA1	-0.0457785	0.0572803	0.14106	0	15.6153	6.82963	6.7833	16.7293	4
5	CA1	0.0295583	-0.0531943	-0.174605	1	14.9226	16.187	6.83474	16.1892	4
5	CA1	-0.0636813	0.00339757	-0.0186687	0	14.4113	15.2584	13.3134	16.6961	4
5	CA1	-0.0310101	-0.0263374	-0.038205	1	15.7102	16.0677	5.70381	15.9338	5
5	CA1	-0.0634555	0.0131246	0.100132	0	15.8778	13.3094	7.43684	16.5886	6
5	CA1	0.41135	-0.261343	-0.154509	1	16.2941	6.39684	6.43824	16.3453	4
5	CA1	0.0326552	0.0862731	0.0236931	0	15.4776	16.4039	7.19186	15.5901	5
5	CA1	0.0658667	-0.0521788	0.0438101	1	16.8139	12.7196	13.3197	15.0628	4
5	CA1	0.0188976	0.120938	-0.00744806	1	15.4775	13.5681	15.5861	16.3454	4
5	CA1	0.0551484	0.0223419	-0.074701	1	16.0942	6.10831	7.56401	16.5041	4
5	CA1	-0.0357874	0.00652719	0.056938	0	15.8775	6.65689	6.64293	16.6258	4
5	CA1	-0.0211556	-0.120429	0.0356917	1	15.1049	14.9223	16.0673	15.9338	4
5	CA1	-0.0361898	0.0197784	-0.0509009	0	7.7061	7.43018	16.3146	16.3252	4
5	CA1	0.138382	0.154538	0.0686246	0	16.872	14.0121	6.01199	14.5115	4
5	CA1	0.131871	0.0674831	0.0872901	1	16.4357	12.7501	6.39798	16.1567	4
5	CA1	-0.0438772	0.10521	-0.0694904	0	15.1048	14.0045	16.0673	16.1314	5
5	CA1	0.00710216	0.0982743	0.0215126	1	15.478	6.08692	16.4036	15.5905	4
5	CA1	-0.112417	-0.0599778	0.151001	0	16.8306	13.308	7.58089	15.0632	4
5	CA1	0.0130697	0.0231181	-0.0112187	1	16.9279	14.0023	7.31692	13.5868	6
5	CA1	0.00447295	0.0933948	0.0024713	1	14.9224	13.3102	5.66063	16.8528	4
5	CA1	-0.0216674	0.0172069	-0.0929167	0	16.187	7.7112	14.1944	16.3251	4
5	CA1	0.117499	-0.0806044	-0.259585	1	15.8774	6.76403	6.22906	16.6258	4
5	CA1	-0.0918493	-0.00809061	-0.0221407	1	16.8305	7.35766	13.308	15.0638	5
5	CA1	-0.130603	-0.192014	-0.0317201	0	15.3919	6.0338	6.57344	16.793	4
5	CA1	0.119004	-0.0212978	-0.000820902	0	16.8305	5.71369	15.1748	12.1736	6
5	CA1	-0.0748439	-0.297031	0.232596	0	16.3906	5.93614	6.20893	16.2441	5
5	CA1	-0.105215	-0.0584174	-0.101684	0	16.2103	12.7632	7.19635	16.3927	4
5	CA1	-0.201012	-0.0757017	0.0370398	1	16.9802	11.0346	5.66422	13.5048	5
5	CA1	0.0190012	-0.0932565	-0.0179486	1	16.9278	14.0046	5.4512	13.5884	6
5	CA1	-0.126312	0.305174	-0.0870237	1	16.9801	13.3112	5.3488	12.1784	5
5	CA1	-0.094516	0.135458	0.0316072	0	14.4122	14.0036	14.9231	16.7293	5
5	CA1	0.13209	0.08894	-0.0828913	1	15.7976	7.14571	13.3065	16.6259	4
5	CA1	-0.000256297	-0.0216476	-0.107223	0	16.8139	12.7209	6.97059	15.2237	6
5	CA1	-0.0368818	0.137088	-0.0122964	0	15.3923	12.9712	6.92264	16.7708	4
6	CA1	0.225848	0.0232238	-0.0369155	0	16.9462	12.9702	5.28881	14.3322	4
6	CA1	0.166317	0.277153	0.333084	0	16.608	6.77227	7.63396	15.9755	4
6	CA1	0.0839287	0.460657	0.0300752	0	16.8636	13.7815	7.39139	14.8983	5
6	CA1	0.191577	0.00664414	0.214282	1	17.0161	6.84367	11.9409	12.5967	6
6	CA1	-0.038033	0.0613215	0.172337	1	16.4479	15.1034	7.41808	15.8254	4
6	CA1	-0.0209409	0.00606595	0.238852	0	17.0161	11.9391	8.14516	12.5855	6
6	CA1	0.108006	0.172703	-0.0821944	1	16.9462	6.35411	12.9657	14.3338	6
6	CA1	-0.0578912	-0.127512	0.0265361	0	16.9462	12.9641	6.87801	14.3332	6
6	CA1	0.37303	0.00485354	0.0498958	0	16.9648	6.38622	12.0522	14.2248	6
6	CA1	0.317856	-0.27251	-0.145513	1	13.3183	14.0028	15.798	16.5832	6
6	CA1	0.0641266	0.137413	0.0199799	1	15.7978	7.19728	11.9947	16.6819	6
6	CA1	-0.0595122	-0.185064	-0.0525001	0	14.9231	13.3063	5.9374	16.8774	4
6	CA1	-0.00450221	0.0801761	-0.356897	1	16.5868	5.77729	6.19364	16.0145	4
6	CA1	-0.0608505	0.0474043	-0.0597504	1	16.9721	14.0067	7.95743	12.5859	6
6	CA1	0.165873	0.176182	0.00419095	0	16.5867	14.2588	15.5703	14.3333	6
6	CA1	-0.0266811	0.0431783	0.033996	0	13.3157	6.75477	16.6445	15.8251	5
6	CA1	0.0450083	0.358202	0.101319	0	16.6083	14.0032	6.50391	15.8255	4
6	CA1	0.0810515	-0.0202743	-0.0743919	1	16.5869	12.7399	7.62396	15.9756	6
6	CA1	0.218506	-0.0305602	0.19684	0	16.608	14.4114	8.4358	15.7405	5
6	CA1	0.125948	0.199683	-0.0342462	1	15.7109	6.13419	7.12093	16.7246	4
6	CA1	-0.0681224	0.12121	-0.0710173	0	16.3565	7.98731	14.4124	16.1654	6
6	CA1	0.276824	-0.00760724	-0.0915257	1	16.9649	12.0447	13.8693	13.0172	6
6	CA1	-0.0184845	-0.0771667	0.139449	0	16.7137	15.1774	13.6444	14.5615	4
6	CA1	-0.0731788	0.335883	-0.0381304	1	16.9461	7.2356	6.5885	14.5609	5
6	CA1	0.0440356	0.0523863	0.126862	1	16.0854	7.12461	5.57493	16.5444	4
6	CA1	-0.108255	0.173187	-0.0321057	0	16.9462	12.9633	6.29246	14.3335	6
6	CA1	-0.106102	0.0212361	0.0785124	1	16.6796	7.02595	6.77828	15.8251	4
6	CA1	0.27229	0.000167785	0.0346666	1	15.8777	7.35953	16.3964	15.1821	4
6	CA1	0.0380997	0.298111	0.133184	0	16.9085	7.03136	6.27869	14.8978	6
6	CA1	0.124029	-0.15333	0.157614	1	16.4291	15.1722	7.81445	15.8254	6
6	CA1	0.0769336	-0.0402381	-0.0640071	0	16.4291	12.4504	7.57248	16.2216	6
6	CA1	-0.050413	0.0340448	0.100119	1	16.9085	13.6456	14.3225	13.0163	6
6	CA1	0.0818095	0.126226	0.0322501	0	16.3567	15.5099	15.3733	14.5619	6
6	CA1	-0.154863	0.292193	-0.267876	1	15.9519	15.3155	7.18399	16.3041	4
6	CA1	-0.0124011	-0.00723503	-0.0877885	0	16.9649	14.0183	6.79717	13.0164	5
6	CA1	0.0494427	-0.00992631	0.171367	0	15.9519	15.3908	13.3108	16.2217	4
6	CA1	-0.154436	0.450082	-0.0193287	0	16.6798	12.1007	7.2501	15.8005	4
6	CA1	0.162802	-0.035237	-0.118566	1	16.9462	12.9645	6.04738	14.3338	6
6	CA1	-0.088617	0.0240019	-0.0913914	0	16.9648	6.42616	12.0432	14.2249	6
6	CA1	0.196463	-0.0160306	-0.00360096	1	5.48056	7.60301	16.4477	16.2216	6
6	CA1	-0.0319657	0.0055013	-0.1246	0	13.3129	16.9977	6.63753	12.5857	6
6	CA1	-0.00296119	0.0278195	-0.377968	1	17.0161	6.65426	6.56217	13.012	6
6	CA1	0.187054	-0.216636	-0.000927852	0	16.9461	5.63611	14.4129	12.5859	6
6	CA1	0.0415401	-0.21578	-0.0921224	0	16.6901	6.82205	6.05149	15.8003	6
6	CA1	-0.764315	-0.0113874	-0.024755	0	16.9085	6.72315	6.20426	14.8984	6
6	CA1	0.1604	-0.0462386	0.0165732	0	16.4903	7.97521	14.1981	16.0148	6
6	CA1	0.206495	0.193698	0.138271	1	15.7977	6.82692	6.79248	16.6911	4
6	CA1	-0.144609	-0.0787229	0.0747511	0	16.9084	7.27942	13.6468	14.5619	6
6	CA1	-0.0132315	0.212763	0.0774792	1	16.8636	6.86917	13.7805	14.8992	6
6	CA1	0.0445925	-0.324482	-0.0448526	0	15.7112	13.307	7.15642	16.6912	6
6	CA1	0.378246	0.0628439	0.0350661	1	16.8635	5.70659	14.4117	14.5613	6
6	CA1	-0.148691	-0.0369492	0.139774	1	16.4904	14.2004	6.20983	16.0145	6
6	CA1	-0.0954331	-0.245317	0.17503	1	15.9517	7.88	15.315	16.3043	6
6	CA1	0.155732	-0.515122	-0.193341	1	16.6798	12.1001	7.77574	15.8004	5
6	CA1	0.294411	0.467653	0.201443	1	7.74941	15.6153	15.2577	16.5044	6
6	CA1	-0.351235	-0.0906223	0.27295	1	17.0161	7.0747	11.9237	12.6011	6
6	CA1	0.125226	-0.0750936	0.250306	1	14.4121	15.9514	5.68398	16.5044	6
6	CA1	-0.0794389	0.0268084	0.0553895	1	16.9085	5.58723	6.83144	14.8983	6
6	CA1	0.0912813	0.245419	0.108014	1	16.7135	7.60543	7.20794	15.7405	6
6	CA1	-0.114313	0.0376956	0.0200972	0	16.7136	6.85966	5.9512	15.7405	4
6	CA1	0.166133	-0.117489	-0.10576	1	15.8778	7.26036	13.3065	16.6207	6
6	CA1	-0.0342023	0.231018	0.155723	1	16.9461	6.51676	6.72766	14.5611	4
6	CA1	0.058252	0.0549355	-0.0485629	0	16.4479	6.02847	13.3092	16.1656	4
6	CA1	-0.0215105	0.0175752	0.207912	1	14.9228	15.5102	15.4595	16.2447	4
6	CA1	0.0962684	0.268962	-0.0870069	0	16.7137	14.8912	6.81031	15.1821	6
6	CA1	-0.245129	0.101275	-0.170614	1	16.429	6.16039	7.92216	16.2444	6
6	CA1	-0.0249311	0.0846737	-0.0191397	1	15.1043	5.91876	16.4608	15.8007	4
6	CA1	0.0470064	0.498165	0.0851884	0	7.53014	7.13413	7.21655	17.0341	4
6	CA1	0.217041	-0.412209	-0.0444313	1	16.146	6.10627	7.56552	16.5041	4
6	CA1	0.020554	-0.205453	0.0619916	1	16.9647	14.1398	7.09473	12.593	6
6	CA1	0.141323	0.106739	0.0302064	0	16.4293	15.8202	7.09042	15.1819	6
6	CA1	0.0818842	-0.311577	-0.111216	1	16.6901	7.30832	6.0498	15.8002	4
6	CA1	0.227423	0.0906383	0.0451724	1	16.6901	7.39064	12.9434	15.7411	4
6	CA1	0.43736	-0.237644	0.00301209	0	16.0856	13.3064	7.57166	16.5043	6
6	CA1	-0.0837819	0.188123	-0.0341346	0	16.9461	7.08533	7.44265	14.5601	4
6	CA1	0.0920501	0.0524854	0.132358	0	15.6154	7.26357	13.3077	16.7248	5
6	CA1	0.0532669	0.162204	0.00373432	0	14.4133	13.3064	7.57067	16.9324	5
6	CA1	-0.0463269	0.0218568	0.0697323	0	16.9647	14.1404	5.98637	12.5951	6
6	CA1	-0.309672	-0.0349695	0.178189	1	17.0161	7.66087	11.9232	12.6012	6
6	CA1	0.398708	-0.259041	-0.184011	1	13.3143	6.66448	14.0056	16.9588	6
6	CA1	0.137464	-0.0822926	-0.115117	0	7.22734	15.1046	16.4608	15.8004	5
6	CA1	0.318706	0.151964	-0.0428604	0	16.8634	7.22141	6.00347	15.1824	4
6	CA1	0.236563	-0.055983	-0.0667408	1	16.9084	7.35626	13.6447	14.5622	6
6	CA1	0.462874	-0.297664	0.250764	0	15.7975	6.71674	6.16307	16.6912	4
6	CA1	0.0465356	-0.182241	-0.0385113	0	16.7137	6.76405	14.8911	15.1825	6
6	CA1	0.0153084	0.00781601	0.0448411	1	17.0161	6.53455	11.9295	12.5998	6
6	CA1	0.0325199	0.0747781	0.140168	1	16.8636	6.50157	13.7803	14.8993	6
6	CA1	-0.0940687	-0.0728986	0.605938	1	16.6796	7.0135	7.3826	15.8253	4
6	CA1	-0.00614834	0.14317	0.0388416	0	16.6902	12.9422	6.25431	15.741	5
6	CA1	0.0442096	0.191301	-0.0948209	0	16.8636	5.74389	13.7802	14.8993	6
6	CA1	0.0717247	-0.0319742	-0.0380072	1	6.47162	15.104	7.57914	16.8773	5
6	CA1	0.373027	-0.150564	-0.122509	0	14.9228	7.30149	13.305	16.8774	6
6	CA1	0.326987	-0.0563162	0.093706	0	14.9224	15.6152	13.3168	16.5444	6
6	CA1	0.205727	0.0840271	-0.0555306	0	15.8776	7.79211	16.5253	14.5601	6
6	CA1	0.116898	0.348262	0.189798	1	17.0161	11.9356	7.80959	12.5922	6
6	CA1	-0.0209366	-0.21155	0.0115484	0	16.6902	12.9417	6.20707	15.741	4
6	CA1	-0.0618165	-0.218556	-0.0972941	0	16.4477	6.16897	6.15312	16.2216	4
6	CA1	0.0256445	-0.0274298	-0.0109728	1	15.7109	7.1806	6.66662	16.7246	5
6	CA1	0.283729	0.176351	0.135226	1	16.6081	7.45309	14.0033	15.8256	5
6	CA1	-0.0303506	0.0136751	0.100904	0	7.90588	16.3766	15.4616	15.7409	6
6	CA1	0.200376	-0.0945653	-0.030715	0	16.9648	6.93251	12.0498	14.2245	5
6	CA1	-0.0110861	-0.266338	0.0697813	1	15.952	14.005	7.46041	16.5444	5
6	CA1	-0.0174071	0.278844	-0.172149	1	17.0162	11.9331	5.47221	12.5956	6
6	CA1	-0.0302584	0.0207239	0.0390815	0	14.4114	6.91571	7.58423	16.9587	6
6	CA1	0.0947783	0.371239	0.0823319	1	17.0162	11.926	7.1332	12.5956	6
6	CA1	-0.288323	0.306847	-0.220473	0	15.8777	6.18766	5.68452	16.6565	4
7	CA1	-0.0611723	-0.125783	0.00940871	0	16.7781	7.6632	13.3068	15.664	4
7	CA1	0.0356614	0.167237	-0.0677568	1	16.6456	6.75292	14.9152	15.6639	4
7	CA1	-0.0566939	0.121367	0.00202645	0	15.952	16.0198	15.0347	15.4987	6
7	CA1	0.053677	0.155037	0.0110634	0	16.6455	13.2834	15.0346	15.4989	4
7	CA1	0.172247	0.101602	-0.0517241	0	16.7651	13.6606	14.8371	15.0873	5
7	CA1	-0.205456	-0.0187244	-0.0509865	1	17.0291	6.22648	13.4422	13.518	6
7	CA1	0.180517	0.104048	-0.0942028	0	14.0068	15.1698	12.7899	16.8532	6
7	CA1	-0.208881	-0.114369	-0.0475597	1	16.6455	7.60405	6.46822	16.0511	5
7	CA1	0.0279801	0.158958	-0.0241097	0	15.9807	12.7438	7.23654	16.6628	6
7	CA1	-0.0952344	0.0187685	-0.146786	0	16.257	5.74426	6.23844	16.5108	6
7	CA1	-0.0272033	0.162111	-0.00478362	1	15.1947	12.4204	5.55107	16.9102	4
7	CA1	-0.0853027	-0.11276	0.238327	0	15.51	6.85417	6.1923	16.8531	5
7	CA1	-0.246078	-0.0997864	0.189166	0	17.0565	6.57921	13.1607	12.3118	6
7	CA1	0.123186	-0.0293931	0.0385435	1	17.0404	5.62086	12.9084	13.521	6
7	CA1	0.0841477	-0.151917	-0.0362694	1	16.2572	6.27274	14.6957	16.3329	5
7	CA1	0.14805	-0.0806571	0.0821355	0	16.7135	15.3397	6.98445	15.0883	6
7	CA1	-0.26812	-0.0573773	0.0155726	1	16.9654	5.77964	14.825	12.3132	6
7	CA1	-0.0918145	0.0450599	0.0327855	1	16.2573	6.06903	13.9963	16.4262	5
7	CA1	-0.0200642	-0.00268492	-0.00185007	0	15.1049	12.7328	5.80421	16.9215	5
7	CA1	0.0770419	0.097454	0.144013	1	17.0404	6.95518	12.9067	13.5219	6
7	CA1	0.0506702	0.0230631	-0.0737405	1	16.9654	6.687	6.81453	14.9025	4
7	CA1	0.31792	0.150155	0.131745	1	16.0854	7.45255	13.307	16.5893	5
7	CA1	-0.0164435	-0.142204	-0.224142	0	16.7652	15.6808	5.97802	13.5192	6
7	CA1	-0.0113451	0.0856764	-0.149362	1	16.7781	13.3097	7.8786	15.6634	5
7	CA1	0.0848923	0.172202	0.113198	1	16.7464	15.808	6.89194	12.3112	6
7	CA1	0.0544165	0.0755087	-0.0334258	0	16.9393	13.3059	7.98033	14.902	6
7	CA1	-0.0981033	-0.0955385	0.0458471	1	16.778	15.7224	7.28028	12.3047	6
7	CA1	-0.0586976	-0.0786583	0.0902345	0	17.0403	6.0756	6.15276	13.9557	6
7	CA1	0.0330772	-0.145449	0.0131907	1	17.0565	13.1587	6.48025	12.3105	6
7	CA1	0.100125	0.13334	0.0292764	0	15.6136	13.3057	7.77925	16.7941	4
7	CA1	0.0943044	-0.0751142	0.100925	1	16.9392	13.3089	6.71238	14.9027	6
7	CA1	-0.0590914	0.0267462	0.0755976	1	14.9221	7.15426	6.68157	16.9629	4
7	CA1	-0.0588329	0.201636	-0.0403622	1	16.8846	14.0073	5.9269	15.0873	4
7	CA1	0.00893781	-0.186319	0.092671	0	17.0291	14.0065	6.9119	12.2998	6
7	CA1	-0.065303	0.100075	-0.0264649	1	16.531	15.9223	6.68721	14.9023	5
7	CA1	0.00826756	0.151769	-0.00133497	1	15.4425	12.7755	8.27053	16.8531	4
7	CA1	0.180635	0.0287686	0.137857	0	15.9516	7.74658	12.4048	16.6827	5
7	CA1	0.135933	0.0184215	-0.228708	0	16.9393	13.307	5.96686	14.9029	4
7	CA1	-0.0976387	-0.00920781	-0.0339624	1	16.7782	15.5242	12.5253	13.9577	6
7	CA1	-0.0494572	-0.034044	0.0242805	1	15.1047	15.4421	6.56173	16.6825	4
7	CA1	0.0337848	-0.0803387	-0.0143813	0	15.1936	6.59426	7.1912	16.9215	4
7	CA1	-0.146174	0.0297466	0.0393547	0	16.9393	6.86273	13.3066	14.903	4
7	CA1	-0.00202309	-0.106185	-0.120337	1	16.8845	7.34977	6.02209	15.3795	6
7	CA1	-0.0267815	-0.06544	-0.0711951	1	16.2573	13.9965	6.8916	16.4261	5
7	CA1	-0.0014752	-0.211579	-0.0104639	0	13.3182	13.3063	16.7136	15.7544	4
7	CA1	-0.112432	0.048276	0.0297118	0	16.8561	7.32151	13.3054	15.3803	6
7	CA1	-0.104688	-0.282632	0.222814	0	16.5136	6.74163	7.65687	16.2532	4
7	CA1	-0.0701521	0.0510933	0.130487	1	15.1041	6.00442	6.44467	16.9366	4
7	CA1	-0.150292	-0.070088	0.111305	0	16.9393	5.75255	13.306	14.903	4
7	CA1	0.342403	0.00497264	0.0874061	1	17.0404	7.15335	12.9085	13.5215	6
7	CA1	0.0518751	0.00726778	0.194446	0	16.5311	15.6727	14.4112	14.903	4
7	CA1	0.189527	-0.0204999	0.108734	0	16.8089	6.97927	15.034	14.9024	6
7	CA1	-0.160622	-0.00560732	-0.109099	0	14.9218	16.5929	14.4127	15.4988	6
7	CA1	0.0902629	-0.0713317	-0.0384579	0	16.8088	13.7803	7.99241	15.4985	5
7	CA1	0.0447228	0.0802169	0.0460796	0	16.8561	13.3101	7.57627	15.3794	6
7	CA1	0.0638048	-0.0445833	0.106408	0	14.9218	16.5927	14.414	15.4989	4
7	CA1	-0.0380228	-0.0200257	-0.0591864	1	16.809	13.7738	6.39746	15.4992	6
7	CA1	-0.0497811	-0.104925	0.0517888	0	16.8846	13.2987	7.75484	15.2456	4
7	CA1	0.167046	0.015415	0.0772845	0	15.952	16.3846	13.3044	15.2452	5
7	CA1	0.0505919	0.253373	-0.0206528	0	14.6989	16.531	6.11849	15.9866	4
7	CA1	-0.114277	0.261583	0.0532138	1	16.7783	13.3048	7.21223	15.6637	5
7	CA1	0.158343	0.0730306	0.0131223	0	17.0564	5.73773	7.98633	13.5163	5
7	CA1	0.12951	0.127576	-0.0102069	0	16.8845	13.302	5.9715	15.2462	5
7	CA1	-0.132586	0.00330343	0.0489706	0	16.4034	6.91159	13.3042	16.3331	4
7	CA1	-0.0254162	0.182151	0.0303098	0	14.9219	13.7581	8.33856	16.9214	4
7	CA1	-0.0307356	-0.0579821	-0.0262805	0	14.6995	14.4029	16.5322	15.7544	5
7	CA1	0.273841	-0.232133	-0.00135741	1	15.1941	16.8876	6.61856	13.5181	6
7	CA1	0.122433	-0.0601113	-0.0600931	0	17.0404	12.9078	5.60235	13.5215	6
7	CA1	0.00650479	0.146673	-0.0403483	1	14.9234	16.5926	14.9216	15.2454	6
7	CA1	0.0187276	-0.244961	-0.0319398	1	16.7782	13.3043	6.96994	15.6638	6
7	CA1	-0.120937	0.0407736	0.0427956	1	16.7465	12.7612	6.2277	15.7902	4
7	CA1	-0.0816313	-0.0024722	-0.0093478	0	16.9121	7.26214	15.0487	13.5208	5
7	CA1	-0.0152099	0.0540803	-0.106929	1	15.7087	7.43746	15.6159	16.426	4
7	CA1	-0.0381496	0.230919	-0.038691	1	13.3194	13.3063	15.952	16.6262	6
7	CA1	0.09708	-0.0461137	-0.078091	0	8.17778	13.3057	7.30389	17.0618	4
7	CA1	0.0552623	-0.104548	0.0289981	1	15.9803	14.8384	13.9958	16.4262	5
7	CA1	-0.122785	-0.174741	0.0328578	0	15.6134	15.9919	5.42827	16.2534	5
7	CA1	0.0356266	0.00628145	0.132754	0	16.7781	13.3084	15.4636	13.9574	6
7	CA1	-0.142853	-0.153608	0.0432014	1	16.6457	13.2767	6.02335	15.9866	4
7	CA1	-0.0119766	0.0141476	0.129778	1	17.0404	12.9071	6.5509	13.5208	6
7	CA1	0.0530007	0.0228899	0.129715	1	15.5104	6.07184	16.4293	15.7901	5
7	CA1	0.142588	0.0985383	0.0296431	0	8.37729	13.3051	6.9566	17.0618	6
7	CA1	0.05889	0.00653594	-0.146818	1	17.0564	6.77032	7.10774	13.5175	4
7	CA1	0.0485418	0.0730304	0.00366023	1	16.7781	8.07627	6.18838	15.7542	4
7	CA1	0.0105918	0.198453	0.0865733	1	15.5099	15.0001	8.05554	16.6825	4
7	CA1	-0.0717174	-0.0634174	-0.0382944	0	14.6997	7.39302	15.7087	16.6626	4
7	CA1	-0.169716	-0.0191641	-0.0662397	0	16.0195	6.13948	7.64904	16.6626	4
7	CA1	-0.034348	0.13069	0.122552	0	8.14234	15.5092	13.2904	16.8245	5
7	CA1	-0.0945791	0.20367	-0.0412789	1	15.2558	7.39274	13.6657	16.8703	4
7	CA1	0.158486	0.0182734	0.0636768	0	16.7465	12.7638	7.78413	15.7899	5
7	CA1	-0.0320368	0.0723882	-0.0733087	1	16.2031	16.2343	7.47102	15.2458	6
7	CA1	-0.033733	-0.0754182	-0.117893	0	16.8846	13.2976	14.8284	14.1718	6
7	CA1	-0.320019	-0.686302	0.314526	1	17.0565	6.61736	6.38357	13.5162	6
7	CA1	0.00168462	0.094183	0.0138971	1	15.4417	5.98497	6.69275	16.8702	4
7	CA1	0.0174843	-0.128715	0.210475	0	16.8561	7.00319	15.1904	14.1715	5
7	CA1	-0.00640515	0.0104969	-0.0733341	0	15.9803	6.97631	16.3172	15.4988	5
7	CA1	0.22518	-0.0392001	0.00696616	1	15.9805	6.32205	6.77881	16.6825	4
8	CA1	0.212435	0.0658767	-0.391697	1	16.1137	16.1708	6.21264	15.2837	6
8	CA1	0.0275806	0.0124618	0.0365683	0	13.8545	16.7928	12.9811	15.1325	4
8	CA1	0.203071	-0.336384	-0.0543371	1	16.1139	16.4356	13.8519	11.5852	6
8	CA1	-0.327641	-0.0331242	-0.0378819	1	16.8358	6.06618	14.9232	14.0887	5
8	CA1	-0.402811	-0.174941	0.28087	0	16.9209	5.39343	14.0052	14.0882	4
8	CA1	-0.149138	-0.0669213	-0.0143992	1	16.9208	13.3056	5.47712	14.4691	5
8	CA1	0.350138	0.0857955	-0.148337	1	16.9013	12.9688	7.73724	14.7413	6
8	CA1	-0.00855461	-0.0441703	0.0365982	1	16.8933	7.67563	14.1345	14.3754	5
8	CA1	-0.131611	-0.0981119	-0.0165214	0	14.7323	7.73336	6.10121	16.9217	4
8	CA1	-0.255384	-0.459285	0.0422163	0	16.1138	16.3774	13.5608	13.9521	6
8	CA1	-0.0299808	0.0429712	-0.160807	1	16.8649	5.81902	14.6994	14.0898	4
8	CA1	-0.169499	0.0821374	-0.194024	0	14.6257	5.78216	7.39126	16.933	5
8	CA1	-0.0545954	-0.0518764	0.0992313	1	16.8933	7.45925	12.053	14.8992	6
8	CA1	0.145	0.0539925	0.279562	0	14.7323	16.8402	7.14538	14.3751	6
8	CA1	-0.133331	-0.0405419	0.145829	0	15.4779	16.6957	13.3151	13.9498	5
8	CA1	-0.774743	-0.0533682	-0.178523	0	14.6261	6.32974	15.6874	16.5937	5
8	CA1	0.259999	-0.352877	-0.363433	0	15.6844	6.6978	6.14046	16.7255	5
8	CA1	-0.432319	0.00150186	-0.0406518	0	15.4783	15.1718	6.55548	16.5681	4
8	CA1	0.00784748	0.306332	-0.18033	1	14.6275	12.4194	16.6668	15.4309	5
8	CA1	-0.066926	0.125092	-0.0466069	1	16.9474	12.062	13.3108	13.952	6
8	CA1	-0.0796666	0.485797	-0.160111	1	16.9735	6.71671	7.15562	14.088	6
8	CA1	0.0556075	0.206726	0.00713989	1	16.8652	13.3082	12.0515	14.9002	5
8	CA1	-0.0230856	0.0855001	0.117162	0	8.37334	16.9011	14.004	14.374	5
8	CA1	-0.0832209	0.0980425	-0.167647	1	16.8651	5.77313	7.44189	15.1324	4
8	CA1	-0.462715	0.0437466	-0.0750521	0	15.6591	7.24944	6.69115	16.7343	4
8	CA1	0.0251377	0.089082	0.187697	0	15.8089	7.23159	14.5891	16.5453	5
8	CA1	0.154303	0.466702	0.108379	0	6.71699	16.9807	7.53441	13.9496	4
8	CA1	0.138509	0.09782	-0.0383461	0	14.6261	16.9283	7.06256	11.5764	4
8	CA1	-0.023689	-0.13261	-0.0647409	1	15.8088	7.38895	16.5723	14.3743	5
8	CA1	0.290903	0.0735809	0.144943	1	15.9843	16.4667	7.66317	14.4675	4
8	CA1	0.0461156	-0.0542903	0.0133352	0	16.8649	14.008	7.40247	14.7407	6
8	CA1	-0.355211	0.223155	-0.173698	0	15.4782	7.14211	14.5417	16.6776	4
8	CA1	0.118028	-0.0263386	0.00934106	1	14.6274	12.4212	16.771	14.9562	4
8	CA1	-0.00595586	0.509723	-0.0472616	0	16.9011	7.68803	5.83347	14.8996	4
8	CA1	0.265441	-0.00621055	-0.117198	1	16.9013	14.311	6.57507	14.088	6
8	CA1	-0.118202	0.15281	-0.0447596	0	14.8651	16.8145	12.0285	14.3759	6
8	CA1	0.130034	0.012549	-0.00441525	0	16.8934	7.01652	12.0206	14.9006	4
8	CA1	0.309716	0.212542	-0.14569	0	16.8017	14.9497	5.93742	14.468	4
8	CA1	0.0844955	-0.0279123	-0.029845	0	16.8933	7.64263	12.0375	14.9003	6
8	CA1	-0.205396	0.212538	-0.244949	0	16.8934	12.0291	7.5019	14.8998	6
8	CA1	0.0661987	0.322263	0.29769	1	14.733	6.65929	6.53927	16.9217	4
8	CA1	0.138429	-0.40522	-0.160519	0	16.8933	6.24548	5.05183	14.9564	4
8	CA1	-0.0731572	0.120734	-0.0932414	1	14.3132	15.9514	16.4245	13.9505	4
8	CA1	0.23022	-0.388876	-0.192765	0	15.4781	15.3593	6.0868	16.5158	4
8	CA1	-0.133971	-0.08294	0.112091	1	7.29049	5.74361	6.3124	17.0279	4
8	CA1	-0.120814	-0.0847303	0.0854899	1	15.4779	16.6861	13.5632	13.9489	4
8	CA1	-0.0722058	0.359841	-0.206089	0	16.8934	7.26326	14.4991	13.9512	4
8	CA1	-0.0569596	0.0423254	-0.0487682	1	16.865	14.007	14.0051	14.0892	4
8	CA1	0.0780745	-0.00535774	-0.231691	1	15.6846	16.6512	7.83383	14.0876	6
8	CA1	0.0570759	-0.173059	0.116371	0	16.8933	8.12804	6.2054	14.9553	5
8	CA1	0.0808139	-0.038072	0.216929	1	14.6271	12.4276	14.8356	16.7893	5
8	CA1	0.00484471	-0.0925206	-0.0364033	1	15.685	16.651	5.98374	14.0891	6
8	CA1	0.392302	-0.0277295	0.0684444	1	15.6846	7.03043	16.615	14.4673	4
8	CA1	0.0367736	0.00341493	0.0890369	0	7.7061	5.72351	6.87106	17.0278	4
8	CA1	0.105058	-0.132716	-0.171424	1	15.4787	16.5773	8.26071	15.1324	4
8	CA1	-0.0948982	0.37331	0.103519	0	16.8651	14.5005	6.40024	14.3739	4
8	CA1	0.128752	0.23286	0.00376033	1	14.8646	15.1709	8.1528	16.7116	6
8	CA1	-0.233508	0.0441558	0.0147348	1	16.0295	16.2445	7.64121	15.2829	4
8	CA1	0.210325	-0.155423	0.0336131	1	14.6265	16.8731	12.0385	13.9502	4
8	CA1	0.0648405	0.197689	0.139641	1	16.9737	5.80295	12.0288	13.9502	6
8	CA1	-0.167593	0.241462	-0.292291	0	16.8443	14.6975	6.69261	14.3752	6
8	CA1	0.40077	-0.0989905	-0.171912	0	16.9474	7.67675	13.3192	14.0871	4
8	CA1	0.188446	-0.0344444	0.164879	1	15.4783	15.3595	16.2799	14.9553	4
8	CA1	-0.0776486	0.0626021	-0.112729	1	16.0016	5.86153	6.77925	16.5842	4
8	CA1	-0.0872836	0.166613	-0.0635617	1	14.8644	16.8144	7.11013	14.468	4
8	CA1	-0.111751	-0.179538	0.206853	1	16.9207	6.33779	7.46999	14.7413	5
8	CA1	-0.0697165	0.213544	0.0284152	1	16.9809	13.8497	6.301	11.5843	6
8	CA1	0.0116693	0.131273	-0.0619646	0	16.865	14.7681	13.8519	11.5751	6
8	CA1	-0.156483	0.0165243	0.0978134	0	16.0295	12.7841	16.4243	14.3745	5
8	CA1	0.0664342	-0.529156	-0.031346	0	16.8652	13.3092	7.19639	14.9558	4
8	CA1	0.0500316	-0.0266958	-0.404605	0	15.7227	16.4502	12.9742	15.1335	4
8	CA1	-0.132131	-0.00541768	-0.148633	1	16.8016	5.84762	7.77995	15.4307	4
8	CA1	-0.0653643	-0.270211	0.0580063	0	14.3131	15.1555	16.7186	13.951	4
8	CA1	0.129797	0.0229515	-0.192825	1	16.9011	6.64095	7.84575	14.899	6
8	CA1	-0.00779689	0.0697678	0.144785	0	5.48052	7.62749	16.8359	15.2828	6
8	CA1	-0.235634	-0.0760704	0.0211333	0	16.9013	13.8481	7.6675	14.4682	5
1	ERC	-0.0192796	0.175213	-0.0441195	0	14.0201	13.3116	5.56677	16.8773	5
1	ERC	-0.0919944	0.088975	-0.040257	0	16.8228	7.95269	14.6238	13.4861	6
1	ERC	0.0203468	-0.0455029	-0.0393761	0	14.9279	7.89377	16.5076	15.5002	4
1	ERC	-0.0341996	-0.0127252	-0.0261616	1	16.6809	7.35115	14.6999	14.9843	5
1	ERC	-0.0271934	0.163684	0.0833722	0	16.7478	13.3061	7.83874	15.1569	5
1	ERC	-0.0787209	0.0967736	0.0686482	0	16.3584	7.57909	13.3106	16.1056	4
1	ERC	-0.00165317	-0.0170041	-0.0483593	1	16.8102	12.4491	13.3016	14.6766	6
1	ERC	0.141753	-0.0209058	-0.162763	1	16.3094	6.0187	13.3165	16.1652	4
1	ERC	0.172484	-0.000585015	-0.0244321	1	16.8228	7.93376	12.9758	14.744	5
1	ERC	-0.247661	-0.0514019	0.0328014	0	16.8228	6.70977	14.2626	14.1521	4
1	ERC	-0.0383587	-0.0373382	-0.043469	1	16.378	13.3068	8.19396	16.0798	4
1	ERC	0.0458603	-0.0500365	-0.109381	1	15.5129	16.3575	6.72318	15.4315	5
1	ERC	-0.0147846	-0.214184	0.0342922	0	16.852	12.9992	6.02023	14.4701	4
1	ERC	-0.0821443	0.0166257	0.042259	1	14.0211	15.5096	16.0855	15.7395	6
1	ERC	-0.0315251	0.164117	0.00998871	1	16.852	12.9883	6.68645	14.4718	6
1	ERC	0.0295477	0.293589	-0.0504034	0	16.8519	12.9945	6.07904	14.472	5
1	ERC	-0.0561714	-0.219174	0.0761092	0	16.8103	12.4255	6.19631	14.9029	4
1	ERC	0.018026	0.0306739	0.103531	0	15.6185	13.3062	16.146	15.6475	5
1	ERC	-0.0471518	-0.0335862	-0.039853	0	15.7135	13.3064	7.76778	16.5832	5
1	ERC	0.00633306	-0.0909121	0.1055	0	16.852	12.9922	6.30005	14.4711	4
1	ERC	-0.0181286	-0.0774296	0.0605308	1	14.0197	14.0054	7.44649	16.8486	4
1	ERC	0.0502005	0.0665436	0.160235	0	16.0225	16.0214	14.5426	14.9016	4
1	ERC	0.0585331	0.048794	0.0431583	0	6.90831	16.3583	16.1111	13.22	6
1	ERC	0.00421923	-0.0616026	-0.0789663	0	16.8974	13.4291	6.47879	13.4852	6
1	ERC	0.145362	-0.0468121	0.0112778	1	16.3586	7.15304	14.4113	15.9746	4
1	ERC	-0.0227854	0.120075	-0.0123231	1	15.1077	6.40779	6.68988	16.7888	5
1	ERC	0.00572242	-0.0710359	0.0745654	0	16.8101	13.4468	14.4077	13.4892	5
1	ERC	-0.0961325	0.0629057	0.0212544	1	16.405	7.28794	12.4061	16.0802	4
1	ERC	-0.0960013	0.0646838	-0.021302	1	16.4495	6.84711	6.13174	16.042	4
1	ERC	0.0223588	0.283686	0.037446	1	16.9279	6.58707	6.99955	13.4876	6
1	ERC	0.280656	0.0544904	0.032871	1	16.2584	7.3033	14.0046	16.1652	5
1	ERC	-0.276616	-0.0031124	-0.0478995	0	16.8442	6.91078	11.9737	14.678	4
1	ERC	-0.0396394	0.0129432	0.0442325	0	15.1083	15.3931	6.55609	16.5041	4
1	ERC	0.0388308	-0.0354995	0.00813819	0	14.4225	16.0848	13.3005	16.2219	6
1	ERC	-0.289957	-0.105868	0.0524544	0	16.8519	5.89139	7.06909	14.6767	6
1	ERC	0.197493	0.217053	-0.0155392	0	16.8229	12.9739	6.78622	14.7442	6
1	ERC	0.0619765	0.139026	-0.000352733	0	15.5128	6.72178	6.24921	16.6912	4
1	ERC	0.0473064	0.029246	-0.0189673	0	16.852	12.9914	5.79972	14.4716	4
1	ERC	0.0288155	0.0346727	-0.0730064	0	8.25646	15.8789	16.3296	14.903	5
1	ERC	-0.0633941	0.11561	0.00585061	1	16.9281	12.0034	6.46842	13.2255	6
1	ERC	-0.0430185	0.231751	-0.0642413	1	16.8102	12.4334	5.58714	14.903	6
1	ERC	-0.05456	0.0195732	-0.000172705	1	16.681	15.1271	6.72665	14.472	5
1	ERC	-0.00111599	0.0147618	-0.0911913	1	14.4205	13.3139	14.4134	16.7569	5
1	ERC	0.155752	0.117768	0.023492	1	16.2045	13.9994	14.4173	16.0421	4
1	ERC	0.0122034	0.0546534	0.0208018	1	16.4921	14.4118	14.4101	15.432	6
1	ERC	0.0700943	0.000159876	-0.0590064	0	16.6098	7.71397	15.3146	14.6772	5
1	ERC	-0.0907046	-0.0573626	0.109536	1	15.7132	16.0856	6.86116	15.7392	5
1	ERC	0.056789	-0.190949	-0.0779328	1	16.928	7.30568	7.7337	13.4841	6
1	ERC	-0.0522173	0.0456299	-0.0902774	1	16.0226	15.1042	15.4424	15.5006	4
1	ERC	0.0590066	-0.0507361	0.0453769	1	16.0864	15.712	14.1897	15.5008	5
1	ERC	-0.00869201	-0.0928281	-0.0272125	1	14.4214	16.0205	13.3152	16.2741	5
1	ERC	0.132201	-0.115229	-0.0714827	1	16.7794	7.644	7.17317	15.1564	4
1	ERC	0.0246443	0.0153933	0.00685298	0	16.7795	13.3081	7.47218	14.9844	4
1	ERC	0.13899	0.0497707	0.0164697	1	16.9281	12.0017	6.49577	13.225	6
1	ERC	-0.00992952	-0.0211573	-0.0201781	0	16.8728	7.44546	6.56886	14.4709	5
1	ERC	0.0169395	0.0320565	-0.104011	1	15.6179	7.51562	7.45266	16.6563	5
1	ERC	-0.0108988	-0.0664385	0.0506145	0	16.8442	11.9757	14.4112	13.2268	6
1	ERC	0.0175901	-0.00122724	-0.0138183	1	15.513	7.0972	16.2035	15.7391	4
1	ERC	0.0607211	0.115447	-0.105082	0	14.7052	16.2257	6.54394	16.0801	5
1	ERC	0.115241	0.262993	-0.0753729	0	14.7052	7.70704	6.14589	16.8486	5
1	ERC	-0.0848412	0.0549378	-0.0374953	1	16.8442	11.9729	7.87118	14.6769	4
1	ERC	0.263984	0.025043	-0.00344968	0	16.8441	6.16605	11.9813	14.6783	6
1	ERC	0.00852219	0.0519292	0.0173671	1	14.4216	15.1036	13.3151	16.6565	6
1	ERC	-0.0324331	-0.00280365	-0.100827	0	14.7049	6.43515	15.9517	16.3248	6
1	ERC	0.074101	0.018783	-0.124627	1	16.8103	14.7948	6.26837	13.2253	5
1	ERC	-0.205418	-0.109587	0.185074	0	16.8974	6.04901	13.4247	13.4891	4
1	ERC	-0.00989236	0.00498943	0.0256263	1	16.8101	14.0728	13.1719	14.1537	6
1	ERC	-0.082483	0.214727	0.040227	0	16.8728	7.16353	6.70508	14.471	5
1	ERC	0.0283412	-0.0143522	0.121245	0	16.2046	15.1042	6.74519	15.9749	6
1	ERC	-0.0729746	0.0585327	0.0205224	1	16.7151	13.3099	5.61507	15.3036	5
1	ERC	0.223222	-0.0351672	0.0258487	0	16.8441	6.19221	11.9738	14.6784	6
1	ERC	0.0432828	0.0314515	0.0721082	0	16.8441	11.9808	6.72628	14.6778	6
1	ERC	-0.259692	-0.22687	0.295102	1	16.8103	6.75325	6.36115	14.9837	5
1	ERC	-0.0783339	-0.0441591	-0.0832036	0	16.9354	6.48687	7.25506	13.2232	6
1	ERC	0.0240042	0.0604663	0.0550865	1	13.3387	15.1064	13.307	16.7246	6
1	ERC	-0.0210439	0.0579567	-0.0251382	1	16.8103	6.39156	12.4274	14.9031	5
1	ERC	0.269492	0.147873	0.159189	1	16.681	5.77959	6.69722	15.5454	5
1	ERC	0.211312	0.00618164	-0.175289	1	15.7131	6.56957	6.75911	16.6205	5
1	ERC	0.0222821	0.0582975	0.0224246	0	14.4203	8.25286	15.2579	16.6565	5
1	ERC	-0.00634676	-0.12136	-0.12655	0	16.8973	7.49979	6.80101	14.1511	6
1	ERC	0.00480602	-0.0318219	0.0509398	1	15.6183	14.6978	7.13958	16.5043	4
1	ERC	-0.0214812	0.0487214	0.0176988	0	16.6951	7.02374	12.7809	15.4319	5
1	ERC	0.0657101	-0.17378	-0.0345841	0	16.8728	13.1799	6.16301	14.1511	5
1	ERC	0.0121256	0.330534	-0.0448813	1	14.7054	13.3149	6.91155	16.819	5
1	ERC	-0.0186093	0.0771682	-0.0222147	0	16.3093	7.69308	14.4147	16.0421	4
1	ERC	-0.0399642	0.0933059	0.0377831	1	16.6811	12.4046	7.66336	15.5004	4
1	ERC	-0.0178292	-0.0147032	-0.00583607	0	16.8974	7.07177	13.4234	13.4903	5
1	ERC	0.000680543	0.210804	-0.0927035	1	15.6185	13.3058	7.39275	16.6206	5
1	ERC	-0.178805	-0.0547759	-0.0338058	0	15.7131	7.37709	16.146	15.6471	4
1	ERC	0.0358096	0.0663461	0.0145972	0	15.7132	7.16209	13.307	16.5834	4
1	ERC	-0.0594227	0.11967	-0.0189842	1	16.4919	5.73547	15.1047	15.4321	6
1	ERC	0.0256053	-0.224514	-0.0601114	0	16.3586	13.6535	6.77499	16.0802	5
1	ERC	0.116525	-0.154733	-0.0979179	0	16.6811	6.70565	6.5783	15.545	4
1	ERC	0.0277846	-0.0571813	-0.0729898	0	16.8519	7.34408	12.9903	14.4725	4
1	ERC	-0.0330998	-0.00519691	-0.054829	1	15.9535	13.3198	15.8776	15.6471	5
1	ERC	0.0552813	0.246006	-0.0222962	1	16.0229	16.2032	5.93175	14.9839	6
1	ERC	0.00394857	-0.0451069	-0.033793	1	15.1076	16.4042	13.6575	15.5003	4
1	ERC	-0.0740056	0.0067663	0.0409959	1	14.7065	13.3093	16.571	15.3036	6
1	ERC	0.0277166	0.00919395	-0.114076	0	16.8972	7.29287	6.67891	14.1519	4
1	ERC	-0.0693345	-0.110791	-0.00930954	1	15.5133	15.6152	14.4112	16.1054	4
1	ERC	0.090589	-0.10698	-0.108976	0	16.8102	6.7521	5.98556	14.9842	5
2	ERC	0.144688	0.00861794	0.087435	1	16.9501	6.49746	12.0463	14.6745	6
2	ERC	-0.0100102	0.0364242	-0.0835688	0	15.5393	7.04236	16.3086	15.8704	6
2	ERC	0.041284	0.102171	0.150417	0	15.8971	7.71472	13.3182	16.6418	6
2	ERC	-0.0539845	-0.012984	0.0102347	0	16.9502	13.5608	13.3089	13.9569	6
2	ERC	0.0951131	0.0312784	-0.0217177	0	14.4984	16.969	7.67297	11.6195	6
2	ERC	-0.0554061	-0.0491337	-0.132179	1	17.033	12.9747	6.17696	11.6383	6
2	ERC	-0.197734	-0.401505	0.0685784	0	16.2176	5.6567	6.5819	16.4872	5
2	ERC	0.147865	0.125573	0.0148845	1	15.8972	16.6708	7.64528	11.6161	6
2	ERC	-0.148966	0.263899	-0.126071	1	16.4596	15.1059	6.61048	15.8704	6
2	ERC	-0.0462053	0.0287802	0.130766	0	14.4971	15.5096	14.0075	16.6417	6
2	ERC	0.217362	0.0378854	0.0149076	0	16.9195	6.9957	13.4443	14.7449	6
2	ERC	-0.00613245	-0.0397171	-0.161797	1	16.1026	13.2993	13.3111	16.4872	6
2	ERC	-0.0808353	-0.130033	0.137332	1	15.4258	13.3044	15.9823	16.2293	6
2	ERC	0.103868	-0.00650816	0.128661	1	17.0086	13.305	6.56804	13.2136	6
2	ERC	-0.0160477	0.216228	0.0170278	1	15.2969	13.3114	6.80641	16.8363	6
2	ERC	-0.0912608	-0.0214595	0.0585624	1	16.4781	12.4293	7.31708	16.2067	5
2	ERC	0.0582448	-0.058194	-0.0256128	1	16.0383	7.46081	15.4925	16.2068	6
2	ERC	0.00777774	0.183787	-0.0510996	1	16.4598	7.15732	14.922	15.9452	5
2	ERC	0.265367	0.220837	0.17107	1	17.0501	5.7032	6.58651	11.6463	6
2	ERC	0.202776	0.134105	0.00850546	0	14.4968	16.68	15.2604	14.3766	4
2	ERC	0.00656748	0.0620344	0.0776259	0	16.723	6.94273	13.3057	15.7024	6
2	ERC	0.372455	-0.146026	-0.164318	1	14.1335	5.14968	13.3084	16.974	6
2	ERC	-0.144416	0.100725	0.0386181	0	16.9196	7.25519	13.444	14.7443	6
2	ERC	-0.0246551	-0.0143691	0.1767	1	15.0223	16.4369	13.3103	15.8709	6
2	ERC	0.185355	-0.107062	-0.014396	0	16.6546	15.2593	7.22339	15.2442	5
2	ERC	-0.0062521	0.0464996	-0.0422596	0	13.5532	14.007	6.29483	16.9738	6
2	ERC	0.116482	-0.00724477	0.0251097	1	16.9502	14.6981	5.83688	11.6236	6
2	ERC	0.0286586	-0.0348145	-0.0800172	1	16.9196	13.4438	6.95888	14.7444	5
2	ERC	0.0585642	-0.00796982	-0.00529037	1	17.0086	13.3059	7.02802	13.2123	6
2	ERC	-0.0468087	0.0193702	-0.0679907	0	15.5397	15.6854	7.60904	16.4118	6
2	ERC	0.0482975	-0.0525199	-0.110559	0	15.539	8.06846	16.01	16.2069	5
2	ERC	0.11772	0.163769	0.0699391	1	15.5398	16.7785	5.90222	13.2098	6
2	ERC	-0.016167	0.139009	-0.103059	0	14.4975	7.61501	6.16925	16.9738	6
2	ERC	0.0961913	0.194457	0.106982	0	16.7228	15.6165	13.3064	13.2134	6
2	ERC	-0.025279	-0.170199	0.0981578	1	16.7229	6.30728	7.18686	15.7896	6
2	ERC	0.298146	0.0206346	-0.0102947	0	16.6545	7.09419	15.4622	14.9855	6
2	ERC	-0.0737528	-0.0625736	-0.0912443	0	16.9196	13.4436	6.6789	14.7443	6
2	ERC	0.161767	-0.202218	-0.0156622	0	16.9503	12.0284	6.10352	14.6744	5
2	ERC	-0.034565	0.00782682	-0.142806	0	16.9577	6.1308	12.966	14.4724	6
2	ERC	-0.0409877	0.504442	0.0844654	1	16.976	7.06904	6.23305	14.4719	6
2	ERC	0.151008	0.0456468	0.0535591	0	14.9753	16.4908	14.0039	15.7024	6
2	ERC	0.0150243	-0.399394	0.0254691	0	16.0387	13.3195	5.90001	16.5669	6
2	ERC	0.206313	0.0431084	0.131242	0	14.9747	7.79265	16.6086	15.6057	6
2	ERC	0.103058	-0.0616947	-0.0211914	1	15.8975	13.3194	7.43296	16.6416	6
2	ERC	0.225385	-0.144213	0.0272048	0	16.9501	6.03802	7.42188	14.744	5
2	ERC	0.156902	-0.207293	-0.0232496	1	15.82	14.0046	6.81047	16.6416	6
2	ERC	-0.0960527	0.203244	-0.0216444	1	16.976	12.057	14.3123	11.6305	6
2	ERC	0.0302608	0.00496515	-0.03611	0	15.0224	15.481	6.64516	16.6416	6
2	ERC	0.00762801	0.00345278	-0.124911	1	16.4781	15.1953	6.89395	15.7899	6
2	ERC	0.139251	-0.078635	0.149188	0	14.1315	6.86809	7.58731	16.9992	6
2	ERC	0.0575192	0.117562	0.00765203	1	16.9759	13.5693	5.91321	13.9544	6
2	ERC	-0.0539231	-0.0467157	-0.0957246	0	14.4973	16.9505	7.40013	13.2081	6
2	ERC	0.0859022	0.0639598	0.0251826	1	16.9196	13.4447	12.051	14.6742	6
2	ERC	0.0518194	-0.0764222	0.162148	1	16.1616	16.0212	13.3125	15.4992	6
2	ERC	-0.336934	0.0419277	0.0884254	0	16.9834	7.9851	13.3032	13.9576	6
2	ERC	0.167402	-0.442656	-0.0181771	0	16.9761	12.0534	6.09507	14.3782	6
2	ERC	-0.0165064	0.0460385	0.0125595	0	15.8972	5.85036	6.82005	16.6773	5
2	ERC	0.0915939	-0.0439861	0.0410202	1	16.1614	16.0212	6.3093	15.6059	6
2	ERC	0.123696	0.167467	0.230842	0	16.9834	5.90567	5.96791	14.3774	6
2	ERC	0.0379772	0.0212685	0.0738244	1	15.5393	6.85025	6.78734	16.8064	6
2	ERC	-0.389758	0.144233	-0.0839328	1	15.0219	6.39665	6.628	16.9142	6
2	ERC	-0.162944	0.0724102	0.128751	1	16.9761	12.0689	14.3095	11.6423	6
2	ERC	0.11303	-0.137727	0.040318	1	15.5391	6.74165	6.1641	16.8065	6
2	ERC	-0.172632	0.104806	0.0403298	0	13.5515	7.24093	6.31418	17.024	5
2	ERC	0.0442828	-0.00591947	0.00377568	0	14.1309	13.3203	14.6984	16.8654	6
2	ERC	-0.109559	0.0847728	0.0559788	1	16.7556	13.3055	7.67536	15.6059	6
2	ERC	0.0653748	0.0322917	0.017168	1	16.3085	15.8984	14.0065	15.2449	5
2	ERC	0.271766	-0.105366	0.0176601	1	16.478	12.7513	8.18997	16.1979	6
2	ERC	0.0211369	-0.149808	-0.271795	0	16.6893	6.87851	5.57788	15.8704	6
2	ERC	0.000458929	0.0536169	0.0367643	0	16.9502	14.5013	12.9701	11.6558	6
2	ERC	0.00353254	0.0971281	0.175713	0	16.9501	13.3087	7.60292	14.4722	6
2	ERC	0.184871	0.146894	-0.100098	1	16.9502	14.4998	6.612	13.2135	6
2	ERC	0.0526824	-0.113731	-0.0803665	0	14.9747	6.56066	6.7904	16.9211	5
2	ERC	0.131607	0.0255806	0.228056	0	15.296	6.59704	7.11177	16.8654	6
2	ERC	0.0197752	-0.00352796	0.00642677	0	15.9709	14.6975	15.711	15.8707	6
2	ERC	0.0944773	0.0161784	-0.0988826	1	15.735	13.3074	7.74282	16.7109	5
2	ERC	0.050527	-0.0409887	-0.144663	0	16.9576	13.3114	13.3076	13.9575	6
2	ERC	0.0813186	0.187613	0.0346498	1	14.132	16.0207	13.3142	16.487	6
2	ERC	-0.0332625	0.0436479	0.0281207	0	16.9575	12.9748	7.1136	14.4719	6
2	ERC	-0.102874	0.191716	0.0166405	1	16.1027	16.2571	6.12828	15.2439	5
2	ERC	-0.0735745	-0.122684	0.13859	1	13.5519	6.7857	16.4837	16.1503	6
2	ERC	0.015147	-0.229577	0.0210211	1	16.0384	6.37168	7.3472	16.6052	4
2	ERC	0.181589	0.0489265	-0.1405	0	15.8196	6.47574	6.27755	16.7109	5
2	ERC	0.067857	0.00753544	0.0806051	0	15.8201	16.5711	12.9731	14.4713	6
2	ERC	-0.0845961	0.0268639	-0.0451834	0	15.6419	14.6979	7.09894	16.6418	6
2	ERC	0.134062	-0.254826	-0.030711	0	16.7231	13.305	7.42126	15.7022	6
2	ERC	-0.0178049	-0.089666	0.095871	1	16.3085	14.9417	15.4137	15.4993	6
2	ERC	0.0594492	0.160868	-0.114313	0	16.9503	12.0364	7.03614	14.6736	5
2	ERC	0.18394	-0.0633044	0.108283	0	16.9502	6.20963	5.91793	14.7434	6
2	ERC	0.0400485	0.103392	0.074984	1	17.033	6.63053	6.37005	13.2072	6
2	ERC	0.307778	-0.116509	-0.185249	1	17.0084	7.88866	13.3084	13.2135	5
2	ERC	0.323206	-0.107367	-0.156854	1	16.9833	7.1228	13.3127	13.9549	6
2	ERC	0.0312142	-0.0147412	-0.0610278	1	15.7347	7.12252	13.308	16.711	6
2	ERC	0.0675945	0.238527	-0.0458905	1	16.9501	7.2575	6.22368	14.7441	5
2	ERC	0.00803079	-0.0680745	-0.25773	1	16.9196	6.06428	5.91401	14.9854	5
2	ERC	0.184101	-0.101437	-0.112169	0	15.7347	6.48639	6.71761	16.7437	5
2	ERC	0.0288995	0.0294459	0.0974496	1	15.6419	14.6996	15.5993	16.2067	6
2	ERC	0.0526388	-0.186302	0.0333553	0	6.94684	16.0385	6.25357	16.6051	6
2	ERC	-6.16578e-05	0.0814723	0.0656473	0	16.9501	5.85385	14.5003	13.2129	6
2	ERC	0.278289	-0.0355027	-0.0353616	1	15.0226	7.21989	15.857	16.4872	6
2	ERC	0.160493	0.0793853	-0.0719393	0	16.9502	6.77895	6.14399	14.7431	6
2	ERC	0.163191	0.184329	0.00755526	0	16.5356	7.04703	6.81263	16.1503	5
2	ERC	-0.0007374	0.136747	-0.0304834	1	16.9502	12.0447	5.60016	14.6735	5
2	ERC	0.102689	-0.14138	0.0550237	0	14.4975	16.6085	7.33564	15.7899	6
2	ERC	0.0755542	-0.0384701	-0.0172812	1	15.0228	16.6357	7.56029	15.4992	6
2	ERC	-0.143466	0.125384	-0.108148	1	15.7345	5.91923	15.1045	16.5281	6
2	ERC	-0.0340947	0.0436477	0.176486	0	16.3085	7.6622	14.9413	16.1505	5
2	ERC	0.114159	0.0314501	-0.0117097	0	16.9576	7.14934	12.9624	14.4734	6
2	ERC	-0.0816528	-0.0677588	0.137806	1	16.9196	14.9492	6.28161	11.6483	6
2	ERC	0.070666	-0.127977	0.112661	0	15.8201	14.4092	16.0212	15.7897	6
2	ERC	-0.108978	0.0460998	-0.188129	0	5.48052	7.64003	16.4597	16.2523	5
2	ERC	0.227852	-0.0525048	0.0979814	0	16.9503	12.0314	6.4081	14.6741	6
2	ERC	-0.0271911	0.185406	-0.0397872	1	15.4254	16.6089	13.7604	14.9866	6
2	ERC	0.12184	0.084325	0.0532285	1	15.2966	6.75607	16.0848	16.2526	6
2	ERC	-0.0739797	-0.137177	-0.141365	1	16.4597	7.55543	13.1411	16.2069	4
2	ERC	-0.113387	-0.203051	0.00193732	0	16.0385	6.13306	7.59359	16.6051	5
2	ERC	0.123114	-0.0653503	-0.0149597	1	15.9708	16.4911	7.27687	14.6736	6
2	ERC	0.113838	-0.0383172	0.0453352	1	15.9705	13.3193	16.0209	15.7897	6
2	ERC	0.213569	0.042044	0.180818	0	14.9744	7.10547	11.9427	16.9142	6
2	ERC	-0.0303285	0.113767	0.0123893	0	16.9761	12.0528	6.99622	14.3778	6
2	ERC	-0.26778	-0.0105286	-0.0251402	0	16.8759	7.60468	7.15308	15.2439	6
2	ERC	0.00165779	0.0313419	-0.0827297	0	16.9502	6.9912	12.0341	14.6745	6
2	ERC	-0.0305226	0.0370281	0.0612536	1	16.502	13.1235	15.1326	15.7023	6
2	ERC	-0.00522324	-0.232296	0.0204192	0	15.8976	16.5323	14.4118	13.2065	6
2	ERC	0.109087	-0.0685638	0.0190741	0	16.9502	7.44225	13.563	14.376	6
2	ERC	0.219846	0.0108068	-0.00767505	1	8.38007	16.1024	16.3364	14.9858	6
2	ERC	-0.0943019	0.0627081	0.116315	1	15.0218	16.5214	14.0068	15.6058	6
2	ERC	0.16492	-0.00558428	0.0101569	1	15.9706	16.1463	15.3932	14.3769	6
2	ERC	0.393414	-0.0203084	0.0926052	0	15.8197	6.6657	6.65771	16.7109	6
3	ERC	-0.0877767	0.0592159	0.0141786	0	16.7094	6.65389	13.0053	15.2459	6
3	ERC	0.332635	0.35359	0.232142	1	16.7659	6.48383	6.06358	15.0892	5
3	ERC	0.00776477	0.310593	-0.108201	0	14.4586	15.7974	7.59508	16.4203	4
3	ERC	-0.0719572	0.0825656	-0.0385424	0	13.4496	16.0852	5.57695	16.3266	4
3	ERC	-0.0507344	-0.00657684	0.13148	1	16.7339	13.3147	6.76991	15.0883	4
3	ERC	0.0394905	0.0141793	0.135536	0	16.0302	6.3587	7.35439	16.4203	5
3	ERC	-0.102415	0.0889331	-0.0468371	0	16.7339	7.67869	13.3052	15.0896	4
3	ERC	0.19752	-0.065704	0.0044111	1	16.6306	7.11101	11.9449	15.58	4
3	ERC	0.0615482	0.0177079	-0.185874	1	16.3014	7.61349	14.1395	16.0447	4
3	ERC	-0.048785	-0.0277982	0.155949	0	16.6399	14.007	7.79906	15.3469	4
3	ERC	0.0129606	-0.0595808	0.0281109	0	16.7338	13.3127	6.67279	15.0891	4
3	ERC	-0.0721352	0.00146021	0.0985424	1	16.0943	15.9839	7.13834	15.2455	4
3	ERC	0.294886	-0.276315	0.0229196	0	16.913	5.76414	6.31718	13.208	4
3	ERC	-0.0808171	0.00804618	-0.173943	0	16.6033	6.61064	6.77613	15.6784	4
3	ERC	0.118482	0.00383563	-0.0375182	0	16.7339	13.3108	6.20793	15.089	4
3	ERC	0.104384	0.010682	-0.163316	1	15.9623	14.6994	16.0024	14.8465	5
3	ERC	0.1436	-0.0832164	-0.149099	0	15.6294	7.2103	6.97148	16.622	5
3	ERC	-0.0454191	-0.00186686	0.0275568	1	14.4594	16.1871	15.2586	15.5796	4
3	ERC	-0.0590401	0.0516572	0.147736	1	16.2111	6.6857	7.65281	16.276	4
3	ERC	0.0629913	0.102329	-0.144083	0	16.6401	14.0044	6.73706	15.3471	6
3	ERC	-0.162546	-0.0967387	0.12096	0	14.4584	16.6611	8.44237	15.0883	4
3	ERC	0.176217	0.119119	0.0688437	0	15.5424	6.70816	6.13711	16.6525	4
3	ERC	-0.0152765	-0.176954	0.0454008	1	16.7094	5.49726	6.85566	15.3469	4
3	ERC	-0.0367304	-0.0539103	0.083243	1	15.2791	13.3112	8.08835	16.6925	4
3	ERC	-0.124939	0.0273133	-0.016922	1	6.46667	14.9512	6.80096	16.7897	6
3	ERC	0.00306514	-0.000794438	-0.0246853	1	7.4937	6.8256	16.6397	15.58	4
3	ERC	-0.0278125	-0.00572187	-0.0394857	1	16.7339	6.33182	13.3058	15.0895	5
3	ERC	0.0678247	0.11163	-0.0942077	0	13.4479	6.73264	15.615	16.5849	4
3	ERC	0.00464202	0.0528801	0.0614676	0	14.9512	6.8065	16.4356	15.5799	4
3	ERC	-0.374708	-0.0732955	-0.0126142	0	15.5424	5.76504	16.4175	15.0893	4
3	ERC	0.170235	0.214316	0.17289	1	15.2787	7.04677	5.82237	16.7261	4
3	ERC	0.0256396	-0.0434313	-0.0934089	1	7.74915	5.56929	6.97389	16.9372	4
3	ERC	0.0358796	-0.282582	0.0437368	0	13.4473	16.2283	6.19404	16.198	4
3	ERC	-0.139514	0.0600731	0.0597908	1	15.2787	6.57605	7.12816	16.7261	5
3	ERC	0.0941192	0.089441	0.0147838	0	16.2111	15.5597	6.84206	15.6059	4
3	ERC	-0.0837757	0.0640035	0.0489754	1	16.8056	14.4623	7.57992	13.6997	6
3	ERC	-0.108687	-0.122869	0.0761605	0	16.8974	6.63042	12.7435	13.2099	5
3	ERC	0.208949	-0.0298577	0.107888	0	16.8973	6.54804	7.80346	13.6979	6
3	ERC	0.166444	0.00066697	-0.132784	0	16.8054	7.01969	14.4652	13.6988	5
3	ERC	0.0476353	0.0254957	0.133128	1	14.9516	15.2574	7.51403	16.5462	4
3	ERC	0.0343412	0.118818	0.16843	1	16.6307	11.9427	7.92864	15.5795	6
3	ERC	-0.217248	0.153634	-0.0691335	0	16.8056	14.6285	7.77664	13.2069	4
3	ERC	0.152446	-0.0750949	-0.146655	1	16.6305	14.9755	6.18313	14.8468	4
3	ERC	-0.106455	0.0606014	-0.0349219	0	16.6305	11.9711	15.482	13.2073	6
3	ERC	-0.0267365	0.0885972	0.116317	0	16.0943	14.6247	13.3212	16.1249	6
3	ERC	0.0674189	0.0853833	0.0455982	1	16.6306	7.1106	6.24786	15.6059	5
3	ERC	-0.0282885	-0.0414513	-0.1943	0	16.1545	14.6245	6.16628	16.1253	5
3	ERC	0.0570587	-0.0449505	-0.167056	1	16.913	5.54389	6.81322	13.2097	5
3	ERC	0.0968979	0.0552678	-0.0132824	0	16.2885	11.9421	6.88603	16.1836	4
3	ERC	0.0689753	0.257268	0.0564901	1	14.4589	14.699	6.27723	16.726	4
3	ERC	-0.0842068	-0.132842	0.00376987	1	16.7661	6.13626	14.9224	13.2114	6
3	ERC	-0.0777899	0.071199	0.0356531	1	16.8973	5.561	5.85369	13.6989	5
3	ERC	0.139934	-0.058092	0.0771409	0	16.8055	7.63178	14.4628	13.7008	5
3	ERC	-0.0636405	-0.137949	0.000674258	0	16.1544	7.38738	16.2812	13.2099	5
3	ERC	0.0331692	-0.0609104	-0.21067	1	15.8096	6.56972	7.27318	16.5461	4
3	ERC	-0.00792181	0.514905	-0.0105632	0	16.6034	15.5895	6.48572	13.2108	4
3	ERC	-0.048016	0.124485	-0.0664394	0	16.7095	13.0076	6.46907	15.2453	5
3	ERC	0.0161698	-0.018129	0.0991613	1	16.8974	12.7452	5.44095	13.2092	6
3	ERC	-0.274927	-0.288804	0.0768451	1	16.6399	6.72364	5.74825	15.5797	4
3	ERC	0.0956737	-0.27193	0.00212142	0	7.24337	14.95	5.973	16.7899	4
3	ERC	-0.0999691	0.107903	-0.0863737	1	15.5431	15.4928	14.3094	16.1252	5
3	ERC	-0.152405	0.00599371	0.0334764	0	16.7338	7.36347	13.3081	15.0896	6
3	ERC	0.0701003	-0.0448249	0.0933502	1	15.7237	7.13652	13.3063	16.5463	4
3	ERC	-0.128925	-0.22935	0.0777796	1	16.8975	12.7399	6.8153	13.2104	6
4	ERC	0.0495304	0.025446	0.0223376	0	7.66295	7.71127	15.7574	16.7068	5
4	ERC	-0.0132274	-0.0271509	-0.0019782	0	14.4122	16.8093	14.9231	12.1487	6
4	ERC	-0.0291472	-0.0593204	-0.0777192	0	14.0081	14.0041	14.4117	16.8485	5
4	ERC	0.0549751	-0.0157299	-0.116198	0	17.0016	7.63455	7.77791	13.5862	4
4	ERC	-0.042871	0.0472286	0.317271	1	16.9465	6.08964	11.3935	14.513	6
4	ERC	-0.0269874	-0.243931	0.0467208	0	14.0097	13.3073	6.21872	16.9587	4
4	ERC	0.102616	-0.0865787	-0.159597	0	15.758	6.34871	6.86314	16.7068	4
4	ERC	0.00241105	-0.0460871	-0.0143734	0	16.9082	12.7476	6.52199	14.7757	5
4	ERC	-0.223046	0.0785443	-0.0302593	0	16.9464	7.66912	14.4614	12.155	6
4	ERC	-0.0087432	0.0507925	-0.0475614	0	16.8804	12.7524	7.55889	14.9833	6
4	ERC	0.00641276	-0.038136	0.0266434	1	15.2131	16.7054	6.19662	14.8992	5
4	ERC	-0.0231262	-0.0726659	0.0279285	0	16.9082	6.63511	12.7486	14.7756	6
4	ERC	0.0150135	-0.0246689	-0.10924	0	14.4127	16.7787	13.306	14.984	6
4	ERC	-0.0321273	-0.000457448	0.0259908	1	17.0122	8.13232	12.7518	12.168	6
4	ERC	0.0924144	-0.125459	-0.010739	0	17.0123	12.754	6.01632	12.1664	6
4	ERC	-0.0151621	0.108757	0.00644928	0	15.6159	12.4481	8.13138	16.7432	4
4	ERC	0.0387064	0.163248	0.0857937	1	16.9464	11.4442	6.71738	14.5115	6
4	ERC	0.0607666	0.125811	-0.0174577	0	15.6157	12.4521	5.76397	16.7433	6
4	ERC	0.0512536	0.0845415	-0.0519124	0	16.9504	4.81005	7.523	14.5115	6
4	ERC	0.0190584	-0.0866417	-0.0699443	1	14.7	14.4114	6.31408	16.8484	4
4	ERC	0.0691773	0.0390329	0.0544674	1	16.8683	12.4451	7.03774	15.0865	6
4	ERC	-0.0389863	-0.0423909	0.0637995	0	15.5101	6.86473	6.81535	16.7883	6
4	ERC	-0.0900593	-0.106042	-0.022545	0	15.8333	16.6446	7.44094	13.1988	6
4	ERC	0.124761	0.110532	-0.0797587	0	16.9353	6.37754	12.4315	14.5582	4
4	ERC	0.0333503	0.0768328	-0.0847223	0	17.0018	12.4458	6.17036	13.2009	6
4	ERC	0.0802635	-0.169696	0.057736	1	17.0264	7.41042	5.18492	12.158	6
4	ERC	0.0924792	0.189694	0.136454	0	16.8684	12.4341	8.21621	15.0858	4
4	ERC	-0.0840197	0.0669986	0.0732952	1	15.7106	7.74703	12.674	16.7069	5
4	ERC	0.132519	0.060164	0.178766	0	16.9237	7.37591	14.4112	13.5881	6
4	ERC	-0.0783417	-0.00340846	0.00736079	0	15.6156	7.16495	12.4506	16.7433	5
4	ERC	-0.0766327	-0.208084	0.0651178	1	17.0122	6.59606	6.74778	13.1988	6
4	ERC	0.0129904	0.151837	0.0657455	1	16.9351	5.84949	14.5866	12.1707	6
4	ERC	-0.0426244	0.170604	-0.0413488	1	17.0123	7.10085	12.7542	12.1684	6
4	ERC	0.0183425	-0.0208877	-0.0490333	1	14.6998	7.02185	13.3089	16.9051	6
4	ERC	-0.0816243	-0.0291375	0.164166	0	15.6153	5.89116	14.4116	16.6563	4
4	ERC	-0.0470781	-0.0218156	0.0164134	1	14.9234	6.31659	13.8314	16.8576	4
4	ERC	0.131805	0.0594964	0.00552181	0	14.7007	15.5095	6.74468	16.6562	5
4	ERC	-0.0213525	-0.0484186	0.0252549	0	8.1695	16.8801	7.08281	15.0861	5
4	ERC	0.0208739	-0.0129769	0.192695	0	16.9465	11.3965	5.75165	14.5124	4
4	ERC	-0.0516377	0.057067	-0.0109966	1	16.8964	7.24274	12.4418	14.9007	5
4	ERC	0.131616	0.0184632	0.0109333	1	16.9082	7.09709	12.7421	14.7764	4
4	ERC	-0.0176645	-0.0889546	0.00260501	0	16.9081	6.22087	12.7499	14.7763	5
4	ERC	-0.196964	-0.126256	-0.0520179	1	14.9234	5.86847	13.8307	16.8576	4
4	ERC	0.0102094	0.0394252	0.108521	0	14.0067	15.2121	8.23653	16.798	6
4	ERC	-0.0525706	-0.140793	-0.0147918	0	16.9464	11.4083	7.04794	14.5124	4
4	ERC	0.13611	-0.141795	0.0483401	0	16.9351	7.63894	6.48364	14.671	6
4	ERC	0.04546	-0.123183	-0.0740903	0	6.70446	6.2719	6.88192	17.034	4
4	ERC	0.0514259	0.0216112	0.0408491	1	16.9464	11.4204	6.63683	14.5117	6
4	ERC	-0.0112982	-0.00701856	-0.00943521	1	5.48056	7.60491	16.8683	15.155	6
4	ERC	-0.0261078	-0.0271295	-0.00853767	0	15.7111	12.6699	6.96636	16.7069	4
4	ERC	-0.0669687	0.0919025	0.0773376	1	15.4746	7.21985	6.6999	16.798	5
4	ERC	0.0980824	-0.0191427	0.046762	0	15.2587	7.29952	14.2004	16.775	4
4	ERC	-0.00498139	-0.067725	0.0713001	0	16.9463	8.17339	14.4612	12.153	6
4	ERC	-0.0449539	-0.0530394	-0.157739	1	16.908	8.41493	12.7438	14.7763	4
4	ERC	0.0367385	-0.0175477	0.0735268	1	16.9238	7.41614	14.5436	13.1955	5
4	ERC	0.000222022	-0.0258479	0.106496	0	15.4748	6.75421	16.6356	14.9003	4
4	ERC	-0.0427517	0.0947457	-0.00142086	1	17.0124	12.7533	6.93798	12.1613	6
4	ERC	-0.115913	0.0337457	0.117178	1	17.0018	5.80391	12.4524	13.1979	5
4	ERC	-0.0204369	0.00623689	0.0675317	0	16.9082	6.66914	7.2263	14.8994	5
4	ERC	0.309591	0.0863064	0.146574	1	16.9238	7.05982	6.78003	14.7745	5
4	ERC	-0.0634202	0.0685319	-0.00999699	1	15.4745	13.8694	14.8319	16.5832	5
4	ERC	-0.0628932	-0.0787349	0.0605577	0	17.0122	7.33747	5.99773	13.199	4
4	ERC	0.151632	0.0620976	0.0172569	1	16.9083	12.7491	6.8854	14.775	5
4	ERC	0.0345198	-0.00518162	0.0371741	1	15.2133	7.2401	15.43	16.5831	4
4	ERC	0.119433	-0.0536635	-0.0796318	1	14.699	6.50049	15.5099	16.6563	6
4	ERC	-0.139579	-0.0626497	0.0228992	0	14.0097	13.3065	16.9505	12.1555	4
4	ERC	0.0464981	-0.0858799	-0.0305845	1	15.51	7.44782	16.5871	15.0863	4
4	ERC	0.0660765	0.0903305	-0.038647	1	17.0264	6.69946	6.99183	12.1579	6
4	ERC	-0.0826405	-0.0433365	0.202355	1	16.9465	11.4031	7.12321	14.5117	6
4	ERC	0.102549	0.00809319	-0.0500466	1	16.9351	7.17763	12.4565	14.5562	6
4	ERC	-0.117246	0.0759503	0.0161419	1	16.9239	12.4425	7.73123	14.6714	6
4	ERC	0.15147	0.082391	0.030288	0	16.9465	11.3882	6.58449	14.5126	4
4	ERC	0.110432	0.0809363	-0.0268661	0	15.7579	16.6764	8.01213	13.1965	6
4	ERC	-0.0436218	0.0332056	0.101167	1	17.0018	12.4443	7.70047	13.1981	6
4	ERC	-0.0829007	0.0312108	0.0784362	1	16.9463	7.89354	11.4096	14.5126	6
4	ERC	-0.00408585	-0.107078	0.011043	1	16.9081	12.7506	7.13957	14.7759	4
4	ERC	0.0305962	0.0577841	0.175039	0	16.9353	6.44824	12.4333	14.5576	6
4	ERC	-0.0553859	-0.0645296	-0.07385	1	15.8329	6.0005	7.79109	16.6761	5
4	ERC	0.0298202	0.148228	-0.0194611	1	17.0017	12.4572	6.71924	13.2004	6
4	ERC	-0.149977	0.0242998	0.160751	1	15.2134	6.5066	12.143	16.8485	4
4	ERC	-0.0121726	-0.0510364	0.0717859	1	16.9465	11.4171	14.1986	13.1995	5
4	ERC	0.0797767	0.0506873	-0.0296581	1	16.9238	12.4448	6.98224	14.672	4
4	ERC	-0.0970462	0.0368382	0.0535029	0	14.4133	6.78994	16.9502	12.1663	6
4	ERC	-0.10953	0.0119646	-0.105234	0	16.9351	7.46875	12.7623	14.5113	6
4	ERC	-0.0672807	0.0771936	-0.0261554	1	14.4126	15.6152	14.0072	16.5829	6
5	ERC	0.175209	0.00199429	0.161572	1	16.8137	7.21491	6.1258	15.3029	4
5	ERC	0.0500669	0.0755556	-0.0172498	1	16.9829	7.08032	7.34958	13.5003	5
5	ERC	-0.088668	-0.142691	0.0404573	1	16.4789	14.4096	6.09728	15.9342	5
5	ERC	-0.0240625	-0.0819186	0.173293	0	16.8004	14.8039	14.0049	13.5877	6
5	ERC	-0.106036	-0.172111	-0.1446	0	14.9226	16.4787	6.05481	15.7769	4
5	ERC	0.0391534	0.152014	-0.0466823	1	16.8306	13.3079	15.0068	12.171	6
5	ERC	-0.0394535	0.0375079	0.0745004	1	16.8138	13.7546	8.27722	15.0626	6
5	ERC	-0.0750007	-0.160091	-0.0433207	1	15.7106	14.6629	7.06385	16.5556	5
5	ERC	-0.0239762	-0.110429	0.0896641	1	16.3148	7.01684	7.40455	16.3252	4
5	ERC	-0.147595	-0.0728751	-0.059359	1	16.9801	6.08437	6.14204	13.5882	6
5	ERC	-0.0498152	-0.0667609	0.0293955	0	14.9222	14.6984	16.391	15.59	6
5	ERC	-0.160178	0.190905	-0.0143506	1	16.3435	14.0046	8.19673	16.1892	4
5	ERC	-0.0855482	-0.13964	-0.00409251	0	16.8598	6.47318	7.35198	15.0627	5
5	ERC	0.06478	0.0535531	-0.0366214	0	16.4605	15.1741	5.96589	15.6878	4
5	ERC	-0.0755481	0.0451149	-0.0701738	1	16.9277	14.4102	6.32178	12.1727	6
5	ERC	-0.114935	-0.200908	0.0362447	1	15.4773	6.5665	7.1123	16.7708	4
5	ERC	0.0613988	-0.0171259	0.0458868	1	16.8722	14.0093	14.0046	13.5903	6
5	ERC	0.0453024	-0.00592431	0.00179919	0	15.7109	13.3104	16.5377	14.5108	6
5	ERC	0.0798237	-0.0438185	-0.135905	1	15.1054	15.9309	14.0056	16.244	6
5	ERC	-0.185265	0.0946556	0.0605694	0	16.2942	5.94406	12.4176	16.3255	4
5	ERC	-0.0140914	0.290626	0.16379	0	15.6151	5.72324	7.46341	16.7294	4
5	ERC	-0.0920192	0.199637	-0.0897912	0	16.8139	12.7173	6.1976	15.2239	4
5	ERC	0.0227171	-0.304302	-0.0292039	0	15.5103	13.3068	5.99059	16.7295	4
5	ERC	-0.00769726	0.0494191	0.0371346	1	15.8777	13.312	16.0017	15.7767	4
5	ERC	0.11146	0.0479762	-0.0667655	1	16.9802	6.5601	11.0701	13.5015	6
5	ERC	0.306925	-0.0606926	0.000806546	1	15.1044	6.22626	15.8082	16.4191	4
5	ERC	-0.19504	0.0115277	0.0411668	0	16.3435	5.61748	6.00133	16.2961	4
5	ERC	0.0456348	0.171618	-0.163183	1	16.0941	6.36677	7.33918	16.5042	4
5	ERC	-0.0652871	0.0758937	-0.0401198	1	16.2101	15.0335	15.1054	15.6875	6
5	ERC	0.0142664	-0.0527371	0.227422	0	16.9828	5.97812	6.76166	13.5028	4
5	ERC	0.0587644	-0.18241	0.0361548	1	16.9829	4.85436	13.1983	12.1644	6
5	ERC	0.00877774	0.182531	0.0128758	0	14.4106	7.52697	6.40487	16.9362	4
5	ERC	0.123156	-0.228522	0.0686127	1	16.9802	11.084	6.40639	13.5006	6
5	ERC	-0.0900906	0.089398	0.0561209	0	15.9517	7.71643	13.1565	16.5557	5
5	ERC	0.203461	-0.011669	0.115575	1	16.9279	6.36755	14.0005	13.591	6
5	ERC	-0.119177	0.0694844	-0.0160975	0	16.8721	14.01	6.12467	14.5117	4
5	ERC	0.0520824	0.0159126	0.18583	0	16.6701	8.38282	14.0055	15.5898	4
5	ERC	0.108144	0.099605	0.18353	0	13.3153	7.27298	16.4162	16.1569	4
5	ERC	-0.0694901	-0.1321	0.0636498	0	16.5978	6.44169	7.47132	15.9339	5
5	ERC	0.0260674	0.130089	-0.0413932	1	16.4606	12.461	7.14287	16.1314	4
5	ERC	0.0701035	0.0663397	-0.100419	1	16.9829	6.7566	7.01368	13.5009	5
5	ERC	-0.0779361	-0.104473	-0.0345872	0	16.9278	6.22596	7.14268	14.5105	5
5	ERC	-0.0638811	-0.0160265	0.0362173	0	15.6153	7.02538	16.1291	15.9338	4
5	ERC	0.0294068	0.00236036	0.0953789	1	16.983	5.51419	13.1899	12.1758	6
5	ERC	0.0500344	-0.0855914	0.00130268	1	16.479	14.4088	7.44015	15.9341	5
5	ERC	0.0414172	-0.0250648	-0.0172495	1	16.0943	7.4433	13.7601	16.4376	4
5	ERC	0.146326	-0.0364694	-0.212766	0	14.9215	15.392	13.9369	16.5556	5
5	ERC	-0.0072292	-0.0187974	0.00383138	0	16.8139	6.81021	12.7225	15.2236	5
5	ERC	0.10904	-0.0985027	-0.063176	1	16.479	14.4088	6.68632	15.9342	5
5	ERC	-0.129188	0.0505252	-0.0787975	1	14.9222	15.8877	12.7615	16.3928	5
5	ERC	-0.00453064	0.0315445	0.100013	1	16.9279	5.27517	6.127	14.5099	6
5	ERC	-0.011045	0.203404	-0.0170549	1	16.8598	12.4545	5.91555	14.9861	4
5	ERC	-0.037469	0.00734512	-0.000686907	0	13.3125	15.3563	12.047	16.7617	6
5	ERC	0.0347549	0.0387877	0.0852067	0	7.71862	7.01048	16.7044	15.6874	5
5	ERC	-0.0730656	0.019036	-0.0795384	0	14.9223	15.3915	16.4104	14.9853	6
5	ERC	-0.081669	-0.0105059	0.00379506	0	8.12268	15.7099	13.3122	16.6616	5
5	ERC	-0.0328735	-0.128609	0.115802	0	14.9218	7.64844	6.10872	16.8813	5
5	ERC	-0.113941	-0.0646974	-0.0855881	0	16.8598	12.4584	6.69293	14.986	5
5	ERC	-0.0754357	-0.0258967	0.0136685	0	16.6348	6.85349	13.3089	15.7769	4
5	ERC	-0.066272	-0.0700542	-0.0548601	1	16.8139	7.18541	12.7217	15.2236	5
5	ERC	-0.0752606	-0.0467541	-0.0219713	0	6.9255	17.0053	7.77366	12.1602	6
5	ERC	-0.131403	0.0284801	0.0287889	0	14.4119	14.0032	16.8467	13.5047	6
5	ERC	-0.100215	-0.0635412	-0.0112681	0	16.187	15.1051	5.85604	16.1312	4
5	ERC	0.048795	-0.125344	-0.00608366	1	16.2941	12.4256	7.55704	16.3252	4
5	ERC	0.0113138	-0.0424914	0.00988959	0	3.9512	16.0942	7.21294	16.5041	4
5	ERC	0.0300919	-0.0817773	0.064514	1	16.9277	6.31596	7.47861	14.5107	4
5	ERC	0.0571794	0.0249939	0.00373059	0	15.9516	7.43684	15.0548	16.3457	4
5	ERC	-0.0602925	-0.00854416	-0.0497791	0	16.8305	6.98116	13.3092	15.0637	4
5	ERC	0.142238	0.0202618	0.129053	1	16.2941	6.19255	14.0053	16.2441	4
5	ERC	0.284769	0.0863385	0.253885	1	16.983	6.25413	13.1912	12.1714	5
5	ERC	0.169218	-0.0878232	-0.0836137	1	13.3175	14.6984	6.31043	16.8813	4
5	ERC	0.357941	0.00133629	0.0172035	1	16.3147	6.03156	15.4636	15.7766	5
5	ERC	0.155549	-0.0032717	0.0609209	1	16.8306	6.68655	13.3081	15.0636	5
5	ERC	0.0860338	0.038537	-0.157531	1	16.8138	12.7225	5.58947	15.2239	5
5	ERC	-0.0602873	0.154403	-0.020914	1	16.983	13.1874	5.99711	12.1794	6
5	ERC	-0.298493	-0.0548969	-0.0735229	0	16.4355	6.76718	7.61913	16.1893	4
5	ERC	0.126715	-0.000777192	-0.101451	0	16.1869	14.006	5.47094	16.3456	5
5	ERC	-0.000854443	-0.00528502	0.0470378	0	16.1872	12.4169	7.20812	16.4192	4
5	ERC	0.0815268	-0.252074	-0.279558	0	16.3906	6.76031	5.83283	16.2441	4
5	ERC	0.0907495	0.0656346	0.0845201	1	15.6151	6.71969	6.20764	16.7294	4
5	ERC	0.0172353	0.0285198	0.0809108	1	13.3132	6.73689	15.7102	16.6616	4
5	ERC	0.190681	-0.232986	-0.121125	0	14.4122	14.0059	5.71146	16.8813	5
5	ERC	-0.00420074	0.10532	-0.0319152	0	16.8138	14.0009	14.0113	14.5116	6
5	ERC	-0.080455	-0.0300814	0.0910932	0	7.64294	16.8137	14.6999	14.5107	5
5	ERC	0.0820309	0.0834395	0.0820649	1	16.9279	14.0009	7.30225	13.5889	6
5	ERC	-0.0670275	0.0808395	-0.113962	0	16.4358	12.7419	15.0057	15.7768	6
5	ERC	0.0123276	-0.142658	0.0352143	0	15.7979	13.3058	7.73147	16.6258	5
5	ERC	-0.0984974	-0.0252845	-0.0142308	0	16.8139	13.7546	6.22978	15.0632	5
5	ERC	-0.0771324	-0.353686	-0.0615794	0	15.1042	6.74518	5.84605	16.8528	5
5	ERC	-0.219146	-0.104755	0.16062	0	15.6153	6.82963	6.7833	16.7293	4
5	ERC	0.0635855	0.0319146	0.160402	1	14.9226	16.187	6.83474	16.1892	4
5	ERC	-0.0471428	0.011384	-0.00760686	0	14.4113	15.2584	13.3134	16.6961	4
5	ERC	-0.0325787	-0.17639	-0.0106733	1	15.7102	16.0677	5.70381	15.9338	5
5	ERC	-0.0758461	-0.0539666	-0.0192178	0	15.8778	13.3094	7.43684	16.5886	6
5	ERC	0.116196	-0.075887	-0.00227594	1	16.2941	6.39684	6.43824	16.3453	4
5	ERC	0.134696	0.0816753	0.039746	0	15.4776	16.4039	7.19186	15.5901	5
5	ERC	-0.0193326	-0.0155477	0.0988252	1	16.8139	12.7196	13.3197	15.0628	4
5	ERC	0.170092	-0.040933	-0.0287675	1	15.4775	13.5681	15.5861	16.3454	4
5	ERC	-0.172789	0.0553017	-0.0813602	1	16.0942	6.10831	7.56401	16.5041	4
5	ERC	-0.155386	-0.0560389	-0.0301136	0	15.8775	6.65689	6.64293	16.6258	4
5	ERC	0.0844509	0.0389861	0.0267684	1	15.1049	14.9223	16.0673	15.9338	4
5	ERC	0.0839913	0.089469	-0.0393161	0	7.7061	7.43018	16.3146	16.3252	4
5	ERC	-0.0384907	0.229448	-0.0850623	0	16.872	14.0121	6.01199	14.5115	4
5	ERC	0.0836346	0.291686	0.0416916	1	16.4357	12.7501	6.39798	16.1567	4
5	ERC	-0.0368453	0.0909237	0.0270125	0	15.1048	14.0045	16.0673	16.1314	5
5	ERC	0.0615315	0.100276	0.0649655	1	15.478	6.08692	16.4036	15.5905	4
5	ERC	-0.125482	0.0490125	0.146206	0	16.8306	13.308	7.58089	15.0632	4
5	ERC	0.104308	-0.0966283	0.0108285	1	16.9279	14.0023	7.31692	13.5868	6
5	ERC	0.0785109	0.0298152	0.0752428	1	14.9224	13.3102	5.66063	16.8528	4
5	ERC	0.0602939	0.00228495	0.092588	0	16.187	7.7112	14.1944	16.3251	4
5	ERC	-0.0855606	0.013075	-0.102871	1	15.8774	6.76403	6.22906	16.6258	4
5	ERC	0.10697	-0.09509	-0.0210877	1	16.8305	7.35766	13.308	15.0638	5
5	ERC	-0.117994	0.035178	-0.0357511	0	15.3919	6.0338	6.57344	16.793	4
5	ERC	0.00559746	-0.00550737	-0.0276787	0	16.8305	5.71369	15.1748	12.1736	6
5	ERC	-0.29392	-0.25145	0.238516	0	16.3906	5.93614	6.20893	16.2441	5
5	ERC	-0.0388481	-0.0296437	0.0427755	0	16.2103	12.7632	7.19635	16.3927	4
5	ERC	-0.0110169	0.0100472	-0.0181808	1	16.9802	11.0346	5.66422	13.5048	5
5	ERC	-0.0238005	-0.0884114	0.0267091	1	16.9278	14.0046	5.4512	13.5884	6
5	ERC	-0.0174484	0.0502128	-0.102014	1	16.9801	13.3112	5.3488	12.1784	5
5	ERC	0.0181111	-0.0924613	0.132074	0	14.4122	14.0036	14.9231	16.7293	5
5	ERC	0.129288	-0.060192	-0.146041	1	15.7976	7.14571	13.3065	16.6259	4
5	ERC	0.00723032	-0.0570136	-0.0551754	0	16.8139	12.7209	6.97059	15.2237	6
5	ERC	0.0684518	0.031547	0.0385384	0	15.3923	12.9712	6.92264	16.7708	4
6	ERC	0.0696368	0.125811	-0.00447086	0	16.9462	12.9702	5.28881	14.3322	4
6	ERC	0.00282288	-0.00671398	-0.0211871	0	16.608	6.77227	7.63396	15.9755	4
6	ERC	-0.133435	0.122699	0.0998833	0	16.8636	13.7815	7.39139	14.8983	5
6	ERC	0.117919	-0.00837829	0.100054	1	17.0161	6.84367	11.9409	12.5967	6
6	ERC	0.0951536	0.285359	0.0724179	1	16.4479	15.1034	7.41808	15.8254	4
6	ERC	0.0590702	0.00602093	0.0163943	0	17.0161	11.9391	8.14516	12.5855	6
6	ERC	0.148535	-0.0857187	-0.0385198	1	16.9462	6.35411	12.9657	14.3338	6
6	ERC	0.0558813	0.0178359	-0.0335509	0	16.9462	12.9641	6.87801	14.3332	6
6	ERC	-0.0421954	-0.071116	0.0575749	0	16.9648	6.38622	12.0522	14.2248	6
6	ERC	0.0551604	0.0267407	-0.0179885	1	13.3183	14.0028	15.798	16.5832	6
6	ERC	-0.0362788	-0.00484068	-0.0125278	1	15.7978	7.19728	11.9947	16.6819	6
6	ERC	0.0356772	-0.180013	-0.0692686	0	14.9231	13.3063	5.9374	16.8774	4
6	ERC	-0.0749911	-0.0827867	-0.0181706	1	16.5868	5.77729	6.19364	16.0145	4
6	ERC	-0.0922251	-0.03537	0.002046	1	16.9721	14.0067	7.95743	12.5859	6
6	ERC	-0.0578305	0.0688138	0.0233183	0	16.5867	14.2588	15.5703	14.3333	6
6	ERC	-0.00786878	0.0144812	0.021995	0	13.3157	6.75477	16.6445	15.8251	5
6	ERC	0.00693037	-0.0758496	-0.0928824	0	16.6083	14.0032	6.50391	15.8255	4
6	ERC	0.0907888	-0.0235735	0.143453	1	16.5869	12.7399	7.62396	15.9756	6
6	ERC	0.0813015	0.0500987	-0.0840515	0	16.608	14.4114	8.4358	15.7405	5
6	ERC	-0.00688412	0.0257139	0.0412228	1	15.7109	6.13419	7.12093	16.7246	4
6	ERC	0.0470166	0.00975441	-0.0270324	0	16.3565	7.98731	14.4124	16.1654	6
6	ERC	-0.0706721	-0.137683	0.00826881	1	16.9649	12.0447	13.8693	13.0172	6
6	ERC	-0.0585455	-0.0653598	0.0620234	0	16.7137	15.1774	13.6444	14.5615	4
6	ERC	-0.000688941	0.126783	0.065395	1	16.9461	7.2356	6.5885	14.5609	5
6	ERC	0.0316292	0.0304419	-0.0774788	1	16.0854	7.12461	5.57493	16.5444	4
6	ERC	-0.00217143	0.203186	-0.0417828	0	16.9462	12.9633	6.29246	14.3335	6
6	ERC	-0.0193508	-0.0669799	0.184002	1	16.6796	7.02595	6.77828	15.8251	4
6	ERC	0.226214	-0.012347	-0.110859	1	15.8777	7.35953	16.3964	15.1821	4
6	ERC	0.0267318	0.0108007	0.258702	0	16.9085	7.03136	6.27869	14.8978	6
6	ERC	0.0871171	-0.216736	0.0210275	1	16.4291	15.1722	7.81445	15.8254	6
6	ERC	0.123351	0.00241456	0.0596549	0	16.4291	12.4504	7.57248	16.2216	6
6	ERC	-0.0166895	0.0874404	-0.0147803	1	16.9085	13.6456	14.3225	13.0163	6
6	ERC	0.0706552	0.0632276	-0.0391003	0	16.3567	15.5099	15.3733	14.5619	6
6	ERC	-0.0314825	0.0663785	0.0255523	1	15.9519	15.3155	7.18399	16.3041	4
6	ERC	0.000314253	0.052761	-0.065016	0	16.9649	14.0183	6.79717	13.0164	5
6	ERC	0.0109715	-0.0222657	0.163514	0	15.9519	15.3908	13.3108	16.2217	4
6	ERC	-0.0858703	0.278298	-0.00575478	0	16.6798	12.1007	7.2501	15.8005	4
6	ERC	0.0218035	-0.193061	-0.0204231	1	16.9462	12.9645	6.04738	14.3338	6
6	ERC	-0.207284	0.04249	0.0234007	0	16.9648	6.42616	12.0432	14.2249	6
6	ERC	-0.0960688	0.130875	-0.012994	1	5.48056	7.60301	16.4477	16.2216	6
6	ERC	-0.0444933	-0.0282934	0.00751242	0	13.3129	16.9977	6.63753	12.5857	6
6	ERC	-0.127126	0.126266	-0.0751679	1	17.0161	6.65426	6.56217	13.012	6
6	ERC	0.100887	0.02563	-0.000515133	0	16.9461	5.63611	14.4129	12.5859	6
6	ERC	-0.0841007	-0.18386	-0.151404	0	16.6901	6.82205	6.05149	15.8003	6
6	ERC	-0.214538	-0.0343941	-0.154513	0	16.9085	6.72315	6.20426	14.8984	6
6	ERC	0.0729927	0.0175503	0.0340751	0	16.4903	7.97521	14.1981	16.0148	6
6	ERC	0.113142	-0.0612987	0.0801714	1	15.7977	6.82692	6.79248	16.6911	4
6	ERC	-0.195168	-0.0421398	0.0610244	0	16.9084	7.27942	13.6468	14.5619	6
6	ERC	0.0601351	0.0331984	0.0674634	1	16.8636	6.86917	13.7805	14.8992	6
6	ERC	-0.00733337	0.0514071	0.116809	0	15.7112	13.307	7.15642	16.6912	6
6	ERC	0.0737349	-0.0142199	-0.084156	1	16.8635	5.70659	14.4117	14.5613	6
6	ERC	-0.0850143	0.0999173	-0.0678595	1	16.4904	14.2004	6.20983	16.0145	6
6	ERC	0.0142261	-0.0485057	0.0401341	1	15.9517	7.88	15.315	16.3043	6
6	ERC	0.133239	-0.286438	0.00481655	1	16.6798	12.1001	7.77574	15.8004	5
6	ERC	-0.0669948	0.10007	-0.0349078	1	7.74941	15.6153	15.2577	16.5044	6
6	ERC	-0.0524634	-0.0623827	0.117711	1	17.0161	7.0747	11.9237	12.6011	6
6	ERC	0.0889515	-0.120264	-0.0104704	1	14.4121	15.9514	5.68398	16.5044	6
6	ERC	-0.129638	0.228098	-0.0332667	1	16.9085	5.58723	6.83144	14.8983	6
6	ERC	-0.0218686	0.100785	-0.0425011	1	16.7135	7.60543	7.20794	15.7405	6
6	ERC	-0.109674	0.130716	-0.0254426	0	16.7136	6.85966	5.9512	15.7405	4
6	ERC	0.113831	-0.0596588	-0.0806754	1	15.8778	7.26036	13.3065	16.6207	6
6	ERC	-0.0325315	0.053498	0.0171989	1	16.9461	6.51676	6.72766	14.5611	4
6	ERC	0.0923539	0.0393147	-0.110171	0	16.4479	6.02847	13.3092	16.1656	4
6	ERC	0.0984681	0.0746064	0.0595773	1	14.9228	15.5102	15.4595	16.2447	4
6	ERC	-0.0643371	0.150822	-0.0745159	0	16.7137	14.8912	6.81031	15.1821	6
6	ERC	-0.0420108	0.0216469	-0.000780901	1	16.429	6.16039	7.92216	16.2444	6
6	ERC	-0.0818668	0.102181	-0.0113374	1	15.1043	5.91876	16.4608	15.8007	4
6	ERC	-0.00919187	0.0440225	-0.137332	0	7.53014	7.13413	7.21655	17.0341	4
6	ERC	0.116824	-0.304093	-0.0582227	1	16.146	6.10627	7.56552	16.5041	4
6	ERC	0.061897	-0.0294066	-0.0125154	1	16.9647	14.1398	7.09473	12.593	6
6	ERC	0.0363979	0.107275	0.037701	0	16.4293	15.8202	7.09042	15.1819	6
6	ERC	0.194219	-0.29789	0.0412935	1	16.6901	7.30832	6.0498	15.8002	4
6	ERC	-0.0716584	0.0955327	0.0276908	1	16.6901	7.39064	12.9434	15.7411	4
6	ERC	0.00333519	-0.0149878	0.0327957	0	16.0856	13.3064	7.57166	16.5043	6
6	ERC	0.0488136	0.0851626	-0.0901272	0	16.9461	7.08533	7.44265	14.5601	4
6	ERC	-0.0846461	-0.0710556	0.082093	0	15.6154	7.26357	13.3077	16.7248	5
6	ERC	0.026848	0.0447391	0.0436629	0	14.4133	13.3064	7.57067	16.9324	5
6	ERC	0.108317	0.0125772	-0.0396309	0	16.9647	14.1404	5.98637	12.5951	6
6	ERC	0.0370758	-0.0770628	0.0213829	1	17.0161	7.66087	11.9232	12.6012	6
6	ERC	0.0937179	0.0294127	0.0782935	1	13.3143	6.66448	14.0056	16.9588	6
6	ERC	0.0585667	-0.150321	-0.00373027	0	7.22734	15.1046	16.4608	15.8004	5
6	ERC	0.0767626	0.148004	0.151177	0	16.8634	7.22141	6.00347	15.1824	4
6	ERC	0.136632	-0.0246563	-0.0474483	1	16.9084	7.35626	13.6447	14.5622	6
6	ERC	-0.048485	-0.226463	0.10914	0	15.7975	6.71674	6.16307	16.6912	4
6	ERC	-0.114026	-0.019359	-0.0683959	0	16.7137	6.76405	14.8911	15.1825	6
6	ERC	-0.0571213	0.0453437	0.166307	1	17.0161	6.53455	11.9295	12.5998	6
6	ERC	-0.0309073	-0.0762843	-0.0233651	1	16.8636	6.50157	13.7803	14.8993	6
6	ERC	-0.13203	-0.115418	0.154509	1	16.6796	7.0135	7.3826	15.8253	4
6	ERC	0.0688144	-0.0312561	-0.0794533	0	16.6902	12.9422	6.25431	15.741	5
6	ERC	0.189218	0.075682	0.0564811	0	16.8636	5.74389	13.7802	14.8993	6
6	ERC	-0.0552688	-0.111357	0.0320572	1	6.47162	15.104	7.57914	16.8773	5
6	ERC	0.016713	0.0771385	0.0636658	0	14.9228	7.30149	13.305	16.8774	6
6	ERC	0.175618	0.0459337	0.124934	0	14.9224	15.6152	13.3168	16.5444	6
6	ERC	-0.0119163	-0.0140265	0.0355484	0	15.8776	7.79211	16.5253	14.5601	6
6	ERC	0.0185892	0.00928448	-0.0289056	1	17.0161	11.9356	7.80959	12.5922	6
6	ERC	0.0979082	-0.150041	-0.0172028	0	16.6902	12.9417	6.20707	15.741	4
6	ERC	-0.0450243	-0.0644234	-0.0548807	0	16.4477	6.16897	6.15312	16.2216	4
6	ERC	-0.0624658	0.0583124	0.0632731	1	15.7109	7.1806	6.66662	16.7246	5
6	ERC	-0.0107681	0.00582962	0.0338977	1	16.6081	7.45309	14.0033	15.8256	5
6	ERC	0.0153472	0.075663	0.121077	0	7.90588	16.3766	15.4616	15.7409	6
6	ERC	-0.118302	-0.0643779	-0.0728924	0	16.9648	6.93251	12.0498	14.2245	5
6	ERC	0.0984624	0.0313798	0.110284	1	15.952	14.005	7.46041	16.5444	5
6	ERC	0.0798679	-0.0810949	-0.0348623	1	17.0162	11.9331	5.47221	12.5956	6
6	ERC	-0.0196476	0.0192695	-0.00697302	0	14.4114	6.91571	7.58423	16.9587	6
6	ERC	0.0234909	-0.0865074	-0.0208729	1	17.0162	11.926	7.1332	12.5956	6
6	ERC	-0.218775	0.459294	-0.29515	0	15.8777	6.18766	5.68452	16.6565	4
7	ERC	-0.0591895	-0.0719369	0.0896575	0	16.7781	7.6632	13.3068	15.664	4
7	ERC	0.0862197	0.0765091	0.0269734	1	16.6456	6.75292	14.9152	15.6639	4
7	ERC	-0.0964546	0.0572074	-0.158745	0	15.952	16.0198	15.0347	15.4987	6
7	ERC	0.0223781	-0.118685	-0.103842	0	16.6455	13.2834	15.0346	15.4989	4
7	ERC	0.139218	0.134427	0.0914007	0	16.7651	13.6606	14.8371	15.0873	5
7	ERC	-0.214896	-0.229357	0.187431	1	17.0291	6.22648	13.4422	13.518	6
7	ERC	0.049981	-0.000406637	-0.0390727	0	14.0068	15.1698	12.7899	16.8532	6
7	ERC	-0.0121743	0.151003	-0.0408496	1	16.6455	7.60405	6.46822	16.0511	5
7	ERC	-0.113699	0.0163674	0.167101	0	15.9807	12.7438	7.23654	16.6628	6
7	ERC	0.0826345	0.0982684	-0.0229048	0	16.257	5.74426	6.23844	16.5108	6
7	ERC	0.0875992	0.144739	-0.00794591	1	15.1947	12.4204	5.55107	16.9102	4
7	ERC	-0.0303819	-0.0596742	0.0278695	0	15.51	6.85417	6.1923	16.8531	5
7	ERC	-0.0346826	-0.0417101	0.214328	0	17.0565	6.57921	13.1607	12.3118	6
7	ERC	0.0266292	0.0221229	-0.17791	1	17.0404	5.62086	12.9084	13.521	6
7	ERC	0.0791433	0.123589	0.0137627	1	16.2572	6.27274	14.6957	16.3329	5
7	ERC	-0.01701	-0.0447036	0.0944263	0	16.7135	15.3397	6.98445	15.0883	6
7	ERC	0.12164	-0.0278465	-0.00616575	1	16.9654	5.77964	14.825	12.3132	6
7	ERC	0.045569	-0.137703	-0.0381313	1	16.2573	6.06903	13.9963	16.4262	5
7	ERC	0.0674257	0.0532183	-0.0295566	0	15.1049	12.7328	5.80421	16.9215	5
7	ERC	0.174114	-0.0363776	-0.0201043	1	17.0404	6.95518	12.9067	13.5219	6
7	ERC	-0.107996	0.0448324	0.0812981	1	16.9654	6.687	6.81453	14.9025	4
7	ERC	0.164958	-0.044437	0.079729	1	16.0854	7.45255	13.307	16.5893	5
7	ERC	-7.62157e-05	-0.0742308	-0.120269	0	16.7652	15.6808	5.97802	13.5192	6
7	ERC	-0.186842	0.0111396	-0.144075	1	16.7781	13.3097	7.8786	15.6634	5
7	ERC	0.0280839	0.0819759	-0.0295637	1	16.7464	15.808	6.89194	12.3112	6
7	ERC	0.0669713	0.156888	0.145568	0	16.9393	13.3059	7.98033	14.902	6
7	ERC	-0.0412864	-0.0281815	0.0633751	1	16.778	15.7224	7.28028	12.3047	6
7	ERC	0.0496952	0.00889614	0.0785749	0	17.0403	6.0756	6.15276	13.9557	6
7	ERC	0.0599706	-0.0982053	0.0340845	1	17.0565	13.1587	6.48025	12.3105	6
7	ERC	0.0475421	-0.0907266	-0.0311821	0	15.6136	13.3057	7.77925	16.7941	4
7	ERC	0.031334	-0.0529378	0.00951628	1	16.9392	13.3089	6.71238	14.9027	6
7	ERC	-0.0572536	0.0635722	0.0250623	1	14.9221	7.15426	6.68157	16.9629	4
7	ERC	-0.0527952	0.000390868	0.00314224	1	16.8846	14.0073	5.9269	15.0873	4
7	ERC	0.144164	0.0467037	-0.217332	0	17.0291	14.0065	6.9119	12.2998	6
7	ERC	-0.0438296	-0.0591926	-0.0499879	1	16.531	15.9223	6.68721	14.9023	5
7	ERC	0.0170971	0.096453	0.0952498	1	15.4425	12.7755	8.27053	16.8531	4
7	ERC	0.162502	0.0718482	-0.00459767	0	15.9516	7.74658	12.4048	16.6827	5
7	ERC	-0.0469191	0.094827	-0.0670142	0	16.9393	13.307	5.96686	14.9029	4
7	ERC	0.0429178	-0.14989	-0.0205784	1	16.7782	15.5242	12.5253	13.9577	6
7	ERC	0.0400653	0.0259646	0.0947675	1	15.1047	15.4421	6.56173	16.6825	4
7	ERC	-0.0313178	-0.0421655	-0.0189402	0	15.1936	6.59426	7.1912	16.9215	4
7	ERC	-0.139781	0.00323694	0.145431	0	16.9393	6.86273	13.3066	14.903	4
7	ERC	-0.0115535	0.0811648	-0.0419375	1	16.8845	7.34977	6.02209	15.3795	6
7	ERC	0.103888	-0.126309	-0.0169918	1	16.2573	13.9965	6.8916	16.4261	5
7	ERC	-0.00926965	-0.0787898	-0.0884694	0	13.3182	13.3063	16.7136	15.7544	4
7	ERC	-0.00746946	-0.0179527	0.0326801	0	16.8561	7.32151	13.3054	15.3803	6
7	ERC	-0.146414	0.107766	0.0655947	0	16.5136	6.74163	7.65687	16.2532	4
7	ERC	0.0103273	-0.0808546	0.115593	1	15.1041	6.00442	6.44467	16.9366	4
7	ERC	-0.112735	0.0278439	-0.07932	0	16.9393	5.75255	13.306	14.903	4
7	ERC	0.0474383	0.132238	0.118126	1	17.0404	7.15335	12.9085	13.5215	6
7	ERC	0.0244049	0.0291981	0.0517073	0	16.5311	15.6727	14.4112	14.903	4
7	ERC	0.303362	0.223596	-0.0477688	0	16.8089	6.97927	15.034	14.9024	6
7	ERC	-0.0554749	0.0910302	0.0440028	0	14.9218	16.5929	14.4127	15.4988	6
7	ERC	0.0718637	-0.0317813	-0.0339215	0	16.8088	13.7803	7.99241	15.4985	5
7	ERC	-0.0433184	0.0213731	0.137983	0	16.8561	13.3101	7.57627	15.3794	6
7	ERC	-0.0802971	-0.0192408	0.107101	0	14.9218	16.5927	14.414	15.4989	4
7	ERC	-0.114062	-0.0508352	-0.110498	1	16.809	13.7738	6.39746	15.4992	6
7	ERC	0.00276408	-0.0846095	0.0776689	0	16.8846	13.2987	7.75484	15.2456	4
7	ERC	-0.00660243	-0.053671	0.0492944	0	15.952	16.3846	13.3044	15.2452	5
7	ERC	-0.0880793	0.144989	0.0669668	0	14.6989	16.531	6.11849	15.9866	4
7	ERC	-0.0890914	0.28999	-0.00725438	1	16.7783	13.3048	7.21223	15.6637	5
7	ERC	0.129666	0.0479126	-0.0467636	0	17.0564	5.73773	7.98633	13.5163	5
7	ERC	0.140392	0.278219	0.0611725	0	16.8845	13.302	5.9715	15.2462	5
7	ERC	0.0179132	0.121518	0.0981292	0	16.4034	6.91159	13.3042	16.3331	4
7	ERC	0.0120629	-0.0290127	0.0086247	0	14.9219	13.7581	8.33856	16.9214	4
7	ERC	0.0556029	-0.0517871	0.0109539	0	14.6995	14.4029	16.5322	15.7544	5
7	ERC	0.161693	0.00918357	-0.0245324	1	15.1941	16.8876	6.61856	13.5181	6
7	ERC	0.0303026	0.228403	0.0956764	0	17.0404	12.9078	5.60235	13.5215	6
7	ERC	0.00170478	0.0751447	-0.0818059	1	14.9234	16.5926	14.9216	15.2454	6
7	ERC	-0.0752723	-0.0824343	-0.0297438	1	16.7782	13.3043	6.96994	15.6638	6
7	ERC	0.0347483	0.21552	0.146093	1	16.7465	12.7612	6.2277	15.7902	4
7	ERC	-0.0614637	0.123713	0.0625015	0	16.9121	7.26214	15.0487	13.5208	5
7	ERC	-0.0499025	0.0474919	0.0917483	1	15.7087	7.43746	15.6159	16.426	4
7	ERC	-0.131745	0.189279	-0.0461443	1	13.3194	13.3063	15.952	16.6262	6
7	ERC	-0.00559701	0.0902507	-0.0343258	0	8.17778	13.3057	7.30389	17.0618	4
7	ERC	0.0800912	0.0111335	0.0663494	1	15.9803	14.8384	13.9958	16.4262	5
7	ERC	0.0123934	0.0173517	0.0260987	0	15.6134	15.9919	5.42827	16.2534	5
7	ERC	-0.140727	0.097717	-0.0466549	0	16.7781	13.3084	15.4636	13.9574	6
7	ERC	0.0571706	-0.0881327	0.0423684	1	16.6457	13.2767	6.02335	15.9866	4
7	ERC	0.0526873	0.0270647	-0.00452607	1	17.0404	12.9071	6.5509	13.5208	6
7	ERC	-0.0622046	-0.0371164	0.0369799	1	15.5104	6.07184	16.4293	15.7901	5
7	ERC	0.00852636	-0.00713533	0.0307164	0	8.37729	13.3051	6.9566	17.0618	6
7	ERC	0.0786352	-0.191361	-0.141391	1	17.0564	6.77032	7.10774	13.5175	4
7	ERC	-0.0730061	0.0245942	0.113927	1	16.7781	8.07627	6.18838	15.7542	4
7	ERC	0.0285651	0.12574	-0.0121396	1	15.5099	15.0001	8.05554	16.6825	4
7	ERC	0.0791698	0.0367498	0.0725605	0	14.6997	7.39302	15.7087	16.6626	4
7	ERC	-0.348331	0.0498597	0.103567	0	16.0195	6.13948	7.64904	16.6626	4
7	ERC	-0.0326644	0.090914	-0.0259074	0	8.14234	15.5092	13.2904	16.8245	5
7	ERC	0.00920306	0.0377007	-0.0993078	1	15.2558	7.39274	13.6657	16.8703	4
7	ERC	0.213534	-0.0455477	0.00296417	0	16.7465	12.7638	7.78413	15.7899	5
7	ERC	0.0146246	-0.079849	0.109587	1	16.2031	16.2343	7.47102	15.2458	6
7	ERC	0.00464979	0.0426759	0.0859311	0	16.8846	13.2976	14.8284	14.1718	6
7	ERC	-0.214265	-0.131969	0.158224	1	17.0565	6.61736	6.38357	13.5162	6
7	ERC	0.0392294	-0.092105	-0.043085	1	15.4417	5.98497	6.69275	16.8702	4
7	ERC	-0.00470628	-0.0719745	0.0950611	0	16.8561	7.00319	15.1904	14.1715	5
7	ERC	-0.0613079	0.0292562	0.053649	0	15.9803	6.97631	16.3172	15.4988	5
7	ERC	0.264319	0.0276847	0.0246804	1	15.9805	6.32205	6.77881	16.6825	4
8	ERC	-0.0389592	-0.0188004	0.0532537	1	16.1137	16.1708	6.21264	15.2837	6
8	ERC	0.00688118	-0.0121387	-0.0441711	0	13.8545	16.7928	12.9811	15.1325	4
8	ERC	0.0369028	-0.0380495	0.08871	1	16.1139	16.4356	13.8519	11.5852	6
8	ERC	-0.173226	0.0331618	0.0520106	1	16.8358	6.06618	14.9232	14.0887	5
8	ERC	-0.00240695	-0.0627966	-0.0590878	0	16.9209	5.39343	14.0052	14.0882	4
8	ERC	-0.0628697	-0.116429	-0.132818	1	16.9208	13.3056	5.47712	14.4691	5
8	ERC	0.0739387	0.0702194	0.0130675	1	16.9013	12.9688	7.73724	14.7413	6
8	ERC	0.0470247	-0.0811203	-0.13307	1	16.8933	7.67563	14.1345	14.3754	5
8	ERC	0.0714038	-0.120937	-0.21288	0	14.7323	7.73336	6.10121	16.9217	4
8	ERC	-0.0830113	-0.124821	0.0193087	0	16.1138	16.3774	13.5608	13.9521	6
8	ERC	0.104641	0.00399653	-0.0214213	1	16.8649	5.81902	14.6994	14.0898	4
8	ERC	0.0986789	0.00232776	0.0201745	0	14.6257	5.78216	7.39126	16.933	5
8	ERC	-0.156686	0.0380921	-0.0216181	1	16.8933	7.45925	12.053	14.8992	6
8	ERC	0.0551167	0.0884442	-0.0593616	0	14.7323	16.8402	7.14538	14.3751	6
8	ERC	-0.0268217	-0.0562288	-0.0632419	0	15.4779	16.6957	13.3151	13.9498	5
8	ERC	-0.0127868	0.0360314	-0.035751	0	14.6261	6.32974	15.6874	16.5937	5
8	ERC	-0.00931648	-0.0530806	-0.065926	0	15.6844	6.6978	6.14046	16.7255	5
8	ERC	-0.0836846	-0.0692492	-0.0291731	0	15.4783	15.1718	6.55548	16.5681	4
8	ERC	0.0901195	0.128267	0.0242788	1	14.6275	12.4194	16.6668	15.4309	5
8	ERC	0.091708	0.127288	0.159515	1	16.9474	12.062	13.3108	13.952	6
8	ERC	0.0884125	0.187254	0.223265	1	16.9735	6.71671	7.15562	14.088	6
8	ERC	0.0572745	0.198601	0.0406065	1	16.8652	13.3082	12.0515	14.9002	5
8	ERC	0.0429957	-0.129771	-0.0404634	0	8.37334	16.9011	14.004	14.374	5
8	ERC	-0.154781	0.280692	0.113336	1	16.8651	5.77313	7.44189	15.1324	4
8	ERC	-0.054652	-0.16866	0.210969	0	15.6591	7.24944	6.69115	16.7343	4
8	ERC	0.101759	0.0290206	0.0324756	0	15.8089	7.23159	14.5891	16.5453	5
8	ERC	0.0017276	-0.255578	0.100708	0	6.71699	16.9807	7.53441	13.9496	4
8	ERC	-0.0429525	-0.126825	0.129093	0	14.6261	16.9283	7.06256	11.5764	4
8	ERC	0.0128071	-0.139492	0.033406	1	15.8088	7.38895	16.5723	14.3743	5
8	ERC	0.2056	-0.118696	-0.0102399	1	15.9843	16.4667	7.66317	14.4675	4
8	ERC	0.001955	-0.120978	0.00977353	0	16.8649	14.008	7.40247	14.7407	6
8	ERC	-0.00566687	0.0384125	-0.00665844	0	15.4782	7.14211	14.5417	16.6776	4
8	ERC	0.00758329	0.0177392	-0.0477181	1	14.6274	12.4212	16.771	14.9562	4
8	ERC	0.0445901	0.2378	-0.00121977	0	16.9011	7.68803	5.83347	14.8996	4
8	ERC	0.229041	0.0362762	-0.110732	1	16.9013	14.311	6.57507	14.088	6
8	ERC	0.0782241	0.00517168	-0.00682366	0	14.8651	16.8145	12.0285	14.3759	6
8	ERC	0.0970173	0.158648	0.295596	0	16.8934	7.01652	12.0206	14.9006	4
8	ERC	0.056178	0.296938	0.00879332	0	16.8017	14.9497	5.93742	14.468	4
8	ERC	0.0132184	0.0972747	0.100863	0	16.8933	7.64263	12.0375	14.9003	6
8	ERC	-0.0164929	0.0203719	0.0470462	0	16.8934	12.0291	7.5019	14.8998	6
8	ERC	0.0274412	0.0489748	-0.0696398	1	14.733	6.65929	6.53927	16.9217	4
8	ERC	0.285776	-0.177027	-0.0374622	0	16.8933	6.24548	5.05183	14.9564	4
8	ERC	-0.0619309	0.0685915	-0.013247	1	14.3132	15.9514	16.4245	13.9505	4
8	ERC	-0.0813338	-0.279743	0.114842	0	15.4781	15.3593	6.0868	16.5158	4
8	ERC	0.109019	0.017932	0.0309803	1	7.29049	5.74361	6.3124	17.0279	4
8	ERC	0.0840806	0.119374	-0.0058824	1	15.4779	16.6861	13.5632	13.9489	4
8	ERC	-0.135751	0.00439914	-0.0851375	0	16.8934	7.26326	14.4991	13.9512	4
8	ERC	-0.0665934	0.17367	-0.116967	1	16.865	14.007	14.0051	14.0892	4
8	ERC	-0.0102728	0.0805292	0.0214004	1	15.6846	16.6512	7.83383	14.0876	6
8	ERC	-0.0168756	-0.226896	-0.019905	0	16.8933	8.12804	6.2054	14.9553	5
8	ERC	0.0588066	0.111479	0.0185734	1	14.6271	12.4276	14.8356	16.7893	5
8	ERC	-0.0454787	-0.0189187	-0.0547855	1	15.685	16.651	5.98374	14.0891	6
8	ERC	-0.0253947	0.0241086	0.132712	1	15.6846	7.03043	16.615	14.4673	4
8	ERC	0.0763984	-0.0695873	-0.0145391	0	7.7061	5.72351	6.87106	17.0278	4
8	ERC	-0.0172278	-0.00274179	-0.0383643	1	15.4787	16.5773	8.26071	15.1324	4
8	ERC	-0.0342748	0.187221	0.0723708	0	16.8651	14.5005	6.40024	14.3739	4
8	ERC	0.0559915	0.102824	0.0232146	1	14.8646	15.1709	8.1528	16.7116	6
8	ERC	0.00434029	0.0134195	0.0191495	1	16.0295	16.2445	7.64121	15.2829	4
8	ERC	0.0803197	0.0586573	-0.0084145	1	14.6265	16.8731	12.0385	13.9502	4
8	ERC	0.0116606	0.00339033	0.0527924	1	16.9737	5.80295	12.0288	13.9502	6
8	ERC	-0.0114149	0.198602	-0.0960634	0	16.8443	14.6975	6.69261	14.3752	6
8	ERC	0.0571961	0.210861	-0.163369	0	16.9474	7.67675	13.3192	14.0871	4
8	ERC	0.0754051	0.0235618	0.16339	1	15.4783	15.3595	16.2799	14.9553	4
8	ERC	0.120901	-0.0204944	-0.113533	1	16.0016	5.86153	6.77925	16.5842	4
8	ERC	0.0176847	0.324065	-0.127521	1	14.8644	16.8144	7.11013	14.468	4
8	ERC	-0.021292	0.0531142	0.0808491	1	16.9207	6.33779	7.46999	14.7413	5
8	ERC	0.115293	0.148602	0.0298136	1	16.9809	13.8497	6.301	11.5843	6
8	ERC	0.123187	-0.114545	-0.262542	0	16.865	14.7681	13.8519	11.5751	6
8	ERC	0.0486617	-0.0593871	-0.0671135	0	16.0295	12.7841	16.4243	14.3745	5
8	ERC	0.0339502	-0.49513	-0.0348383	0	16.8652	13.3092	7.19639	14.9558	4
8	ERC	-0.00267066	-0.107533	-0.126912	0	15.7227	16.4502	12.9742	15.1335	4
8	ERC	0.255313	0.0175402	0.0498198	1	16.8016	5.84762	7.77995	15.4307	4
8	ERC	-0.0999839	-0.140419	0.0369356	0	14.3131	15.1555	16.7186	13.951	4
8	ERC	-0.109711	0.0116765	-0.00531511	1	16.9011	6.64095	7.84575	14.899	6
8	ERC	-0.0714398	-0.0472814	-0.0217861	0	5.48052	7.62749	16.8359	15.2828	6
8	ERC	0.0516257	0.169429	-0.0177699	0	16.9013	13.8481	7.6675	14.4682	5
1	PRC	-0.0180719	0.0977495	0.00024078	0	14.0201	13.3116	5.56677	16.8773	5
1	PRC	-0.0639084	-0.064107	0.022517	0	16.8228	7.95269	14.6238	13.4861	6
1	PRC	-0.014649	0.085627	0.0122945	0	14.9279	7.89377	16.5076	15.5002	4
1	PRC	0.0643743	-0.0445938	0.0150121	1	16.6809	7.35115	14.6999	14.9843	5
1	PRC	0.0478451	-0.0854408	0.0341559	0	16.7478	13.3061	7.83874	15.1569	5
1	PRC	-0.0421174	-0.019246	0.0634632	0	16.3584	7.57909	13.3106	16.1056	4
1	PRC	0.0389307	0.0191673	0.0310756	1	16.8102	12.4491	13.3016	14.6766	6
1	PRC	0.0262011	-0.0780105	0.068064	1	16.3094	6.0187	13.3165	16.1652	4
1	PRC	-0.0100498	0.0386632	0.0285774	1	16.8228	7.93376	12.9758	14.744	5
1	PRC	0.0417952	0.0246571	-0.016039	0	16.8228	6.70977	14.2626	14.1521	4
1	PRC	0.0623228	0.0429318	-0.0322684	1	16.378	13.3068	8.19396	16.0798	4
1	PRC	-0.0118067	0.0964495	0.00558561	1	15.5129	16.3575	6.72318	15.4315	5
1	PRC	-0.0186553	-0.0168196	-0.0331841	0	16.852	12.9992	6.02023	14.4701	4
1	PRC	-0.0910069	0.000978572	0.042397	1	14.0211	15.5096	16.0855	15.7395	6
1	PRC	-0.0467884	0.0374425	0.0738957	1	16.852	12.9883	6.68645	14.4718	6
1	PRC	-0.0378626	0.00652862	0.094865	0	16.8519	12.9945	6.07904	14.472	5
1	PRC	0.0298533	0.0183013	0.0199137	0	16.8103	12.4255	6.19631	14.9029	4
1	PRC	-0.0434118	0.0272801	-0.0398633	0	15.6185	13.3062	16.146	15.6475	5
1	PRC	-0.047352	-0.00729748	0.000319138	0	15.7135	13.3064	7.76778	16.5832	5
1	PRC	0.0137249	-0.0614898	-0.00274804	0	16.852	12.9922	6.30005	14.4711	4
1	PRC	0.0111233	-0.0619035	-0.099805	1	14.0197	14.0054	7.44649	16.8486	4
1	PRC	-0.0276194	-0.0214577	0.00108934	0	16.0225	16.0214	14.5426	14.9016	4
1	PRC	0.0114618	0.0165334	-0.0121445	0	6.90831	16.3583	16.1111	13.22	6
1	PRC	-0.0727931	-0.104232	-0.045723	0	16.8974	13.4291	6.47879	13.4852	6
1	PRC	-0.0851541	0.0418047	-0.0255797	1	16.3586	7.15304	14.4113	15.9746	4
1	PRC	0.108438	0.0712999	0.044705	1	15.1077	6.40779	6.68988	16.7888	5
1	PRC	0.0509071	-0.0442742	0.0487908	0	16.8101	13.4468	14.4077	13.4892	5
1	PRC	0.0469208	-0.0118735	-0.00332412	1	16.405	7.28794	12.4061	16.0802	4
1	PRC	-0.15229	-0.0111633	0.007767	1	16.4495	6.84711	6.13174	16.042	4
1	PRC	-0.000978046	0.114178	-0.0279089	1	16.9279	6.58707	6.99955	13.4876	6
1	PRC	-0.050874	0.0771588	0.0157654	1	16.2584	7.3033	14.0046	16.1652	5
1	PRC	-0.141177	0.0683011	-0.0407461	0	16.8442	6.91078	11.9737	14.678	4
1	PRC	-0.00527233	0.0887079	0.0667391	0	15.1083	15.3931	6.55609	16.5041	4
1	PRC	0.01478	0.0381666	-0.0483419	0	14.4225	16.0848	13.3005	16.2219	6
1	PRC	-0.0219481	-0.0479045	-0.0278747	0	16.8519	5.89139	7.06909	14.6767	6
1	PRC	-0.0606408	0.0244977	0.0744064	0	16.8229	12.9739	6.78622	14.7442	6
1	PRC	0.000754	-0.0668867	-0.0646805	0	15.5128	6.72178	6.24921	16.6912	4
1	PRC	-0.0165657	0.066642	-0.0181055	0	16.852	12.9914	5.79972	14.4716	4
1	PRC	-0.0142432	-0.0292654	0.0465293	0	8.25646	15.8789	16.3296	14.903	5
1	PRC	0.028176	0.0508956	0.0652334	1	16.9281	12.0034	6.46842	13.2255	6
1	PRC	-0.0473463	0.0361181	0.0631958	1	16.8102	12.4334	5.58714	14.903	6
1	PRC	0.0911672	0.0461382	0.0230109	1	16.681	15.1271	6.72665	14.472	5
1	PRC	0.0975006	0.0423843	0.00385603	1	14.4205	13.3139	14.4134	16.7569	5
1	PRC	-0.0185218	0.00587556	-0.0132629	1	16.2045	13.9994	14.4173	16.0421	4
1	PRC	-0.0232515	0.0337802	0.0638748	1	16.4921	14.4118	14.4101	15.432	6
1	PRC	-0.0157461	-0.0108488	0.0894583	0	16.6098	7.71397	15.3146	14.6772	5
1	PRC	-0.0729725	-0.0579031	0.0285604	1	15.7132	16.0856	6.86116	15.7392	5
1	PRC	0.0731746	-0.0753974	-0.00912914	1	16.928	7.30568	7.7337	13.4841	6
1	PRC	-0.0205571	0.022298	-0.0365627	1	16.0226	15.1042	15.4424	15.5006	4
1	PRC	0.0102662	0.0909805	-0.0621999	1	16.0864	15.712	14.1897	15.5008	5
1	PRC	-0.0189098	-0.0327291	0.0645722	1	14.4214	16.0205	13.3152	16.2741	5
1	PRC	0.048277	0.00391362	-0.0333955	1	16.7794	7.644	7.17317	15.1564	4
1	PRC	-0.0144087	0.0162557	0.0125343	0	16.7795	13.3081	7.47218	14.9844	4
1	PRC	-0.0236221	-0.010505	0.0131113	1	16.9281	12.0017	6.49577	13.225	6
1	PRC	0.0756656	0.0345956	0.0508465	0	16.8728	7.44546	6.56886	14.4709	5
1	PRC	-0.0260484	0.0381855	0.0228456	1	15.6179	7.51562	7.45266	16.6563	5
1	PRC	-0.0329597	0.0901024	0.0127491	0	16.8442	11.9757	14.4112	13.2268	6
1	PRC	0.0439051	-0.022224	0.0785012	1	15.513	7.0972	16.2035	15.7391	4
1	PRC	0.075059	0.0196159	0.0834345	0	14.7052	16.2257	6.54394	16.0801	5
1	PRC	0.0585779	0.0319262	-0.0225369	0	14.7052	7.70704	6.14589	16.8486	5
1	PRC	-0.0287786	0.0421611	-0.0210253	1	16.8442	11.9729	7.87118	14.6769	4
1	PRC	-0.0859181	0.0104497	0.0169008	0	16.8441	6.16605	11.9813	14.6783	6
1	PRC	-0.041156	-0.00438595	-0.0610659	1	14.4216	15.1036	13.3151	16.6565	6
1	PRC	-0.119362	0.082597	-0.0468544	0	14.7049	6.43515	15.9517	16.3248	6
1	PRC	0.0431872	-0.0214866	0.0161083	1	16.8103	14.7948	6.26837	13.2253	5
1	PRC	-0.0771826	-0.0853269	0.234702	0	16.8974	6.04901	13.4247	13.4891	4
1	PRC	0.0118968	-0.050871	0.0369681	1	16.8101	14.0728	13.1719	14.1537	6
1	PRC	-0.0281201	0.00194785	-0.0269442	0	16.8728	7.16353	6.70508	14.471	5
1	PRC	0.0132698	0.013783	-0.0219595	0	16.2046	15.1042	6.74519	15.9749	6
1	PRC	0.060918	-0.000583113	0.0515041	1	16.7151	13.3099	5.61507	15.3036	5
1	PRC	0.145261	-0.0198962	0.0177541	0	16.8441	6.19221	11.9738	14.6784	6
1	PRC	0.0281288	0.20217	0.0204362	0	16.8441	11.9808	6.72628	14.6778	6
1	PRC	0.0695027	-0.116324	0.111703	1	16.8103	6.75325	6.36115	14.9837	5
1	PRC	0.0180487	-0.00840816	0.0376556	0	16.9354	6.48687	7.25506	13.2232	6
1	PRC	0.00453483	-0.0191432	0.0535081	1	13.3387	15.1064	13.307	16.7246	6
1	PRC	-0.103401	-0.0856983	-0.0204766	1	16.8103	6.39156	12.4274	14.9031	5
1	PRC	0.0390978	0.0388073	0.0914031	1	16.681	5.77959	6.69722	15.5454	5
1	PRC	0.0686262	0.0296071	-0.00270718	1	15.7131	6.56957	6.75911	16.6205	5
1	PRC	0.0518446	-0.0254733	0.0515899	0	14.4203	8.25286	15.2579	16.6565	5
1	PRC	0.112738	0.0441427	0.00890415	0	16.8973	7.49979	6.80101	14.1511	6
1	PRC	-0.0492936	0.0864887	0.0876669	1	15.6183	14.6978	7.13958	16.5043	4
1	PRC	0.00264625	0.0077898	-0.0123684	0	16.6951	7.02374	12.7809	15.4319	5
1	PRC	0.0163718	-0.0116607	0.0177983	0	16.8728	13.1799	6.16301	14.1511	5
1	PRC	-0.00259088	-0.0129265	0.0348167	1	14.7054	13.3149	6.91155	16.819	5
1	PRC	-0.00156462	-0.0287264	-0.103849	0	16.3093	7.69308	14.4147	16.0421	4
1	PRC	0.000888182	0.0859789	0.00978981	1	16.6811	12.4046	7.66336	15.5004	4
1	PRC	-0.0237975	-0.0521102	0.00340868	0	16.8974	7.07177	13.4234	13.4903	5
1	PRC	-0.0102835	-0.162033	0.0109239	1	15.6185	13.3058	7.39275	16.6206	5
1	PRC	-0.0301459	0.00552648	0.0236804	0	15.7131	7.37709	16.146	15.6471	4
1	PRC	0.0545002	0.0294455	-0.0314491	0	15.7132	7.16209	13.307	16.5834	4
1	PRC	-0.119964	0.0494991	0.0117672	1	16.4919	5.73547	15.1047	15.4321	6
1	PRC	-0.00803835	0.0362256	-0.071456	0	16.3586	13.6535	6.77499	16.0802	5
1	PRC	0.015728	-0.09186	-0.0293573	0	16.6811	6.70565	6.5783	15.545	4
1	PRC	0.0200738	0.0438756	0.00263148	0	16.8519	7.34408	12.9903	14.4725	4
1	PRC	0.0594809	-0.00177062	-0.0187214	1	15.9535	13.3198	15.8776	15.6471	5
1	PRC	0.0542982	0.0289903	0.0909867	1	16.0229	16.2032	5.93175	14.9839	6
1	PRC	0.060315	0.015698	-0.00180631	1	15.1076	16.4042	13.6575	15.5003	4
1	PRC	0.0520356	0.0235086	-0.0400155	1	14.7065	13.3093	16.571	15.3036	6
1	PRC	0.134293	-0.0132232	-0.0508518	0	16.8972	7.29287	6.67891	14.1519	4
1	PRC	-0.0340633	-0.059196	-0.0470748	1	15.5133	15.6152	14.4112	16.1054	4
1	PRC	0.0146089	0.100511	0.0565354	0	16.8102	6.7521	5.98556	14.9842	5
2	PRC	0.144256	0.1426	0.128284	1	16.9501	6.49746	12.0463	14.6745	6
2	PRC	0.0454977	0.0866772	0.00809553	0	15.5393	7.04236	16.3086	15.8704	6
2	PRC	0.0083383	0.0413904	0.0689456	0	15.8971	7.71472	13.3182	16.6418	6
2	PRC	-0.0968396	0.0632882	0.0130124	0	16.9502	13.5608	13.3089	13.9569	6
2	PRC	0.166285	0.0225553	0.00906606	0	14.4984	16.969	7.67297	11.6195	6
2	PRC	-0.0264549	0.0606532	-0.0235643	1	17.033	12.9747	6.17696	11.6383	6
2	PRC	-0.114075	-0.174713	0.139671	0	16.2176	5.6567	6.5819	16.4872	5
2	PRC	0.0671568	0.0813046	0.0941126	1	15.8972	16.6708	7.64528	11.6161	6
2	PRC	0.0350073	0.0443597	0.0204079	1	16.4596	15.1059	6.61048	15.8704	6
2	PRC	0.0744896	0.137383	0.083834	0	14.4971	15.5096	14.0075	16.6417	6
2	PRC	0.118314	0.0602449	-0.02169	0	16.9195	6.9957	13.4443	14.7449	6
2	PRC	0.0178737	-0.0189683	-0.00107822	1	16.1026	13.2993	13.3111	16.4872	6
2	PRC	0.00943603	0.0798044	-0.026709	1	15.4258	13.3044	15.9823	16.2293	6
2	PRC	-0.0233308	-0.0128049	0.0506189	1	17.0086	13.305	6.56804	13.2136	6
2	PRC	0.058471	0.023455	0.0563022	1	15.2969	13.3114	6.80641	16.8363	6
2	PRC	0.0227704	0.107994	0.104958	1	16.4781	12.4293	7.31708	16.2067	5
2	PRC	0.0746857	-0.0102518	-0.0276873	1	16.0383	7.46081	15.4925	16.2068	6
2	PRC	0.0220908	0.0268633	-0.060904	1	16.4598	7.15732	14.922	15.9452	5
2	PRC	0.0587544	0.0184957	0.0791426	1	17.0501	5.7032	6.58651	11.6463	6
2	PRC	-0.0389354	-0.0339639	-0.0471713	0	14.4968	16.68	15.2604	14.3766	4
2	PRC	0.0377868	-0.0260506	0.00232793	0	16.723	6.94273	13.3057	15.7024	6
2	PRC	0.116497	0.0319742	0.0729435	1	14.1335	5.14968	13.3084	16.974	6
2	PRC	-0.0724471	0.0484276	0.101903	0	16.9196	7.25519	13.444	14.7443	6
2	PRC	-0.0628201	-0.0644534	0.0931208	1	15.0223	16.4369	13.3103	15.8709	6
2	PRC	0.0504415	0.00493283	-0.127032	0	16.6546	15.2593	7.22339	15.2442	5
2	PRC	-0.0520511	-0.106118	0.0540786	0	13.5532	14.007	6.29483	16.9738	6
2	PRC	0.0632956	-0.0939035	-0.0578085	1	16.9502	14.6981	5.83688	11.6236	6
2	PRC	-0.00420629	-0.0798927	-0.0268975	1	16.9196	13.4438	6.95888	14.7444	5
2	PRC	0.0311124	0.146872	-0.0542777	1	17.0086	13.3059	7.02802	13.2123	6
2	PRC	0.0996451	-0.0525652	-0.0810739	0	15.5397	15.6854	7.60904	16.4118	6
2	PRC	0.0314415	0.0614766	0.0641607	0	15.539	8.06846	16.01	16.2069	5
2	PRC	0.0761198	0.104737	-0.0278188	1	15.5398	16.7785	5.90222	13.2098	6
2	PRC	0.102839	0.0781013	0.0246846	0	14.4975	7.61501	6.16925	16.9738	6
2	PRC	0.0473132	0.189005	0.022912	0	16.7228	15.6165	13.3064	13.2134	6
2	PRC	0.0197267	-0.192967	0.0999607	1	16.7229	6.30728	7.18686	15.7896	6
2	PRC	0.148605	0.00890316	0.0395523	0	16.6545	7.09419	15.4622	14.9855	6
2	PRC	0.185095	-0.081063	0.00896728	0	16.9196	13.4436	6.6789	14.7443	6
2	PRC	0.0194145	-0.0299938	0.0482901	0	16.9503	12.0284	6.10352	14.6744	5
2	PRC	0.0399916	0.0368438	0.0523309	0	16.9577	6.1308	12.966	14.4724	6
2	PRC	0.0425844	0.0825496	0.122239	1	16.976	7.06904	6.23305	14.4719	6
2	PRC	0.126995	-0.0391511	0.0283341	0	14.9753	16.4908	14.0039	15.7024	6
2	PRC	-0.0325437	-0.0415638	-0.0141082	0	16.0387	13.3195	5.90001	16.5669	6
2	PRC	0.0884273	0.00872468	0.105141	0	14.9747	7.79265	16.6086	15.6057	6
2	PRC	0.0351919	0.163239	0.0438776	1	15.8975	13.3194	7.43296	16.6416	6
2	PRC	-0.0102145	-0.098062	0.0764925	0	16.9501	6.03802	7.42188	14.744	5
2	PRC	0.145239	-0.00458095	0.0899799	1	15.82	14.0046	6.81047	16.6416	6
2	PRC	0.0427011	0.092399	0.0467197	1	16.976	12.057	14.3123	11.6305	6
2	PRC	-0.0527128	0.125528	-0.0171715	0	15.0224	15.481	6.64516	16.6416	6
2	PRC	0.070118	0.0986936	0.00623048	1	16.4781	15.1953	6.89395	15.7899	6
2	PRC	0.0415627	-0.0585363	0.188021	0	14.1315	6.86809	7.58731	16.9992	6
2	PRC	-9.58951e-05	-0.0538387	0.00145427	1	16.9759	13.5693	5.91321	13.9544	6
2	PRC	-0.0295986	-0.0190268	0.0685812	0	14.4973	16.9505	7.40013	13.2081	6
2	PRC	0.008698	0.113707	-0.0647248	1	16.9196	13.4447	12.051	14.6742	6
2	PRC	0.0765438	0.0621088	0.110601	1	16.1616	16.0212	13.3125	15.4992	6
2	PRC	-0.0660414	0.0156453	0.0583795	0	16.9834	7.9851	13.3032	13.9576	6
2	PRC	0.0336392	0.0366147	0.0474567	0	16.9761	12.0534	6.09507	14.3782	6
2	PRC	0.0431267	0.0604927	-0.0117245	0	15.8972	5.85036	6.82005	16.6773	5
2	PRC	0.071266	0.175241	0.0206616	1	16.1614	16.0212	6.3093	15.6059	6
2	PRC	-0.00860372	0.0285767	0.0405536	0	16.9834	5.90567	5.96791	14.3774	6
2	PRC	0.0302133	-0.0653087	0.106835	1	15.5393	6.85025	6.78734	16.8064	6
2	PRC	-0.0861654	0.0650053	-0.0534681	1	15.0219	6.39665	6.628	16.9142	6
2	PRC	0.0723994	0.0715115	0.038124	1	16.9761	12.0689	14.3095	11.6423	6
2	PRC	-0.00400874	-0.0207131	-0.101229	1	15.5391	6.74165	6.1641	16.8065	6
2	PRC	0.0708802	0.0375968	-0.103813	0	13.5515	7.24093	6.31418	17.024	5
2	PRC	0.0790702	0.122599	0.0282122	0	14.1309	13.3203	14.6984	16.8654	6
2	PRC	0.0829576	-0.0108175	-0.0103083	1	16.7556	13.3055	7.67536	15.6059	6
2	PRC	0.00998027	0.0972162	0.0550379	1	16.3085	15.8984	14.0065	15.2449	5
2	PRC	0.180114	0.0211412	-0.0248043	1	16.478	12.7513	8.18997	16.1979	6
2	PRC	0.124453	-0.0228653	0.0462022	0	16.6893	6.87851	5.57788	15.8704	6
2	PRC	0.0263908	0.103038	0.0285147	0	16.9502	14.5013	12.9701	11.6558	6
2	PRC	0.155744	0.0111535	0.0446668	0	16.9501	13.3087	7.60292	14.4722	6
2	PRC	0.252374	0.0531408	0.0813685	1	16.9502	14.4998	6.612	13.2135	6
2	PRC	0.056461	0.128778	0.023652	0	14.9747	6.56066	6.7904	16.9211	5
2	PRC	-0.0518495	0.0321095	0.0598553	0	15.296	6.59704	7.11177	16.8654	6
2	PRC	0.0769367	0.0242335	-0.0720743	0	15.9709	14.6975	15.711	15.8707	6
2	PRC	0.0699052	0.0191159	0.023167	1	15.735	13.3074	7.74282	16.7109	5
2	PRC	0.097152	-0.044194	0.0176567	0	16.9576	13.3114	13.3076	13.9575	6
2	PRC	0.176069	0.0107128	0.0983504	1	14.132	16.0207	13.3142	16.487	6
2	PRC	-0.0151249	0.0494154	-0.0535643	0	16.9575	12.9748	7.1136	14.4719	6
2	PRC	0.102164	0.00895798	-0.0413545	1	16.1027	16.2571	6.12828	15.2439	5
2	PRC	0.0396603	-0.0471434	-0.0508673	1	13.5519	6.7857	16.4837	16.1503	6
2	PRC	-0.175542	-0.0786852	-0.0119409	1	16.0384	6.37168	7.3472	16.6052	4
2	PRC	0.0111777	0.0664986	0.0502339	0	15.8196	6.47574	6.27755	16.7109	5
2	PRC	0.0427734	0.00391968	0.035009	0	15.8201	16.5711	12.9731	14.4713	6
2	PRC	-0.00468791	0.197435	0.00314687	0	15.6419	14.6979	7.09894	16.6418	6
2	PRC	-0.0474498	-0.0578409	-0.00432531	0	16.7231	13.305	7.42126	15.7022	6
2	PRC	-0.00343472	-0.0243242	-0.0306262	1	16.3085	14.9417	15.4137	15.4993	6
2	PRC	0.00921087	0.212852	-0.034823	0	16.9503	12.0364	7.03614	14.6736	5
2	PRC	0.277545	-0.0850772	-0.0390151	0	16.9502	6.20963	5.91793	14.7434	6
2	PRC	-0.134589	0.0555683	0.0275859	1	17.033	6.63053	6.37005	13.2072	6
2	PRC	0.109356	0.0712135	-0.111559	1	17.0084	7.88866	13.3084	13.2135	5
2	PRC	0.0872792	-0.0628758	-0.105149	1	16.9833	7.1228	13.3127	13.9549	6
2	PRC	-0.166828	0.00522377	0.0169576	1	15.7347	7.12252	13.308	16.711	6
2	PRC	0.122839	0.0704997	-0.0303329	1	16.9501	7.2575	6.22368	14.7441	5
2	PRC	0.0343081	-0.00407561	-0.0978963	1	16.9196	6.06428	5.91401	14.9854	5
2	PRC	0.112193	-0.0690864	-0.0731807	0	15.7347	6.48639	6.71761	16.7437	5
2	PRC	0.159597	0.0909817	0.170407	1	15.6419	14.6996	15.5993	16.2067	6
2	PRC	-0.0312349	-0.103635	0.0435549	0	6.94684	16.0385	6.25357	16.6051	6
2	PRC	0.0956269	0.120304	0.076542	0	16.9501	5.85385	14.5003	13.2129	6
2	PRC	0.0685082	-0.0569212	0.0333185	1	15.0226	7.21989	15.857	16.4872	6
2	PRC	-0.0195296	0.00875459	-0.0112534	0	16.9502	6.77895	6.14399	14.7431	6
2	PRC	0.107951	0.0876963	0.106009	0	16.5356	7.04703	6.81263	16.1503	5
2	PRC	0.0531379	0.0389217	0.0141343	1	16.9502	12.0447	5.60016	14.6735	5
2	PRC	0.0681762	-0.0807313	-0.0217767	0	14.4975	16.6085	7.33564	15.7899	6
2	PRC	0.00294735	-0.0667239	0.00839686	1	15.0228	16.6357	7.56029	15.4992	6
2	PRC	0.00188112	0.0694769	0.0464047	1	15.7345	5.91923	15.1045	16.5281	6
2	PRC	0.0351199	-0.164469	0.0320057	0	16.3085	7.6622	14.9413	16.1505	5
2	PRC	0.103593	0.00281747	0.00705893	0	16.9576	7.14934	12.9624	14.4734	6
2	PRC	0.026579	0.0769862	0.00859259	1	16.9196	14.9492	6.28161	11.6483	6
2	PRC	-0.107681	-0.0969593	0.130646	0	15.8201	14.4092	16.0212	15.7897	6
2	PRC	0.044617	0.14633	0.120409	0	5.48052	7.64003	16.4597	16.2523	5
2	PRC	0.086295	-0.0735484	-0.0122751	0	16.9503	12.0314	6.4081	14.6741	6
2	PRC	-0.000448994	0.0355859	-0.0600886	1	15.4254	16.6089	13.7604	14.9866	6
2	PRC	-0.154428	-0.0212537	0.0726214	1	15.2966	6.75607	16.0848	16.2526	6
2	PRC	0.0454079	-0.0517597	0.127436	1	16.4597	7.55543	13.1411	16.2069	4
2	PRC	-0.0427775	0.0464596	0.00627975	0	16.0385	6.13306	7.59359	16.6051	5
2	PRC	0.0610902	-0.138391	-0.131378	1	15.9708	16.4911	7.27687	14.6736	6
2	PRC	0.0269017	-0.0156615	0.106182	1	15.9705	13.3193	16.0209	15.7897	6
2	PRC	0.136613	0.0155065	-0.0362797	0	14.9744	7.10547	11.9427	16.9142	6
2	PRC	-0.0246744	-0.151255	-0.0151997	0	16.9761	12.0528	6.99622	14.3778	6
2	PRC	-0.00944614	-0.066083	0.0596289	0	16.8759	7.60468	7.15308	15.2439	6
2	PRC	0.0410484	-0.00558836	0.0268724	0	16.9502	6.9912	12.0341	14.6745	6
2	PRC	0.118135	0.103979	0.0677256	1	16.502	13.1235	15.1326	15.7023	6
2	PRC	-0.0955109	0.0594047	0.112415	0	15.8976	16.5323	14.4118	13.2065	6
2	PRC	0.155547	-0.0289511	0.0532113	0	16.9502	7.44225	13.563	14.376	6
2	PRC	0.162466	0.0662008	0.0499362	1	8.38007	16.1024	16.3364	14.9858	6
2	PRC	0.0747876	0.00757065	0.0375117	1	15.0218	16.5214	14.0068	15.6058	6
2	PRC	0.108488	-0.00130908	0.0903221	1	15.9706	16.1463	15.3932	14.3769	6
2	PRC	0.0537695	0.0721851	0.0148312	0	15.8197	6.6657	6.65771	16.7109	6
3	PRC	0.0140926	-0.00850482	0.022083	0	16.7094	6.65389	13.0053	15.2459	6
3	PRC	-0.00867056	0.0384252	-0.0270204	1	16.7659	6.48383	6.06358	15.0892	5
3	PRC	0.00566574	-0.0391333	0.0322435	0	14.4586	15.7974	7.59508	16.4203	4
3	PRC	-0.0346751	-0.125982	-0.0134222	0	13.4496	16.0852	5.57695	16.3266	4
3	PRC	0.0293245	0.0161988	-0.0318446	1	16.7339	13.3147	6.76991	15.0883	4
3	PRC	0.0208276	-0.202182	0.0187295	0	16.0302	6.3587	7.35439	16.4203	5
3	PRC	-0.123161	-0.0186172	0.0329309	0	16.7339	7.67869	13.3052	15.0896	4
3	PRC	0.110817	-0.000251151	0.00450272	1	16.6306	7.11101	11.9449	15.58	4
3	PRC	-0.00204209	0.0692964	-0.0365952	1	16.3014	7.61349	14.1395	16.0447	4
3	PRC	0.0484786	0.110581	0.0557561	0	16.6399	14.007	7.79906	15.3469	4
3	PRC	-0.00782469	0.0190167	-0.0553473	0	16.7338	13.3127	6.67279	15.0891	4
3	PRC	-0.0669616	0.0221431	-0.0620879	1	16.0943	15.9839	7.13834	15.2455	4
3	PRC	0.0409084	-0.0383904	0.0678174	0	16.913	5.76414	6.31718	13.208	4
3	PRC	0.0220984	0.0307174	0.0512831	0	16.6033	6.61064	6.77613	15.6784	4
3	PRC	0.0260746	0.113802	0.0382433	0	16.7339	13.3108	6.20793	15.089	4
3	PRC	0.033461	0.0209385	0.0896908	1	15.9623	14.6994	16.0024	14.8465	5
3	PRC	0.109615	0.0339921	0.0444304	0	15.6294	7.2103	6.97148	16.622	5
3	PRC	0.029175	-0.0334407	0.00781699	1	14.4594	16.1871	15.2586	15.5796	4
3	PRC	0.017027	-0.0569484	0.0688728	1	16.2111	6.6857	7.65281	16.276	4
3	PRC	-0.11217	-0.00270655	-0.0429265	0	16.6401	14.0044	6.73706	15.3471	6
3	PRC	0.0189105	-0.0721188	0.0886766	0	14.4584	16.6611	8.44237	15.0883	4
3	PRC	0.117163	0.247037	0.0523558	0	15.5424	6.70816	6.13711	16.6525	4
3	PRC	0.0161265	0.0418597	0.020713	1	16.7094	5.49726	6.85566	15.3469	4
3	PRC	-0.00820406	0.0583717	-0.0131756	1	15.2791	13.3112	8.08835	16.6925	4
3	PRC	0.0584764	0.0475924	0.0673438	1	6.46667	14.9512	6.80096	16.7897	6
3	PRC	0.0809622	0.0102561	0.0341633	1	7.4937	6.8256	16.6397	15.58	4
3	PRC	0.0299233	0.0415357	0.0347391	1	16.7339	6.33182	13.3058	15.0895	5
3	PRC	-0.0318156	0.011554	-0.0710663	0	13.4479	6.73264	15.615	16.5849	4
3	PRC	0.0635928	-0.0805533	0.089398	0	14.9512	6.8065	16.4356	15.5799	4
3	PRC	0.0349055	0.0966748	0.0274399	0	15.5424	5.76504	16.4175	15.0893	4
3	PRC	-0.0113912	0.10905	-0.0256934	1	15.2787	7.04677	5.82237	16.7261	4
3	PRC	0.0304142	0.0436553	0.0178637	1	7.74915	5.56929	6.97389	16.9372	4
3	PRC	0.0186529	0.0925304	0.0248977	0	13.4473	16.2283	6.19404	16.198	4
3	PRC	-0.010336	0.0948899	0.0324466	1	15.2787	6.57605	7.12816	16.7261	5
3	PRC	0.0274854	0.0696644	0.0634563	0	16.2111	15.5597	6.84206	15.6059	4
3	PRC	-0.00375987	-0.0686207	0.0689289	1	16.8056	14.4623	7.57992	13.6997	6
3	PRC	0.0109514	0.0583629	0.0508336	0	16.8974	6.63042	12.7435	13.2099	5
3	PRC	0.135761	0.0641653	0.0178138	0	16.8973	6.54804	7.80346	13.6979	6
3	PRC	0.157531	-0.0634383	-0.0736084	0	16.8054	7.01969	14.4652	13.6988	5
3	PRC	0.0455501	0.049758	0.00351984	1	14.9516	15.2574	7.51403	16.5462	4
3	PRC	0.00575849	0.0808577	0.0898743	1	16.6307	11.9427	7.92864	15.5795	6
3	PRC	0.0525733	0.134051	0.0613803	0	16.8056	14.6285	7.77664	13.2069	4
3	PRC	0.0376702	0.0033114	-0.0560809	1	16.6305	14.9755	6.18313	14.8468	4
3	PRC	-0.00434031	0.0451118	0.0242373	0	16.6305	11.9711	15.482	13.2073	6
3	PRC	0.00951155	-0.0448997	0.0637495	0	16.0943	14.6247	13.3212	16.1249	6
3	PRC	0.00643843	0.0878432	0.0329133	1	16.6306	7.1106	6.24786	15.6059	5
3	PRC	-0.0426191	-0.0401289	0.0317653	0	16.1545	14.6245	6.16628	16.1253	5
3	PRC	0.12683	0.0192831	0.00210125	1	16.913	5.54389	6.81322	13.2097	5
3	PRC	-0.0358041	0.0212143	0.0126795	0	16.2885	11.9421	6.88603	16.1836	4
3	PRC	-0.0598606	0.0115978	-0.0604134	1	14.4589	14.699	6.27723	16.726	4
3	PRC	0.00856016	-0.0386133	-0.0176469	1	16.7661	6.13626	14.9224	13.2114	6
3	PRC	-0.0260091	0.0170566	0.118574	1	16.8973	5.561	5.85369	13.6989	5
3	PRC	-0.000153991	-0.100227	0.0421029	0	16.8055	7.63178	14.4628	13.7008	5
3	PRC	0.0493119	0.0353454	-0.0310922	0	16.1544	7.38738	16.2812	13.2099	5
3	PRC	0.0605193	-0.132821	0.0525474	1	15.8096	6.56972	7.27318	16.5461	4
3	PRC	-0.019183	0.0146166	-0.019693	0	16.6034	15.5895	6.48572	13.2108	4
3	PRC	0.0349689	0.179189	0.0143406	0	16.7095	13.0076	6.46907	15.2453	5
3	PRC	0.0153025	-0.017423	-0.0302764	1	16.8974	12.7452	5.44095	13.2092	6
3	PRC	-0.0650118	0.0291261	-0.104349	1	16.6399	6.72364	5.74825	15.5797	4
3	PRC	-0.0189321	-0.0765554	-0.0517989	0	7.24337	14.95	5.973	16.7899	4
3	PRC	-0.0223032	0.0202029	0.0847237	1	15.5431	15.4928	14.3094	16.1252	5
3	PRC	-0.0481077	-0.117582	0.00905798	0	16.7338	7.36347	13.3081	15.0896	6
3	PRC	0.152323	0.065735	-0.0924673	1	15.7237	7.13652	13.3063	16.5463	4
3	PRC	0.0369523	-0.0193605	-0.0747576	1	16.8975	12.7399	6.8153	13.2104	6
4	PRC	0.0242469	-0.101195	-0.0024318	0	7.66295	7.71127	15.7574	16.7068	5
4	PRC	0.0152121	-0.0400425	0.0759229	0	14.4122	16.8093	14.9231	12.1487	6
4	PRC	0.113505	-0.00304474	0.0506841	0	14.0081	14.0041	14.4117	16.8485	5
4	PRC	0.00135276	-0.0298037	-0.11737	0	17.0016	7.63455	7.77791	13.5862	4
4	PRC	0.0412716	-0.117961	0.0230269	1	16.9465	6.08964	11.3935	14.513	6
4	PRC	0.0218065	-0.201949	0.0681372	0	14.0097	13.3073	6.21872	16.9587	4
4	PRC	0.127199	0.010049	0.00805485	0	15.758	6.34871	6.86314	16.7068	4
4	PRC	0.0530369	0.0158947	0.0212574	0	16.9082	12.7476	6.52199	14.7757	5
4	PRC	0.0588467	0.128936	-0.0236104	0	16.9464	7.66912	14.4614	12.155	6
4	PRC	-0.0349232	0.0229038	-0.044168	0	16.8804	12.7524	7.55889	14.9833	6
4	PRC	-0.159596	-0.156346	0.126245	1	15.2131	16.7054	6.19662	14.8992	5
4	PRC	0.037783	-0.0188157	-0.0178483	0	16.9082	6.63511	12.7486	14.7756	6
4	PRC	-0.0356758	0.0717199	-0.0287011	0	14.4127	16.7787	13.306	14.984	6
4	PRC	0.0277951	0.0854962	0.0380499	1	17.0122	8.13232	12.7518	12.168	6
4	PRC	0.0834936	-0.00649816	-0.0831496	0	17.0123	12.754	6.01632	12.1664	6
4	PRC	-0.0159487	0.043155	0.00600602	0	15.6159	12.4481	8.13138	16.7432	4
4	PRC	-0.0329241	-0.0496309	0.0862389	1	16.9464	11.4442	6.71738	14.5115	6
4	PRC	-0.0458266	-0.113999	-0.0337198	0	15.6157	12.4521	5.76397	16.7433	6
4	PRC	0.0254822	0.111786	-0.00379995	0	16.9504	4.81005	7.523	14.5115	6
4	PRC	0.0275603	-0.00491613	0.027525	1	14.7	14.4114	6.31408	16.8484	4
4	PRC	0.0513354	-0.0042065	0.0222048	1	16.8683	12.4451	7.03774	15.0865	6
4	PRC	0.184059	0.0482434	-0.0523023	0	15.5101	6.86473	6.81535	16.7883	6
4	PRC	0.0274619	-0.147468	0.0328065	0	15.8333	16.6446	7.44094	13.1988	6
4	PRC	0.0726158	-0.0116527	-0.0466974	0	16.9353	6.37754	12.4315	14.5582	4
4	PRC	-0.0282556	0.00854075	0.0218549	0	17.0018	12.4458	6.17036	13.2009	6
4	PRC	0.0850332	0.023179	0.00799009	1	17.0264	7.41042	5.18492	12.158	6
4	PRC	-0.00883409	0.0234859	-0.0234088	0	16.8684	12.4341	8.21621	15.0858	4
4	PRC	0.0557103	0.0231448	0.0010525	1	15.7106	7.74703	12.674	16.7069	5
4	PRC	-0.0151889	0.0696118	0.0633555	0	16.9237	7.37591	14.4112	13.5881	6
4	PRC	-0.09013	0.0908941	0.00218267	0	15.6156	7.16495	12.4506	16.7433	5
4	PRC	0.0386235	-0.0202925	-0.0246428	1	17.0122	6.59606	6.74778	13.1988	6
4	PRC	0.0461897	-0.102801	-0.0749061	1	16.9351	5.84949	14.5866	12.1707	6
4	PRC	-0.0013059	0.145099	0.0934	1	17.0123	7.10085	12.7542	12.1684	6
4	PRC	0.07285	0.00772304	0.104021	1	14.6998	7.02185	13.3089	16.9051	6
4	PRC	0.0791859	0.0255428	0.13387	0	15.6153	5.89116	14.4116	16.6563	4
4	PRC	0.0237641	0.0924955	-0.0277017	1	14.9234	6.31659	13.8314	16.8576	4
4	PRC	0.0673266	0.0403154	-0.0962418	0	14.7007	15.5095	6.74468	16.6562	5
4	PRC	-0.0482463	-0.0517827	0.111381	0	8.1695	16.8801	7.08281	15.0861	5
4	PRC	-0.092269	-0.0256707	0.153377	0	16.9465	11.3965	5.75165	14.5124	4
4	PRC	0.0172887	0.0623359	0.0942669	1	16.8964	7.24274	12.4418	14.9007	5
4	PRC	-0.0597688	-0.00717746	-0.0262541	1	16.9082	7.09709	12.7421	14.7764	4
4	PRC	0.0452624	0.0601713	0.0384733	0	16.9081	6.22087	12.7499	14.7763	5
4	PRC	-0.148124	0.0694127	0.0113473	1	14.9234	5.86847	13.8307	16.8576	4
4	PRC	0.0896466	0.0100196	0.0639552	0	14.0067	15.2121	8.23653	16.798	6
4	PRC	0.0597966	-0.0607842	-0.0542052	0	16.9464	11.4083	7.04794	14.5124	4
4	PRC	0.0712477	-0.148268	0.0329204	0	16.9351	7.63894	6.48364	14.671	6
4	PRC	-0.00583865	0.240319	-0.0471126	0	6.70446	6.2719	6.88192	17.034	4
4	PRC	0.113878	0.127964	0.120105	1	16.9464	11.4204	6.63683	14.5117	6
4	PRC	-0.0281215	-0.0732478	0.129571	1	5.48056	7.60491	16.8683	15.155	6
4	PRC	-0.00446356	-0.0281283	-0.0711824	0	15.7111	12.6699	6.96636	16.7069	4
4	PRC	0.117215	0.0846629	0.161148	1	15.4746	7.21985	6.6999	16.798	5
4	PRC	0.0161812	-0.0788736	0.0211071	0	15.2587	7.29952	14.2004	16.775	4
4	PRC	0.0908061	0.0633866	0.0767948	0	16.9463	8.17339	14.4612	12.153	6
4	PRC	0.0132001	0.0648964	-0.0555759	1	16.908	8.41493	12.7438	14.7763	4
4	PRC	0.0269014	0.0186633	0.0423518	1	16.9238	7.41614	14.5436	13.1955	5
4	PRC	0.101987	0.0744155	0.0850373	0	15.4748	6.75421	16.6356	14.9003	4
4	PRC	-0.0518327	0.0362321	-0.0539259	1	17.0124	12.7533	6.93798	12.1613	6
4	PRC	0.172882	0.0205223	0.0668925	1	17.0018	5.80391	12.4524	13.1979	5
4	PRC	0.019756	-0.0256898	0.0389229	0	16.9082	6.66914	7.2263	14.8994	5
4	PRC	0.0988237	0.00382184	0.0885493	1	16.9238	7.05982	6.78003	14.7745	5
4	PRC	-0.0492967	0.0346313	0.0698594	1	15.4745	13.8694	14.8319	16.5832	5
4	PRC	-0.0284818	0.0163325	-0.0890231	0	17.0122	7.33747	5.99773	13.199	4
4	PRC	0.135994	0.0463601	-0.000185236	1	16.9083	12.7491	6.8854	14.775	5
4	PRC	-0.0207435	-0.0252034	0.0339357	1	15.2133	7.2401	15.43	16.5831	4
4	PRC	0.00295651	0.050677	-0.116317	1	14.699	6.50049	15.5099	16.6563	6
4	PRC	0.0639852	0.00217009	-0.0316173	0	14.0097	13.3065	16.9505	12.1555	4
4	PRC	0.0643021	-0.023856	-0.00319836	1	15.51	7.44782	16.5871	15.0863	4
4	PRC	0.00944708	0.0411555	0.173965	1	17.0264	6.69946	6.99183	12.1579	6
4	PRC	-0.0212853	-0.0868641	0.0734813	1	16.9465	11.4031	7.12321	14.5117	6
4	PRC	0.108887	-0.108317	-0.0349011	1	16.9351	7.17763	12.4565	14.5562	6
4	PRC	0.0314024	-0.0344333	0.0754183	1	16.9239	12.4425	7.73123	14.6714	6
4	PRC	-0.0528374	-0.039871	-0.0403221	0	16.9465	11.3882	6.58449	14.5126	4
4	PRC	0.0323491	0.00271951	-0.0294676	0	15.7579	16.6764	8.01213	13.1965	6
4	PRC	0.116143	0.0239959	-0.0921371	1	17.0018	12.4443	7.70047	13.1981	6
4	PRC	-0.0249415	0.144182	0.0763058	1	16.9463	7.89354	11.4096	14.5126	6
4	PRC	-0.0506344	0.0179008	0.0105742	1	16.9081	12.7506	7.13957	14.7759	4
4	PRC	0.00910054	-0.0133323	-0.0686624	0	16.9353	6.44824	12.4333	14.5576	6
4	PRC	-0.00814735	0.015997	-0.0684376	1	15.8329	6.0005	7.79109	16.6761	5
4	PRC	0.00747878	-0.00847728	0.03221	1	17.0017	12.4572	6.71924	13.2004	6
4	PRC	0.133376	-0.0507826	0.0044342	1	15.2134	6.5066	12.143	16.8485	4
4	PRC	0.0349381	-0.144207	0.0944367	1	16.9465	11.4171	14.1986	13.1995	5
4	PRC	0.155088	-0.00964296	-0.0226517	1	16.9238	12.4448	6.98224	14.672	4
4	PRC	-0.0348357	0.0440289	0.0883807	0	14.4133	6.78994	16.9502	12.1663	6
4	PRC	0.0751976	0.0708604	-0.0580578	0	16.9351	7.46875	12.7623	14.5113	6
4	PRC	0.0573558	0.0558934	-0.0170058	1	14.4126	15.6152	14.0072	16.5829	6
5	PRC	0.126294	0.0919564	0.0655175	1	16.8137	7.21491	6.1258	15.3029	4
5	PRC	0.0245633	0.0572936	-0.0133425	1	16.9829	7.08032	7.34958	13.5003	5
5	PRC	0.133752	0.0317574	0.00244357	1	16.4789	14.4096	6.09728	15.9342	5
5	PRC	-0.0303562	0.0359374	-0.0167628	0	16.8004	14.8039	14.0049	13.5877	6
5	PRC	0.0939813	0.0801569	-0.0395258	0	14.9226	16.4787	6.05481	15.7769	4
5	PRC	0.101857	0.0424925	-0.0336523	1	16.8306	13.3079	15.0068	12.171	6
5	PRC	0.0485454	0.119698	0.0979132	1	16.8138	13.7546	8.27722	15.0626	6
5	PRC	-0.00766201	-0.0170361	0.0568965	1	15.7106	14.6629	7.06385	16.5556	5
5	PRC	-0.00184942	-0.0749328	-0.0393661	1	16.3148	7.01684	7.40455	16.3252	4
5	PRC	0.085684	0.144381	0.0642345	1	16.9801	6.08437	6.14204	13.5882	6
5	PRC	0.0751972	0.0538403	-0.0323457	0	14.9222	14.6984	16.391	15.59	6
5	PRC	0.07423	-0.00207434	0.120485	1	16.3435	14.0046	8.19673	16.1892	4
5	PRC	0.122486	-0.0430043	0.133563	0	16.8598	6.47318	7.35198	15.0627	5
5	PRC	0.0748829	0.00551292	-0.0417994	0	16.4605	15.1741	5.96589	15.6878	4
5	PRC	0.00986376	4.60131e-06	0.0886668	1	16.9277	14.4102	6.32178	12.1727	6
5	PRC	0.0609924	-0.00302076	-0.0201858	1	15.4773	6.5665	7.1123	16.7708	4
5	PRC	0.0853818	0.165334	0.105424	1	16.8722	14.0093	14.0046	13.5903	6
5	PRC	0.189394	0.111663	0.0715353	0	15.7109	13.3104	16.5377	14.5108	6
5	PRC	0.0652402	0.0460863	0.123176	1	15.1054	15.9309	14.0056	16.244	6
5	PRC	0.13628	0.0855602	0.044728	0	16.2942	5.94406	12.4176	16.3255	4
5	PRC	0.0372146	0.187859	0.0595376	0	15.6151	5.72324	7.46341	16.7294	4
5	PRC	0.0893484	0.0224299	0.0561293	0	16.8139	12.7173	6.1976	15.2239	4
5	PRC	0.0547959	0.09937	-0.0300893	0	15.5103	13.3068	5.99059	16.7295	4
5	PRC	0.0975712	0.079807	0.164641	1	15.8777	13.312	16.0017	15.7767	4
5	PRC	-0.0188901	0.0321783	-0.0107141	1	16.9802	6.5601	11.0701	13.5015	6
5	PRC	0.0249426	0.0684832	-0.032873	1	15.1044	6.22626	15.8082	16.4191	4
5	PRC	0.163446	0.0456662	0.000707108	0	16.3435	5.61748	6.00133	16.2961	4
5	PRC	0.0338336	0.0264819	0.0392966	1	16.0941	6.36677	7.33918	16.5042	4
5	PRC	-0.000369898	-0.0227444	0.0160296	1	16.2101	15.0335	15.1054	15.6875	6
5	PRC	-0.0684637	-0.124429	0.0788387	0	16.9828	5.97812	6.76166	13.5028	4
5	PRC	-0.220409	-0.0990869	0.0741422	1	16.9829	4.85436	13.1983	12.1644	6
5	PRC	0.155031	0.083465	-0.0245898	0	14.4106	7.52697	6.40487	16.9362	4
5	PRC	0.100414	-0.251075	0.18	1	16.9802	11.084	6.40639	13.5006	6
5	PRC	0.0206858	-0.0371243	-0.0123879	0	15.9517	7.71643	13.1565	16.5557	5
5	PRC	0.0472658	-0.0170649	-0.0146546	1	16.9279	6.36755	14.0005	13.591	6
5	PRC	-0.0334156	0.115985	-0.0910605	0	16.8721	14.01	6.12467	14.5117	4
5	PRC	0.22348	0.0153344	0.0179466	0	16.6701	8.38282	14.0055	15.5898	4
5	PRC	0.0803684	0.00373834	0.0369292	0	13.3153	7.27298	16.4162	16.1569	4
5	PRC	0.0871791	0.102224	0.146919	0	16.5978	6.44169	7.47132	15.9339	5
5	PRC	0.0846827	0.165191	0.0551063	1	16.4606	12.461	7.14287	16.1314	4
5	PRC	-0.0357482	0.240847	-0.126982	1	16.9829	6.7566	7.01368	13.5009	5
5	PRC	-0.0416688	-0.0250932	-0.0433411	0	16.9278	6.22596	7.14268	14.5105	5
5	PRC	0.142683	0.0259966	0.082968	0	15.6153	7.02538	16.1291	15.9338	4
5	PRC	-0.132055	-0.00355566	0.0106492	1	16.983	5.51419	13.1899	12.1758	6
5	PRC	0.0506252	0.170111	0.0102412	1	16.479	14.4088	7.44015	15.9341	5
5	PRC	-0.0560279	0.000156557	0.0465411	1	16.0943	7.4433	13.7601	16.4376	4
5	PRC	0.11002	-0.000612051	0.139065	0	14.9215	15.392	13.9369	16.5556	5
5	PRC	0.0544871	0.0680683	0.104736	0	16.8139	6.81021	12.7225	15.2236	5
5	PRC	0.0523155	-0.074534	0.00389712	1	16.479	14.4088	6.68632	15.9342	5
5	PRC	-0.029033	-0.0337593	0.0688274	1	14.9222	15.8877	12.7615	16.3928	5
5	PRC	0.019709	0.114853	0.0886305	1	16.9279	5.27517	6.127	14.5099	6
5	PRC	0.0687796	0.0184127	0.0118841	1	16.8598	12.4545	5.91555	14.9861	4
5	PRC	0.108208	0.118247	0.063888	0	13.3125	15.3563	12.047	16.7617	6
5	PRC	0.0832048	0.0319446	-0.00888241	0	7.71862	7.01048	16.7044	15.6874	5
5	PRC	0.0224958	0.0560688	0.0255708	0	14.9223	15.3915	16.4104	14.9853	6
5	PRC	0.031605	-0.00242986	0.0154946	0	8.12268	15.7099	13.3122	16.6616	5
5	PRC	0.0679726	-0.0394077	-0.0549225	0	14.9218	7.64844	6.10872	16.8813	5
5	PRC	0.112693	-0.00216262	0.00865335	0	16.8598	12.4584	6.69293	14.986	5
[truncated: 2,687 more rows]

## Sheet: Figure 5c
SUBJECT	ROI	TEMPORAL PRECISION	LAG0	LAG1	LAG2	LAG3	ITEM SPECIFIC PS
1	CA1	0	14.0201	13.3116	5.56677	16.8773	0.0846348
1	CA1	0	16.8228	7.95269	14.6238	13.4861	-0.202567
1	CA1	0	14.9279	7.89377	16.5076	15.5002	0.473943
1	CA1	1	16.6809	7.35115	14.6999	14.9843	0.0886952
1	CA1	0	16.7478	13.3061	7.83874	15.1569	-0.0229979
1	CA1	0	16.3584	7.57909	13.3106	16.1056	-0.0280233
1	CA1	1	16.8102	12.4491	13.3016	14.6766	-0.290117
1	CA1	1	16.3094	6.0187	13.3165	16.1652	0.557113
1	CA1	1	16.8228	7.93376	12.9758	14.744	-0.271847
1	CA1	0	16.8228	6.70977	14.2626	14.1521	-0.784969
1	CA1	1	16.378	13.3068	8.19396	16.0798	0.198849
1	CA1	1	15.5129	16.3575	6.72318	15.4315	0.743326
1	CA1	0	16.852	12.9992	6.02023	14.4701	0.105135
1	CA1	1	14.0211	15.5096	16.0855	15.7395	0.0666398
1	CA1	1	16.852	12.9883	6.68645	14.4718	-0.245516
1	CA1	0	16.8519	12.9945	6.07904	14.472	0.0596174
1	CA1	0	16.8103	12.4255	6.19631	14.9029	-0.275905
1	CA1	0	15.6185	13.3062	16.146	15.6475	-0.192546
1	CA1	0	15.7135	13.3064	7.76778	16.5832	0.110912
1	CA1	0	16.852	12.9922	6.30005	14.4711	0.0895759
1	CA1	1	14.0197	14.0054	7.44649	16.8486	-0.0439501
1	CA1	0	16.0225	16.0214	14.5426	14.9016	0.405272
1	CA1	0	6.90831	16.3583	16.1111	13.22	0.602887
1	CA1	0	16.8974	13.4291	6.47879	13.4852	-0.0973176
1	CA1	1	16.3586	7.15304	14.4113	15.9746	-0.160673
1	CA1	1	15.1077	6.40779	6.68988	16.7888	0.14848
1	CA1	0	16.8101	13.4468	14.4077	13.4892	-0.517145
1	CA1	1	16.405	7.28794	12.4061	16.0802	-0.144691
1	CA1	1	16.4495	6.84711	6.13174	16.042	-0.0041641
1	CA1	1	16.9279	6.58707	6.99955	13.4876	-0.0114389
1	CA1	1	16.2584	7.3033	14.0046	16.1652	0.349438
1	CA1	0	16.8442	6.91078	11.9737	14.678	-0.626905
1	CA1	0	15.1083	15.3931	6.55609	16.5041	0.0924516
1	CA1	0	14.4225	16.0848	13.3005	16.2219	0.0186337
1	CA1	0	16.8519	5.89139	7.06909	14.6767	-0.0652755
1	CA1	0	16.8229	12.9739	6.78622	14.7442	-0.0583205
1	CA1	0	15.5128	6.72178	6.24921	16.6912	0.103512
1	CA1	0	16.852	12.9914	5.79972	14.4716	0.0123121
1	CA1	0	8.25646	15.8789	16.3296	14.903	-0.357282
1	CA1	1	16.9281	12.0034	6.46842	13.2255	0.164572
1	CA1	1	16.8102	12.4334	5.58714	14.903	-0.155646
1	CA1	1	16.681	15.1271	6.72665	14.472
1	CA1	1	14.4205	13.3139	14.4134	16.7569	0.0823312
1	CA1	1	16.2045	13.9994	14.4173	16.0421
1	CA1	1	16.4921	14.4118	14.4101	15.432	-0.234773
1	CA1	0	16.6098	7.71397	15.3146	14.6772	0.250559
1	CA1	1	15.7132	16.0856	6.86116	15.7392
1	CA1	1	16.928	7.30568	7.7337	13.4841	-0.316294
1	CA1	1	16.0226	15.1042	15.4424	15.5006
1	CA1	1	16.0864	15.712	14.1897	15.5008	0.243471
1	CA1	1	14.4214	16.0205	13.3152	16.2741	-0.0470028
1	CA1	1	16.7794	7.644	7.17317	15.1564	0.343779
1	CA1	0	16.7795	13.3081	7.47218	14.9844	-0.0373766
1	CA1	1	16.9281	12.0017	6.49577	13.225	-0.33193
1	CA1	0	16.8728	7.44546	6.56886	14.4709	0.00679852
1	CA1	1	15.6179	7.51562	7.45266	16.6563	-0.0551502
1	CA1	0	16.8442	11.9757	14.4112	13.2268	0.0994884
1	CA1	1	15.513	7.0972	16.2035	15.7391	-0.0506951
1	CA1	0	14.7052	16.2257	6.54394	16.0801	0.0709877
1	CA1	0	14.7052	7.70704	6.14589	16.8486	-0.186708
1	CA1	1	16.8442	11.9729	7.87118	14.6769	0.049307
1	CA1	0	16.8441	6.16605	11.9813	14.6783	0.485916
1	CA1	1	14.4216	15.1036	13.3151	16.6565	-0.0923776
1	CA1	0	14.7049	6.43515	15.9517	16.3248	-0.302427
1	CA1	1	16.8103	14.7948	6.26837	13.2253
1	CA1	0	16.8974	6.04901	13.4247	13.4891	-0.629278
1	CA1	1	16.8101	14.0728	13.1719	14.1537	-0.123861
1	CA1	0	16.8728	7.16353	6.70508	14.471	-0.206618
1	CA1	0	16.2046	15.1042	6.74519	15.9749
1	CA1	1	16.7151	13.3099	5.61507	15.3036	-0.147337
1	CA1	0	16.8441	6.19221	11.9738	14.6784	0.172178
1	CA1	0	16.8441	11.9808	6.72628	14.6778	0.238966
1	CA1	1	16.8103	6.75325	6.36115	14.9837	-0.290324
1	CA1	0	16.9354	6.48687	7.25506	13.2232	-0.950179
1	CA1	1	13.3387	15.1064	13.307	16.7246	0.241971
1	CA1	1	16.8103	6.39156	12.4274	14.9031	0.0973614
1	CA1	1	16.681	5.77959	6.69722	15.5454	0.358549
1	CA1	1	15.7131	6.56957	6.75911	16.6205	0.233523
1	CA1	0	14.4203	8.25286	15.2579	16.6565	-0.299816
1	CA1	0	16.8973	7.49979	6.80101	14.1511	0.0539349
1	CA1	1	15.6183	14.6978	7.13958	16.5043	0.516919
1	CA1	0	16.6951	7.02374	12.7809	15.4319	0.477081
1	CA1	0	16.8728	13.1799	6.16301	14.1511	0.12355
1	CA1	1	14.7054	13.3149	6.91155	16.819	0.461695
1	CA1	0	16.3093	7.69308	14.4147	16.0421	-0.472028
1	CA1	1	16.6811	12.4046	7.66336	15.5004	-0.184053
1	CA1	0	16.8974	7.07177	13.4234	13.4903	0.0967585
1	CA1	1	15.6185	13.3058	7.39275	16.6206	0.441982
1	CA1	0	15.7131	7.37709	16.146	15.6471	-0.139095
1	CA1	0	15.7132	7.16209	13.307	16.5834	0.256218
1	CA1	1	16.4919	5.73547	15.1047	15.4321	-0.200363
1	CA1	0	16.3586	13.6535	6.77499	16.0802	-0.423755
1	CA1	0	16.6811	6.70565	6.5783	15.545	0.471475
1	CA1	0	16.8519	7.34408	12.9903	14.4725	-0.129844
1	CA1	1	15.9535	13.3198	15.8776	15.6471	0.620939
1	CA1	1	16.0229	16.2032	5.93175	14.9839	0.282957
1	CA1	1	15.1076	16.4042	13.6575	15.5003	0.0464634
1	CA1	1	14.7065	13.3093	16.571	15.3036	0.136277
1	CA1	0	16.8972	7.29287	6.67891	14.1519	-0.213328
1	CA1	1	15.5133	15.6152	14.4112	16.1054	-0.126463
1	CA1	0	16.8102	6.7521	5.98556	14.9842	0.475587
2	CA1	1	16.9501	6.49746	12.0463	14.6745	0.31505
2	CA1	0	15.5393	7.04236	16.3086	15.8704	-0.0882517
2	CA1	0	15.8971	7.71472	13.3182	16.6418	-0.0310815
2	CA1	0	16.9502	13.5608	13.3089	13.9569	0.215282
2	CA1	0	14.4984	16.969	7.67297	11.6195	-0.0606974
2	CA1	1	17.033	12.9747	6.17696	11.6383	-0.149898
2	CA1	0	16.2176	5.6567	6.5819	16.4872	0.12522
2	CA1	1	15.8972	16.6708	7.64528	11.6161	0.165831
2	CA1	1	16.4596	15.1059	6.61048	15.8704	0.0653072
2	CA1	0	14.4971	15.5096	14.0075	16.6417
2	CA1	0	16.9195	6.9957	13.4443	14.7449	0.084629
2	CA1	1	16.1026	13.2993	13.3111	16.4872	-0.0521151
2	CA1	1	15.4258	13.3044	15.9823	16.2293	-0.0832152
2	CA1	1	17.0086	13.305	6.56804	13.2136	-0.134352
2	CA1	1	15.2969	13.3114	6.80641	16.8363	0.0821491
2	CA1	1	16.4781	12.4293	7.31708	16.2067	-0.00773857
2	CA1	1	16.0383	7.46081	15.4925	16.2068	0.27887
2	CA1	1	16.4598	7.15732	14.922	15.9452	-0.0844055
2	CA1	1	17.0501	5.7032	6.58651	11.6463	-0.107834
2	CA1	0	14.4968	16.68	15.2604	14.3766	0.152202
2	CA1	0	16.723	6.94273	13.3057	15.7024	-0.0679536
2	CA1	1	14.1335	5.14968	13.3084	16.974	-0.179548
2	CA1	0	16.9196	7.25519	13.444	14.7443	0.085647
2	CA1	1	15.0223	16.4369	13.3103	15.8709	-0.0485011
2	CA1	0	16.6546	15.2593	7.22339	15.2442
2	CA1	0	13.5532	14.007	6.29483	16.9738	0.0867257
2	CA1	1	16.9502	14.6981	5.83688	11.6236
2	CA1	1	16.9196	13.4438	6.95888	14.7444	0.0133578
2	CA1	1	17.0086	13.3059	7.02802	13.2123	0.148122
2	CA1	0	15.5397	15.6854	7.60904	16.4118	0.0229175
2	CA1	0	15.539	8.06846	16.01	16.2069	0.187739
2	CA1	1	15.5398	16.7785	5.90222	13.2098	-0.158789
2	CA1	0	14.4975	7.61501	6.16925	16.9738	-0.251866
2	CA1	0	16.7228	15.6165	13.3064	13.2134	0.0939776
2	CA1	1	16.7229	6.30728	7.18686	15.7896	0.227206
2	CA1	0	16.6545	7.09419	15.4622	14.9855	0.133107
2	CA1	0	16.9196	13.4436	6.6789	14.7443	0.130209
2	CA1	0	16.9503	12.0284	6.10352	14.6744	0.0255601
2	CA1	0	16.9577	6.1308	12.966	14.4724	-0.103062
2	CA1	1	16.976	7.06904	6.23305	14.4719	0.0509305
2	CA1	0	14.9753	16.4908	14.0039	15.7024	0.023496
2	CA1	0	16.0387	13.3195	5.90001	16.5669	0.0771033
2	CA1	0	14.9747	7.79265	16.6086	15.6057	0.335986
2	CA1	1	15.8975	13.3194	7.43296	16.6416	0.140481
2	CA1	0	16.9501	6.03802	7.42188	14.744	-0.0747624
2	CA1	1	15.82	14.0046	6.81047	16.6416	0.0144308
2	CA1	1	16.976	12.057	14.3123	11.6305	0.0133346
2	CA1	0	15.0224	15.481	6.64516	16.6416	-0.0584722
2	CA1	1	16.4781	15.1953	6.89395	15.7899	0.160685
2	CA1	0	14.1315	6.86809	7.58731	16.9992	0.0164298
2	CA1	1	16.9759	13.5693	5.91321	13.9544
2	CA1	0	14.4973	16.9505	7.40013	13.2081	-0.163882
2	CA1	1	16.9196	13.4447	12.051	14.6742	0.163145
2	CA1	1	16.1616	16.0212	13.3125	15.4992	-0.0467835
2	CA1	0	16.9834	7.9851	13.3032	13.9576	-0.0644601
2	CA1	0	16.9761	12.0534	6.09507	14.3782	0.0157557
2	CA1	0	15.8972	5.85036	6.82005	16.6773	-0.0610434
2	CA1	1	16.1614	16.0212	6.3093	15.6059	0.0830576
2	CA1	0	16.9834	5.90567	5.96791	14.3774	-0.296062
2	CA1	1	15.5393	6.85025	6.78734	16.8064	-0.0961278
2	CA1	1	15.0219	6.39665	6.628	16.9142	-0.365552
2	CA1	1	16.9761	12.0689	14.3095	11.6423	-0.0316123
2	CA1	1	15.5391	6.74165	6.1641	16.8065	0.0614922
2	CA1	0	13.5515	7.24093	6.31418	17.024	0.108371
2	CA1	0	14.1309	13.3203	14.6984	16.8654	-0.0275229
2	CA1	1	16.7556	13.3055	7.67536	15.6059	-0.0143335
2	CA1	1	16.3085	15.8984	14.0065	15.2449	-0.244031
2	CA1	1	16.478	12.7513	8.18997	16.1979	-0.113251
2	CA1	0	16.6893	6.87851	5.57788	15.8704	0.045898
2	CA1	0	16.9502	14.5013	12.9701	11.6558	-0.136349
2	CA1	0	16.9501	13.3087	7.60292	14.4722
2	CA1	1	16.9502	14.4998	6.612	13.2135	0.217293
2	CA1	0	14.9747	6.56066	6.7904	16.9211	0.159275
2	CA1	0	15.296	6.59704	7.11177	16.8654	-0.0959585
2	CA1	0	15.9709	14.6975	15.711	15.8707	0.203071
2	CA1	1	15.735	13.3074	7.74282	16.7109	-0.0254421
2	CA1	0	16.9576	13.3114	13.3076	13.9575
2	CA1	1	14.132	16.0207	13.3142	16.487
2	CA1	0	16.9575	12.9748	7.1136	14.4719	-0.0383549
2	CA1	1	16.1027	16.2571	6.12828	15.2439	0.0941623
2	CA1	1	13.5519	6.7857	16.4837	16.1503	-0.0413962
2	CA1	1	16.0384	6.37168	7.3472	16.6052	-0.0261365
2	CA1	0	15.8196	6.47574	6.27755	16.7109	-0.0526456
2	CA1	0	15.8201	16.5711	12.9731	14.4713	-0.0503563
2	CA1	0	15.6419	14.6979	7.09894	16.6418	-0.105781
2	CA1	0	16.7231	13.305	7.42126	15.7022	-0.0874722
2	CA1	1	16.3085	14.9417	15.4137	15.4993	-0.0149056
2	CA1	0	16.9503	12.0364	7.03614	14.6736	-0.106095
2	CA1	0	16.9502	6.20963	5.91793	14.7434	0.0402258
2	CA1	1	17.033	6.63053	6.37005	13.2072	-0.106694
2	CA1	1	17.0084	7.88866	13.3084	13.2135	0.327002
2	CA1	1	16.9833	7.1228	13.3127	13.9549	0.0388638
2	CA1	1	15.7347	7.12252	13.308	16.711	-0.0650118
2	CA1	1	16.9501	7.2575	6.22368	14.7441	-0.129508
2	CA1	1	16.9196	6.06428	5.91401	14.9854	-0.159189
2	CA1	0	15.7347	6.48639	6.71761	16.7437	-0.0222331
2	CA1	1	15.6419	14.6996	15.5993	16.2067	0.285488
2	CA1	0	6.94684	16.0385	6.25357	16.6051	0.00495026
2	CA1	0	16.9501	5.85385	14.5003	13.2129	-0.183152
2	CA1	1	15.0226	7.21989	15.857	16.4872	0.0705341
2	CA1	0	16.9502	6.77895	6.14399	14.7431	0.0626293
2	CA1	0	16.5356	7.04703	6.81263	16.1503	0.0315568
2	CA1	1	16.9502	12.0447	5.60016	14.6735	0.103646
2	CA1	0	14.4975	16.6085	7.33564	15.7899	0.120458
2	CA1	1	15.0228	16.6357	7.56029	15.4992	0.149579
2	CA1	1	15.7345	5.91923	15.1045	16.5281	-0.0969066
2	CA1	0	16.3085	7.6622	14.9413	16.1505	-0.225717
2	CA1	0	16.9576	7.14934	12.9624	14.4734	0.102131
2	CA1	1	16.9196	14.9492	6.28161	11.6483
2	CA1	0	15.8201	14.4092	16.0212	15.7897	0.042308
2	CA1	0	5.48052	7.64003	16.4597	16.2523	-0.0180928
2	CA1	0	16.9503	12.0314	6.4081	14.6741	0.171695
2	CA1	1	15.4254	16.6089	13.7604	14.9866	0.137944
2	CA1	1	15.2966	6.75607	16.0848	16.2526	0.338776
2	CA1	1	16.4597	7.55543	13.1411	16.2069	-0.025991
2	CA1	0	16.0385	6.13306	7.59359	16.6051	-0.120666
2	CA1	1	15.9708	16.4911	7.27687	14.6736	-0.0597004
2	CA1	1	15.9705	13.3193	16.0209	15.7897	0.0889267
2	CA1	0	14.9744	7.10547	11.9427	16.9142	0.274169
2	CA1	0	16.9761	12.0528	6.99622	14.3778	0.156347
2	CA1	0	16.8759	7.60468	7.15308	15.2439	-0.140339
2	CA1	0	16.9502	6.9912	12.0341	14.6745	0.0828634
2	CA1	1	16.502	13.1235	15.1326	15.7023	0.120292
2	CA1	0	15.8976	16.5323	14.4118	13.2065	-0.0846909
2	CA1	0	16.9502	7.44225	13.563	14.376	-0.338831
2	CA1	1	8.38007	16.1024	16.3364	14.9858	-0.0847374
2	CA1	1	15.0218	16.5214	14.0068	15.6058	-0.166826
2	CA1	1	15.9706	16.1463	15.3932	14.3769	0.114917
2	CA1	0	15.8197	6.6657	6.65771	16.7109	0.0614869
3	CA1	0	16.7094	6.65389	13.0053	15.2459	-0.0999939
3	CA1	1	16.7659	6.48383	6.06358	15.0892	0.151184
3	CA1	0	14.4586	15.7974	7.59508	16.4203
3	CA1	0	13.4496	16.0852	5.57695	16.3266
3	CA1	1	16.7339	13.3147	6.76991	15.0883	0.0376629
3	CA1	0	16.0302	6.3587	7.35439	16.4203	-0.0219175
3	CA1	0	16.7339	7.67869	13.3052	15.0896	0.0633194
3	CA1	1	16.6306	7.11101	11.9449	15.58	0.0634186
3	CA1	1	16.3014	7.61349	14.1395	16.0447	-0.0461696
3	CA1	0	16.6399	14.007	7.79906	15.3469	-0.0490341
3	CA1	0	16.7338	13.3127	6.67279	15.0891	0.0395735
3	CA1	1	16.0943	15.9839	7.13834	15.2455
3	CA1	0	16.913	5.76414	6.31718	13.208	0.214582
3	CA1	0	16.6033	6.61064	6.77613	15.6784	-0.0130571
3	CA1	0	16.7339	13.3108	6.20793	15.089	-0.120786
3	CA1	1	15.9623	14.6994	16.0024	14.8465	0.0471728
3	CA1	0	15.6294	7.2103	6.97148	16.622	0.0162027
3	CA1	1	14.4594	16.1871	15.2586	15.5796	0.0353968
3	CA1	1	16.2111	6.6857	7.65281	16.276	-0.0779479
3	CA1	0	16.6401	14.0044	6.73706	15.3471	0.0498901
3	CA1	0	14.4584	16.6611	8.44237	15.0883
3	CA1	0	15.5424	6.70816	6.13711	16.6525	0.132685
3	CA1	1	16.7094	5.49726	6.85566	15.3469	0.0053323
3	CA1	1	15.2791	13.3112	8.08835	16.6925	-0.0608127
3	CA1	1	6.46667	14.9512	6.80096	16.7897	-0.0557183
3	CA1	1	7.4937	6.8256	16.6397	15.58	0.105482
3	CA1	1	16.7339	6.33182	13.3058	15.0895	-0.21544
3	CA1	0	13.4479	6.73264	15.615	16.5849	-0.170984
3	CA1	0	14.9512	6.8065	16.4356	15.5799	-0.0353038
3	CA1	0	15.5424	5.76504	16.4175	15.0893	0.0252979
3	CA1	1	15.2787	7.04677	5.82237	16.7261	-0.148925
3	CA1	1	7.74915	5.56929	6.97389	16.9372	-0.0577483
3	CA1	0	13.4473	16.2283	6.19404	16.198	0.0291639
3	CA1	1	15.2787	6.57605	7.12816	16.7261	-0.00355124
3	CA1	0	16.2111	15.5597	6.84206	15.6059
3	CA1	1	16.8056	14.4623	7.57992	13.6997	-0.0028353
3	CA1	0	16.8974	6.63042	12.7435	13.2099	0.0500617
3	CA1	0	16.8973	6.54804	7.80346	13.6979	0.192914
3	CA1	0	16.8054	7.01969	14.4652	13.6988	0.00659301
3	CA1	1	14.9516	15.2574	7.51403	16.5462	-0.0704751
3	CA1	1	16.6307	11.9427	7.92864	15.5795	-0.0512879
3	CA1	0	16.8056	14.6285	7.77664	13.2069	-0.0169114
3	CA1	1	16.6305	14.9755	6.18313	14.8468
3	CA1	0	16.6305	11.9711	15.482	13.2073	-0.014994
3	CA1	0	16.0943	14.6247	13.3212	16.1249	-0.0574126
3	CA1	1	16.6306	7.1106	6.24786	15.6059	0.02698
3	CA1	0	16.1545	14.6245	6.16628	16.1253
3	CA1	1	16.913	5.54389	6.81322	13.2097	0.141335
3	CA1	0	16.2885	11.9421	6.88603	16.1836	0.066721
3	CA1	1	14.4589	14.699	6.27723	16.726
3	CA1	1	16.7661	6.13626	14.9224	13.2114	0.131285
3	CA1	1	16.8973	5.561	5.85369	13.6989	0.00461204
3	CA1	0	16.8055	7.63178	14.4628	13.7008	-0.0360216
3	CA1	0	16.1544	7.38738	16.2812	13.2099	-0.0657205
3	CA1	1	15.8096	6.56972	7.27318	16.5461	0.0936918
3	CA1	0	16.6034	15.5895	6.48572	13.2108	0.0135357
3	CA1	0	16.7095	13.0076	6.46907	15.2453	-0.127517
3	CA1	1	16.8974	12.7452	5.44095	13.2092	0.0128983
3	CA1	1	16.6399	6.72364	5.74825	15.5797	-0.123519
3	CA1	0	7.24337	14.95	5.973	16.7899	0.0524222
3	CA1	1	15.5431	15.4928	14.3094	16.1252	-0.0630588
3	CA1	0	16.7338	7.36347	13.3081	15.0896	-0.160414
3	CA1	1	15.7237	7.13652	13.3063	16.5463	0.186189
3	CA1	1	16.8975	12.7399	6.8153	13.2104	0.152253
4	CA1	0	7.66295	7.71127	15.7574	16.7068	0.393662
4	CA1	0	14.4122	16.8093	14.9231	12.1487
4	CA1	0	14.0081	14.0041	14.4117	16.8485	-0.22252
4	CA1	0	17.0016	7.63455	7.77791	13.5862	-0.104774
4	CA1	1	16.9465	6.08964	11.3935	14.513	-0.218704
4	CA1	0	14.0097	13.3073	6.21872	16.9587	0.118925
4	CA1	0	15.758	6.34871	6.86314	16.7068	0.246863
4	CA1	0	16.9082	12.7476	6.52199	14.7757	-0.0545879
4	CA1	0	16.9464	7.66912	14.4614	12.155	-0.236986
4	CA1	0	16.8804	12.7524	7.55889	14.9833	-0.152263
4	CA1	1	15.2131	16.7054	6.19662	14.8992
4	CA1	0	16.9082	6.63511	12.7486	14.7756	-0.0955972
4	CA1	0	14.4127	16.7787	13.306	14.984
4	CA1	1	17.0122	8.13232	12.7518	12.168	0.00148485
4	CA1	0	17.0123	12.754	6.01632	12.1664	0.158087
4	CA1	0	15.6159	12.4481	8.13138	16.7432	-0.256396
4	CA1	1	16.9464	11.4442	6.71738	14.5115	0.0459472
4	CA1	0	15.6157	12.4521	5.76397	16.7433	-0.119924
4	CA1	0	16.9504	4.81005	7.523	14.5115	0.0731772
4	CA1	1	14.7	14.4114	6.31408	16.8484
4	CA1	1	16.8683	12.4451	7.03774	15.0865	-0.142803
4	CA1	0	15.5101	6.86473	6.81535	16.7883	0.0314675
4	CA1	0	15.8333	16.6446	7.44094	13.1988
4	CA1	0	16.9353	6.37754	12.4315	14.5582	0.305667
4	CA1	0	17.0018	12.4458	6.17036	13.2009	-0.136384
4	CA1	1	17.0264	7.41042	5.18492	12.158	0.156699
4	CA1	0	16.8684	12.4341	8.21621	15.0858	-0.13248
4	CA1	1	15.7106	7.74703	12.674	16.7069	-0.116728
4	CA1	0	16.9237	7.37591	14.4112	13.5881	-0.157902
4	CA1	0	15.6156	7.16495	12.4506	16.7433	-0.147493
4	CA1	1	17.0122	6.59606	6.74778	13.1988	0.0829119
4	CA1	1	16.9351	5.84949	14.5866	12.1707	-0.188369
4	CA1	1	17.0123	7.10085	12.7542	12.1684	-0.0114505
4	CA1	1	14.6998	7.02185	13.3089	16.9051	0.129573
4	CA1	0	15.6153	5.89116	14.4116	16.6563	0.0877467
4	CA1	1	14.9234	6.31659	13.8314	16.8576	0.0657069
4	CA1	0	14.7007	15.5095	6.74468	16.6562
4	CA1	0	8.1695	16.8801	7.08281	15.0861
4	CA1	0	16.9465	11.3965	5.75165	14.5124	-0.157211
4	CA1	1	16.8964	7.24274	12.4418	14.9007	-0.509047
4	CA1	1	16.9082	7.09709	12.7421	14.7764	-0.360406
4	CA1	0	16.9081	6.22087	12.7499	14.7763	0.130732
4	CA1	1	14.9234	5.86847	13.8307	16.8576	0.151054
4	CA1	0	14.0067	15.2121	8.23653	16.798
4	CA1	0	16.9464	11.4083	7.04794	14.5124	-0.137182
4	CA1	0	16.9351	7.63894	6.48364	14.671	-0.0670153
4	CA1	0	6.70446	6.2719	6.88192	17.034	-0.151237
4	CA1	1	16.9464	11.4204	6.63683	14.5117	-0.0137756
4	CA1	1	5.48056	7.60491	16.8683	15.155	0.444915
4	CA1	0	15.7111	12.6699	6.96636	16.7069	-0.276831
4	CA1	1	15.4746	7.21985	6.6999	16.798	0.288795
4	CA1	0	15.2587	7.29952	14.2004	16.775	0.058602
4	CA1	0	16.9463	8.17339	14.4612	12.153	-0.015922
4	CA1	1	16.908	8.41493	12.7438	14.7763	-0.0760414
4	CA1	1	16.9238	7.41614	14.5436	13.1955	-0.231845
4	CA1	0	15.4748	6.75421	16.6356	14.9003	0.0232466
4	CA1	1	17.0124	12.7533	6.93798	12.1613	0.122757
4	CA1	1	17.0018	5.80391	12.4524	13.1979	0.0821787
4	CA1	0	16.9082	6.66914	7.2263	14.8994	-0.113238
4	CA1	1	16.9238	7.05982	6.78003	14.7745	0.424679
4	CA1	1	15.4745	13.8694	14.8319	16.5832	0.0486479
4	CA1	0	17.0122	7.33747	5.99773	13.199	-0.41243
4	CA1	1	16.9083	12.7491	6.8854	14.775	-0.0162471
4	CA1	1	15.2133	7.2401	15.43	16.5831	0.301885
4	CA1	1	14.699	6.50049	15.5099	16.6563	-0.150625
4	CA1	0	14.0097	13.3065	16.9505	12.1555	0.126752
4	CA1	1	15.51	7.44782	16.5871	15.0863	-0.0154166
4	CA1	1	17.0264	6.69946	6.99183	12.1579	-0.192186
4	CA1	1	16.9465	11.4031	7.12321	14.5117	0.107748
4	CA1	1	16.9351	7.17763	12.4565	14.5562	0.119915
4	CA1	1	16.9239	12.4425	7.73123	14.6714	-0.148166
4	CA1	0	16.9465	11.3882	6.58449	14.5126	0.0616949
4	CA1	0	15.7579	16.6764	8.01213	13.1965
4	CA1	1	17.0018	12.4443	7.70047	13.1981	0.102889
4	CA1	1	16.9463	7.89354	11.4096	14.5126	-0.277587
4	CA1	1	16.9081	12.7506	7.13957	14.7759	-0.0573068
4	CA1	0	16.9353	6.44824	12.4333	14.5576	-0.703164
4	CA1	1	15.8329	6.0005	7.79109	16.6761	-0.341922
4	CA1	1	17.0017	12.4572	6.71924	13.2004	-0.138778
4	CA1	1	15.2134	6.5066	12.143	16.8485	0.103261
4	CA1	1	16.9465	11.4171	14.1986	13.1995	-0.352859
4	CA1	1	16.9238	12.4448	6.98224	14.672	-0.137226
4	CA1	0	14.4133	6.78994	16.9502	12.1663	0.0320635
4	CA1	0	16.9351	7.46875	12.7623	14.5113	-0.0256347
4	CA1	1	14.4126	15.6152	14.0072	16.5829	0.190421
5	CA1	1	16.8137	7.21491	6.1258	15.3029	0.0829673
5	CA1	1	16.9829	7.08032	7.34958	13.5003	0.396831
5	CA1	1	16.4789	14.4096	6.09728	15.9342	-0.18287
5	CA1	0	16.8004	14.8039	14.0049	13.5877
5	CA1	0	14.9226	16.4787	6.05481	15.7769
5	CA1	1	16.8306	13.3079	15.0068	12.171	0.0745307
5	CA1	1	16.8138	13.7546	8.27722	15.0626	0.145988
5	CA1	1	15.7106	14.6629	7.06385	16.5556	-0.203729
5	CA1	1	16.3148	7.01684	7.40455	16.3252	0.147039
5	CA1	1	16.9801	6.08437	6.14204	13.5882	0.219564
5	CA1	0	14.9222	14.6984	16.391	15.59	0.0148496
5	CA1	1	16.3435	14.0046	8.19673	16.1892	0.076375
5	CA1	0	16.8598	6.47318	7.35198	15.0627	-0.0100746
5	CA1	0	16.4605	15.1741	5.96589	15.6878	8.69484e-07
5	CA1	1	16.9277	14.4102	6.32178	12.1727
5	CA1	1	15.4773	6.5665	7.1123	16.7708	-0.0982411
5	CA1	1	16.8722	14.0093	14.0046	13.5903	-0.0939617
5	CA1	0	15.7109	13.3104	16.5377	14.5108	0.00707762
5	CA1	1	15.1054	15.9309	14.0056	16.244
5	CA1	0	16.2942	5.94406	12.4176	16.3255	-0.036055
5	CA1	0	15.6151	5.72324	7.46341	16.7294	-0.444927
5	CA1	0	16.8139	12.7173	6.1976	15.2239	0.0617638
5	CA1	0	15.5103	13.3068	5.99059	16.7295	-0.0121694
5	CA1	1	15.8777	13.312	16.0017	15.7767	-0.0634
5	CA1	1	16.9802	6.5601	11.0701	13.5015	-0.00759571
5	CA1	1	15.1044	6.22626	15.8082	16.4191	0.0996012
5	CA1	0	16.3435	5.61748	6.00133	16.2961	-0.204768
5	CA1	1	16.0941	6.36677	7.33918	16.5042	0.0922781
5	CA1	1	16.2101	15.0335	15.1054	15.6875
5	CA1	0	16.9828	5.97812	6.76166	13.5028	-0.0223957
5	CA1	1	16.9829	4.85436	13.1983	12.1644	-0.262709
5	CA1	0	14.4106	7.52697	6.40487	16.9362	-0.177886
5	CA1	1	16.9802	11.084	6.40639	13.5006	0.0365559
5	CA1	0	15.9517	7.71643	13.1565	16.5557	0.0110836
5	CA1	1	16.9279	6.36755	14.0005	13.591	0.0970162
5	CA1	0	16.8721	14.01	6.12467	14.5117	0.26441
5	CA1	0	16.6701	8.38282	14.0055	15.5898	0.277963
5	CA1	0	13.3153	7.27298	16.4162	16.1569	-0.00523634
5	CA1	0	16.5978	6.44169	7.47132	15.9339	0.182833
5	CA1	1	16.4606	12.461	7.14287	16.1314	0.0150007
5	CA1	1	16.9829	6.7566	7.01368	13.5009	-0.228846
5	CA1	0	16.9278	6.22596	7.14268	14.5105	0.163547
5	CA1	0	15.6153	7.02538	16.1291	15.9338	0.059969
5	CA1	1	16.983	5.51419	13.1899	12.1758	-0.0349729
5	CA1	1	16.479	14.4088	7.44015	15.9341	0.0157107
5	CA1	1	16.0943	7.4433	13.7601	16.4376	-0.252188
5	CA1	0	14.9215	15.392	13.9369	16.5556	0.0103379
5	CA1	0	16.8139	6.81021	12.7225	15.2236	0.00704737
5	CA1	1	16.479	14.4088	6.68632	15.9342	0.00386512
5	CA1	1	14.9222	15.8877	12.7615	16.3928	-0.0300194
5	CA1	1	16.9279	5.27517	6.127	14.5099	-0.0978246
5	CA1	1	16.8598	12.4545	5.91555	14.9861	0.0989675
5	CA1	0	13.3125	15.3563	12.047	16.7617
5	CA1	0	7.71862	7.01048	16.7044	15.6874	-0.0437355
5	CA1	0	14.9223	15.3915	16.4104	14.9853	0.0525726
5	CA1	0	8.12268	15.7099	13.3122	16.6616	-0.0569762
5	CA1	0	14.9218	7.64844	6.10872	16.8813	-0.0495493
5	CA1	0	16.8598	12.4584	6.69293	14.986	0.0358067
5	CA1	0	16.6348	6.85349	13.3089	15.7769	0.0143302
5	CA1	1	16.8139	7.18541	12.7217	15.2236	-0.0446979
5	CA1	0	6.9255	17.0053	7.77366	12.1602	-0.142009
5	CA1	0	14.4119	14.0032	16.8467	13.5047	0.0305376
5	CA1	0	16.187	15.1051	5.85604	16.1312	0.178629
5	CA1	1	16.2941	12.4256	7.55704	16.3252	0.0474327
5	CA1	0	3.9512	16.0942	7.21294	16.5041	0.0440834
5	CA1	1	16.9277	6.31596	7.47861	14.5107	-0.0842153
5	CA1	0	15.9516	7.43684	15.0548	16.3457	0.208796
5	CA1	0	16.8305	6.98116	13.3092	15.0637	0.0512611
5	CA1	1	16.2941	6.19255	14.0053	16.2441	-0.116819
5	CA1	1	16.983	6.25413	13.1912	12.1714	0.450238
5	CA1	1	13.3175	14.6984	6.31043	16.8813	-0.0427082
5	CA1	1	16.3147	6.03156	15.4636	15.7766	0.237737
5	CA1	1	16.8306	6.68655	13.3081	15.0636	0.0852022
5	CA1	1	16.8138	12.7225	5.58947	15.2239	-0.125843
5	CA1	1	16.983	13.1874	5.99711	12.1794	-0.0562926
5	CA1	0	16.4355	6.76718	7.61913	16.1893	-0.169485
5	CA1	0	16.1869	14.006	5.47094	16.3456	-0.0976714
5	CA1	0	16.1872	12.4169	7.20812	16.4192	0.122705
5	CA1	0	16.3906	6.76031	5.83283	16.2441	0.0562275
5	CA1	1	15.6151	6.71969	6.20764	16.7294	0.139606
5	CA1	1	13.3132	6.73689	15.7102	16.6616	-0.155045
5	CA1	0	14.4122	14.0059	5.71146	16.8813	0.166334
5	CA1	0	16.8138	14.0009	14.0113	14.5116	-0.0541105
5	CA1	0	7.64294	16.8137	14.6999	14.5107
5	CA1	1	16.9279	14.0009	7.30225	13.5889	0.13408
5	CA1	0	16.4358	12.7419	15.0057	15.7768	0.139664
5	CA1	0	15.7979	13.3058	7.73147	16.6258	-0.103609
5	CA1	0	16.8139	13.7546	6.22978	15.0632	0.00651536
5	CA1	0	15.1042	6.74518	5.84605	16.8528	0.0461369
5	CA1	0	15.6153	6.82963	6.7833	16.7293	-0.0568008
5	CA1	1	14.9226	16.187	6.83474	16.1892	0.0163042
5	CA1	0	14.4113	15.2584	13.3134	16.6961	-0.0756654
5	CA1	1	15.7102	16.0677	5.70381	15.9338
5	CA1	0	15.8778	13.3094	7.43684	16.5886	-0.0478552
5	CA1	1	16.2941	6.39684	6.43824	16.3453	0.387365
5	CA1	0	15.4776	16.4039	7.19186	15.5901
5	CA1	1	16.8139	12.7196	13.3197	15.0628	0.051584
5	CA1	1	15.4775	13.5681	15.5861	16.3454	0.0107811
5	CA1	1	16.0942	6.10831	7.56401	16.5041	0.0483133
5	CA1	0	15.8775	6.65689	6.64293	16.6258	-0.0630296
5	CA1	1	15.1049	14.9223	16.0673	15.9338	0.0899367
5	CA1	0	7.7061	7.43018	16.3146	16.3252	-0.0228268
5	CA1	0	16.872	14.0121	6.01199	14.5115	0.0570526
5	CA1	1	16.4357	12.7501	6.39798	16.1567	0.17414
5	CA1	0	15.1048	14.0045	16.0673	16.1314	-0.0449587
5	CA1	1	15.478	6.08692	16.4036	15.5905	-0.02908
5	CA1	0	16.8306	13.308	7.58089	15.0632	-0.185457
5	CA1	1	16.9279	14.0023	7.31692	13.5868	-0.0496926
5	CA1	1	14.9224	13.3102	5.66063	16.8528	-0.0192794
5	CA1	0	16.187	7.7112	14.1944	16.3251	-0.0252009
5	CA1	1	15.8774	6.76403	6.22906	16.6258	0.16822
5	CA1	1	16.8305	7.35766	13.308	15.0638	-0.135445
5	CA1	0	15.3919	6.0338	6.57344	16.793	-0.0878864
5	CA1	0	16.8305	5.71369	15.1748	12.1736	0.0677023
5	CA1	0	16.3906	5.93614	6.20893	16.2441	-0.0508959
5	CA1	0	16.2103	12.7632	7.19635	16.3927	-0.126658
5	CA1	1	16.9802	11.0346	5.66422	13.5048	-0.218477
5	CA1	1	16.9278	14.0046	5.4512	13.5884	-0.0126881
5	CA1	1	16.9801	13.3112	5.3488	12.1784
5	CA1	0	14.4122	14.0036	14.9231	16.7293	-0.0671169
5	CA1	1	15.7976	7.14571	13.3065	16.6259	0.117319
5	CA1	0	16.8139	12.7209	6.97059	15.2237	0.044813
5	CA1	0	15.3923	12.9712	6.92264	16.7708	-0.0833607
6	CA1	0	16.9462	12.9702	5.28881	14.3322	0.178331
6	CA1	0	16.608	6.77227	7.63396	15.9755	0.0381079
6	CA1	0	16.8636	13.7815	7.39139	14.8983
6	CA1	1	17.0161	6.84367	11.9409	12.5967	0.165214
6	CA1	1	16.4479	15.1034	7.41808	15.8254
6	CA1	0	17.0161	11.9391	8.14516	12.5855	0.0948455
6	CA1	1	16.9462	6.35411	12.9657	14.3338	0.0546049
6	CA1	0	16.9462	12.9641	6.87801	14.3332	-0.00231871
6	CA1	0	16.9648	6.38622	12.0522	14.2248	0.271986
6	CA1	1	13.3183	14.0028	15.798	16.5832	0.0986648
6	CA1	1	15.7978	7.19728	11.9947	16.6819	0.00233392
6	CA1	0	14.9231	13.3063	5.9374	16.8774	-0.0815118
6	CA1	1	16.5868	5.77729	6.19364	16.0145	-0.077967
6	CA1	1	16.9721	14.0067	7.95743	12.5859	-0.0118438
6	CA1	0	16.5867	14.2588	15.5703	14.3333
6	CA1	0	13.3157	6.75477	16.6445	15.8251	-0.0134466
6	CA1	0	16.6083	14.0032	6.50391	15.8255	-0.0807009
6	CA1	1	16.5869	12.7399	7.62396	15.9756	0.151905
6	CA1	0	16.608	14.4114	8.4358	15.7405
6	CA1	1	15.7109	6.13419	7.12093	16.7246	0.128833
6	CA1	0	16.3565	7.98731	14.4124	16.1654	-0.0785715
6	CA1	1	16.9649	12.0447	13.8693	13.0172
6	CA1	0	16.7137	15.1774	13.6444	14.5615
6	CA1	1	16.9461	7.2356	6.5885	14.5609	-0.0222903
6	CA1	1	16.0854	7.12461	5.57493	16.5444	-0.0577905
6	CA1	0	16.9462	12.9633	6.29246	14.3335	-0.00124552
6	CA1	1	16.6796	7.02595	6.77828	15.8251	-0.0736334
6	CA1	1	15.8777	7.35953	16.3964	15.1821	0.170681
6	CA1	0	16.9085	7.03136	6.27869	14.8978	-0.0865883
6	CA1	1	16.4291	15.1722	7.81445	15.8254
6	CA1	0	16.4291	12.4504	7.57248	16.2216	0.0588802
6	CA1	1	16.9085	13.6456	14.3225	13.0163
6	CA1	0	16.3567	15.5099	15.3733	14.5619	0.101081
6	CA1	1	15.9519	15.3155	7.18399	16.3041	-0.179484
6	CA1	0	16.9649	14.0183	6.79717	13.0164	0.129034
6	CA1	0	15.9519	15.3908	13.3108	16.2217
6	CA1	0	16.6798	12.1007	7.2501	15.8005	-0.114473
6	CA1	1	16.9462	12.9645	6.04738	14.3338	0.235089
6	CA1	0	16.9648	6.42616	12.0432	14.2249	-0.0114272
6	CA1	1	5.48056	7.60301	16.4477	16.2216	0.166974
6	CA1	0	13.3129	16.9977	6.63753	12.5857
6	CA1	1	17.0161	6.65426	6.56217	13.012	-0.0777614
6	CA1	0	16.9461	5.63611	14.4129	12.5859	0.166831
6	CA1	0	16.6901	6.82205	6.05149	15.8003	-0.0738754
6	CA1	0	16.9085	6.72315	6.20426	14.8984	-0.646491
6	CA1	0	16.4903	7.97521	14.1981	16.0148	0.161941
6	CA1	1	15.7977	6.82692	6.79248	16.6911	0.120005
6	CA1	0	16.9084	7.27942	13.6468	14.5619	-0.192269
6	CA1	1	16.8636	6.86917	13.7805	14.8992	-0.0436838
6	CA1	0	15.7112	13.307	7.15642	16.6912	-0.060386
6	CA1	1	16.8635	5.70659	14.4117	14.5613	0.374304
6	CA1	1	16.4904	14.2004	6.20983	16.0145	-0.255732
6	CA1	1	15.9517	7.88	15.315	16.3043	-0.128858
6	CA1	1	16.6798	12.1001	7.77574	15.8004	0.107436
6	CA1	1	7.74941	15.6153	15.2577	16.5044
6	CA1	1	17.0161	7.0747	11.9237	12.6011	-0.409445
6	CA1	1	14.4121	15.9514	5.68398	16.5044
6	CA1	1	16.9085	5.58723	6.83144	14.8983	-0.226379
6	CA1	1	16.7135	7.60543	7.20794	15.7405	-0.184946
6	CA1	0	16.7136	6.85966	5.9512	15.7405	-0.131063
6	CA1	1	15.8778	7.26036	13.3065	16.6207	0.0542479
6	CA1	1	16.9461	6.51676	6.72766	14.5611	-0.0255306
6	CA1	0	16.4479	6.02847	13.3092	16.1656	0.0576626
6	CA1	1	14.9228	15.5102	15.4595	16.2447
6	CA1	0	16.7137	14.8912	6.81031	15.1821
6	CA1	1	16.429	6.16039	7.92216	16.2444	-0.158402
6	CA1	1	15.1043	5.91876	16.4608	15.8007	-0.0613913
6	CA1	0	7.53014	7.13413	7.21655	17.0341	0.0868902
6	CA1	1	16.146	6.10627	7.56552	16.5041	0.246813
6	CA1	1	16.9647	14.1398	7.09473	12.593
6	CA1	0	16.4293	15.8202	7.09042	15.1819
6	CA1	1	16.6901	7.30832	6.0498	15.8002	-0.0292863
6	CA1	1	16.6901	7.39064	12.9434	15.7411	0.209503
6	CA1	0	16.0856	13.3064	7.57166	16.5043	0.552326
6	CA1	0	16.9461	7.08533	7.44265	14.5601	0.00861042
6	CA1	0	15.6154	7.26357	13.3077	16.7248	0.0629456
6	CA1	0	14.4133	13.3064	7.57067	16.9324	-0.1213
6	CA1	0	16.9647	14.1404	5.98637	12.5951
6	CA1	1	17.0161	7.66087	11.9232	12.6012	-0.490716
6	CA1	1	13.3143	6.66448	14.0056	16.9588	0.463778
6	CA1	0	7.22734	15.1046	16.4608	15.8004	0.12269
6	CA1	0	16.8634	7.22141	6.00347	15.1824	0.434637
6	CA1	1	16.9084	7.35626	13.6447	14.5622	0.298458
6	CA1	0	15.7975	6.71674	6.16307	16.6912	0.311948
6	CA1	0	16.7137	6.76405	14.8911	15.1825	-0.0540329
6	CA1	1	17.0161	6.53455	11.9295	12.5998	-0.023855
6	CA1	1	16.8636	6.50157	13.7803	14.8993	0.13232
6	CA1	1	16.6796	7.0135	7.3826	15.8253	-0.185946
6	CA1	0	16.6902	12.9422	6.25431	15.741
6	CA1	0	16.8636	5.74389	13.7802	14.8993	0.230357
6	CA1	1	6.47162	15.104	7.57914	16.8773	0.0399257
6	CA1	0	14.9228	7.30149	13.305	16.8774	0.335675
6	CA1	0	14.9224	15.6152	13.3168	16.5444	0.427632
6	CA1	0	15.8776	7.79211	16.5253	14.5601	0.234352
6	CA1	1	17.0161	11.9356	7.80959	12.5922	0.0750991
6	CA1	0	16.6902	12.9417	6.20707	15.741
6	CA1	0	16.4477	6.16897	6.15312	16.2216	-0.0810537
6	CA1	1	15.7109	7.1806	6.66662	16.7246	0.05536
6	CA1	1	16.6081	7.45309	14.0033	15.8256	0.156633
6	CA1	0	7.90588	16.3766	15.4616	15.7409	-0.0792468
6	CA1	0	16.9648	6.93251	12.0498	14.2245	0.225361
6	CA1	1	15.952	14.005	7.46041	16.5444	0.0124597
6	CA1	1	17.0162	11.9331	5.47221	12.5956	0.0128021
6	CA1	0	14.4114	6.91571	7.58423	16.9587	-0.0121175
6	CA1	1	17.0162	11.926	7.1332	12.5956	0.0015276
6	CA1	0	15.8777	6.18766	5.68452	16.6565	-0.0714109
7	CA1	0	16.7781	7.6632	13.3068	15.664	-0.112656
7	CA1	1	16.6456	6.75292	14.9152	15.6639	0.00276693
7	CA1	0	15.952	16.0198	15.0347	15.4987
7	CA1	0	16.6455	13.2834	15.0346	15.4989	0.0412323
7	CA1	0	16.7651	13.6606	14.8371	15.0873
7	CA1	1	17.0291	6.22648	13.4422	13.518	-0.246597
7	CA1	0	14.0068	15.1698	12.7899	16.8532	0.252434
7	CA1	1	16.6455	7.60405	6.46822	16.0511	-0.196203
7	CA1	0	15.9807	12.7438	7.23654	16.6628	0.0659727
7	CA1	0	16.257	5.74426	6.23844	16.5108	-0.131048
7	CA1	1	15.1947	12.4204	5.55107	16.9102	-0.0999955
7	CA1	0	15.51	6.85417	6.1923	16.8531	-0.112881
7	CA1	0	17.0565	6.57921	13.1607	12.3118	-0.210345
7	CA1	1	17.0404	5.62086	12.9084	13.521	0.112591
7	CA1	1	16.2572	6.27274	14.6957	16.3329	0.143599
7	CA1	0	16.7135	15.3397	6.98445	15.0883	0.157166
7	CA1	1	16.9654	5.77964	14.825	12.3132	-0.292914
7	CA1	1	16.2573	6.06903	13.9963	16.4262	-0.109389
7	CA1	0	15.1049	12.7328	5.80421	16.9215	-0.0276251
7	CA1	1	17.0404	6.95518	12.9067	13.5219	0.0347008
7	CA1	1	16.9654	6.687	6.81453	14.9025	0.176991
7	CA1	1	16.0854	7.45255	13.307	16.5893	0.325789
7	CA1	0	16.7652	15.6808	5.97802	13.5192
7	CA1	1	16.7781	13.3097	7.8786	15.6634	-0.0399864
7	CA1	1	16.7464	15.808	6.89194	12.3112
7	CA1	0	16.9393	13.3059	7.98033	14.902
7	CA1	1	16.778	15.7224	7.28028	12.3047
7	CA1	0	17.0403	6.0756	6.15276	13.9557	-0.0379245
7	CA1	1	17.0565	13.1587	6.48025	12.3105
7	CA1	0	15.6136	13.3057	7.77925	16.7941	0.0824721
7	CA1	1	16.9392	13.3089	6.71238	14.9027
7	CA1	1	14.9221	7.15426	6.68157	16.9629	-0.0440259
7	CA1	1	16.8846	14.0073	5.9269	15.0873
7	CA1	0	17.0291	14.0065	6.9119	12.2998
7	CA1	1	16.531	15.9223	6.68721	14.9023
7	CA1	1	15.4425	12.7755	8.27053	16.8531	-0.0451758
7	CA1	0	15.9516	7.74658	12.4048	16.6827	0.281939
7	CA1	0	16.9393	13.307	5.96686	14.9029
7	CA1	1	16.7782	15.5242	12.5253	13.9577
7	CA1	1	15.1047	15.4421	6.56173	16.6825	0.0174652
7	CA1	0	15.1936	6.59426	7.1912	16.9215	0.000708768
7	CA1	0	16.9393	6.86273	13.3066	14.903	-0.11311
7	CA1	1	16.8845	7.34977	6.02209	15.3795	0.110528
7	CA1	1	16.2573	13.9965	6.8916	16.4261	-0.0240919
7	CA1	0	13.3182	13.3063	16.7136	15.7544	-0.0614737
7	CA1	0	16.8561	7.32151	13.3054	15.3803	-0.134514
7	CA1	0	16.5136	6.74163	7.65687	16.2532	-0.153902
7	CA1	1	15.1041	6.00442	6.44467	16.9366	-0.0966578
7	CA1	0	16.9393	5.75255	13.306	14.903	-0.0880525
7	CA1	1	17.0404	7.15335	12.9085	13.5215	0.3226
7	CA1	0	16.5311	15.6727	14.4112	14.903
7	CA1	0	16.8089	6.97927	15.034	14.9024	0.173307
7	CA1	0	14.9218	16.5929	14.4127	15.4988	-0.183539
7	CA1	0	16.8088	13.7803	7.99241	15.4985	-0.0215977
7	CA1	0	16.8561	13.3101	7.57627	15.3794
7	CA1	0	14.9218	16.5927	14.414	15.4989	-0.0149016
7	CA1	1	16.809	13.7738	6.39746	15.4992	0.071509
7	CA1	0	16.8846	13.2987	7.75484	15.2456	-0.098357
7	CA1	0	15.952	16.3846	13.3044	15.2452
7	CA1	0	14.6989	16.531	6.11849	15.9866	0.0956574
7	CA1	1	16.7783	13.3048	7.21223	15.6637	-0.101609
7	CA1	0	17.0564	5.73773	7.98633	13.5163	0.0165704
7	CA1	0	16.8845	13.302	5.9715	15.2462	0.320386
7	CA1	0	16.4034	6.91159	13.3042	16.3331	-0.127662
7	CA1	0	14.9219	13.7581	8.33856	16.9214
7	CA1	0	14.6995	14.4029	16.5322	15.7544	-0.0302674
7	CA1	1	15.1941	16.8876	6.61856	13.5181
7	CA1	0	17.0404	12.9078	5.60235	13.5215
7	CA1	1	14.9234	16.5926	14.9216	15.2454	0.0196394
7	CA1	1	16.7782	13.3043	6.96994	15.6638	0.0788765
7	CA1	1	16.7465	12.7612	6.2277	15.7902	-0.257261
7	CA1	0	16.9121	7.26214	15.0487	13.5208	-0.11509
7	CA1	1	15.7087	7.43746	15.6159	16.426	0.00324416
7	CA1	1	13.3194	13.3063	15.952	16.6262	0.044823
7	CA1	0	8.17778	13.3057	7.30389	17.0618	0.0875262
7	CA1	1	15.9803	14.8384	13.9958	16.4262
7	CA1	0	15.6134	15.9919	5.42827	16.2534	-0.0277585
7	CA1	0	16.7781	13.3084	15.4636	13.9574	-0.0771178
7	CA1	1	16.6457	13.2767	6.02335	15.9866	-0.122451
7	CA1	1	17.0404	12.9071	6.5509	13.5208
7	CA1	1	15.5104	6.07184	16.4293	15.7901	0.037235
7	CA1	0	8.37729	13.3051	6.9566	17.0618	0.199704
7	CA1	1	17.0564	6.77032	7.10774	13.5175	-0.033249
7	CA1	1	16.7781	8.07627	6.18838	15.7542	-0.0779999
7	CA1	1	15.5099	15.0001	8.05554	16.6825	-0.0419464
7	CA1	0	14.6997	7.39302	15.7087	16.6626	-0.157947
7	CA1	0	16.0195	6.13948	7.64904	16.6626	-0.136235
7	CA1	0	8.14234	15.5092	13.2904	16.8245	-0.0114582
7	CA1	1	15.2558	7.39274	13.6657	16.8703	-0.039732
7	CA1	0	16.7465	12.7638	7.78413	15.7899	0.108919
7	CA1	1	16.2031	16.2343	7.47102	15.2458	-0.0805046
7	CA1	0	16.8846	13.2976	14.8284	14.1718	-0.072999
7	CA1	1	17.0565	6.61736	6.38357	13.5162	-0.280334
7	CA1	1	15.4417	5.98497	6.69275	16.8702	-0.0291885
7	CA1	0	16.8561	7.00319	15.1904	14.1715	-0.0343479
7	CA1	0	15.9803	6.97631	16.3172	15.4988	-0.03655
7	CA1	1	15.9805	6.32205	6.77881	16.6825	0.212893
8	CA1	1	16.1137	16.1708	6.21264	15.2837
8	CA1	0	13.8545	16.7928	12.9811	15.1325	-0.0576794
8	CA1	1	16.1139	16.4356	13.8519	11.5852	0.334854
8	CA1	1	16.8358	6.06618	14.9232	14.0887	-0.521815
8	CA1	0	16.9209	5.39343	14.0052	14.0882	-0.393963
8	CA1	1	16.9208	13.3056	5.47712	14.4691
8	CA1	1	16.9013	12.9688	7.73724	14.7413	0.434814
8	CA1	1	16.8933	7.67563	14.1345	14.3754	-0.00672058
8	CA1	0	14.7323	7.73336	6.10121	16.9217	-0.109322
8	CA1	0	16.1138	16.3774	13.5608	13.9521	-0.225113
8	CA1	1	16.8649	5.81902	14.6994	14.0898	-0.234181
8	CA1	0	14.6257	5.78216	7.39126	16.933	-0.23416
8	CA1	1	16.8933	7.45925	12.053	14.8992	-0.229673
8	CA1	0	14.7323	16.8402	7.14538	14.3751	-0.0781502
8	CA1	0	15.4779	16.6957	13.3151	13.9498	-0.112399
8	CA1	0	14.6261	6.32974	15.6874	16.5937	-0.781412
8	CA1	0	15.6844	6.6978	6.14046	16.7255	0.277383
8	CA1	0	15.4783	15.1718	6.55548	16.5681
8	CA1	1	14.6275	12.4194	16.6668	15.4309	0.00988361
8	CA1	1	16.9474	12.062	13.3108	13.952
8	CA1	1	16.9735	6.71671	7.15562	14.088	-0.051448
8	CA1	1	16.8652	13.3082	12.0515	14.9002	0.163463
8	CA1	0	8.37334	16.9011	14.004	14.374	-0.113642
8	CA1	1	16.8651	5.77313	7.44189	15.1324	-0.0389885
8	CA1	0	15.6591	7.24944	6.69115	16.7343	-0.405722
8	CA1	0	15.8089	7.23159	14.5891	16.5453	0.0886531
8	CA1	0	6.71699	16.9807	7.53441	13.9496	0.176881
8	CA1	0	14.6261	16.9283	7.06256	11.5764
8	CA1	1	15.8088	7.38895	16.5723	14.3743	-0.0405997
8	CA1	1	15.9843	16.4667	7.66317	14.4675	0.196734
8	CA1	0	16.8649	14.008	7.40247	14.7407	-0.0295641
8	CA1	0	15.4782	7.14211	14.5417	16.6776	-0.45068
8	CA1	1	14.6274	12.4212	16.771	14.9562	0.0355133
8	CA1	0	16.9011	7.68803	5.83347	14.8996	-0.000978385
8	CA1	1	16.9013	14.311	6.57507	14.088	-0.114993
8	CA1	0	14.8651	16.8145	12.0285	14.3759	-0.174634
8	CA1	0	16.8934	7.01652	12.0206	14.9006	0.124681
8	CA1	0	16.8017	14.9497	5.93742	14.468
8	CA1	0	16.8933	7.64263	12.0375	14.9003	0.0565785
8	CA1	0	16.8934	12.0291	7.5019	14.8998
8	CA1	1	14.733	6.65929	6.53927	16.9217	0.0915448
8	CA1	0	16.8933	6.24548	5.05183	14.9564	0.155183
8	CA1	1	14.3132	15.9514	16.4245	13.9505
8	CA1	0	15.4781	15.3593	6.0868	16.5158	0.16718
8	CA1	1	7.29049	5.74361	6.3124	17.0279	-0.157911
8	CA1	1	15.4779	16.6861	13.5632	13.9489	-0.229945
8	CA1	0	16.8934	7.26326	14.4991	13.9512	-0.122344
8	CA1	1	16.865	14.007	14.0051	14.0892	-0.00763466
8	CA1	1	15.6846	16.6512	7.83383	14.0876	0.0312945
8	CA1	0	16.8933	8.12804	6.2054	14.9553	0.22462
8	CA1	1	14.6271	12.4276	14.8356	16.7893	-0.0219206
8	CA1	1	15.685	16.651	5.98374	14.0891	0.0895556
8	CA1	1	15.6846	7.03043	16.615	14.4673	0.491514
8	CA1	0	7.7061	5.72351	6.87106	17.0278	0.0137463
8	CA1	1	15.4787	16.5773	8.26071	15.1324	0.280093
8	CA1	0	16.8651	14.5005	6.40024	14.3739	-0.266009
8	CA1	1	14.8646	15.1709	8.1528	16.7116
8	CA1	1	16.0295	16.2445	7.64121	15.2829
8	CA1	1	14.6265	16.8731	12.0385	13.9502	0.388617
8	CA1	1	16.9737	5.80295	12.0288	13.9502	0.16518
8	CA1	0	16.8443	14.6975	6.69261	14.3752
8	CA1	0	16.9474	7.67675	13.3192	14.0871	0.575532
8	CA1	1	15.4783	15.3595	16.2799	14.9553	0.187081
8	CA1	1	16.0016	5.86153	6.77925	16.5842	0.0468233
8	CA1	1	14.8644	16.8144	7.11013	14.468	-0.0953142
8	CA1	1	16.9207	6.33779	7.46999	14.7413	-0.143354
8	CA1	1	16.9809	13.8497	6.301	11.5843
8	CA1	0	16.865	14.7681	13.8519	11.5751	0.122614
8	CA1	0	16.0295	12.7841	16.4243	14.3745	-0.243264
8	CA1	0	16.8652	13.3092	7.19639	14.9558	0.0249505
8	CA1	0	15.7227	16.4502	12.9742	15.1335	0.0196057
8	CA1	1	16.8016	5.84762	7.77995	15.4307	-0.158392
8	CA1	0	14.3131	15.1555	16.7186	13.951
8	CA1	1	16.9011	6.64095	7.84575	14.899	0.0477268
8	CA1	0	5.48052	7.62749	16.8359	15.2828	-0.0530885
8	CA1	0	16.9013	13.8481	7.6675	14.4682	-0.380198
1	ERC	0	14.0201	13.3116	5.56677	16.8773	-0.0318755
1	ERC	0	16.8228	7.95269	14.6238	13.4861	-0.0967478
1	ERC	0	14.9279	7.89377	16.5076	15.5002	0.0340613
1	ERC	1	16.6809	7.35115	14.6999	14.9843	-0.00194159
1	ERC	0	16.7478	13.3061	7.83874	15.1569	-0.0232978
1	ERC	0	16.3584	7.57909	13.3106	16.1056	-0.101121
1	ERC	1	16.8102	12.4491	13.3016	14.6766	0.0183181
1	ERC	1	16.3094	6.0187	13.3165	16.1652	0.161443
1	ERC	1	16.8228	7.93376	12.9758	14.744	0.150707
1	ERC	0	16.8228	6.70977	14.2626	14.1521	-0.313641
1	ERC	1	16.378	13.3068	8.19396	16.0798	-0.0309305
1	ERC	1	15.5129	16.3575	6.72318	15.4315	0.095951
1	ERC	0	16.852	12.9992	6.02023	14.4701	-0.0228525
1	ERC	1	14.0211	15.5096	16.0855	15.7395	-0.0879462
1	ERC	1	16.852	12.9883	6.68645	14.4718	-0.0709658
1	ERC	0	16.8519	12.9945	6.07904	14.472	0.00510735
1	ERC	0	16.8103	12.4255	6.19631	14.9029	-0.0583396
1	ERC	0	15.6185	13.3062	16.146	15.6475	-0.0295733
1	ERC	0	15.7135	13.3064	7.76778	16.5832	-0.0583881
1	ERC	0	16.852	12.9922	6.30005	14.4711	0.0206021
1	ERC	1	14.0197	14.0054	7.44649	16.8486	-0.0206324
1	ERC	0	16.0225	16.0214	14.5426	14.9016	0.112093
1	ERC	0	6.90831	16.3583	16.1111	13.22	0.0461948
1	ERC	0	16.8974	13.4291	6.47879	13.4852	-0.0616614
1	ERC	1	16.3586	7.15304	14.4113	15.9746	0.248965
1	ERC	1	15.1077	6.40779	6.68988	16.7888	0.0045507
1	ERC	0	16.8101	13.4468	14.4077	13.4892	-0.0308673
1	ERC	1	16.405	7.28794	12.4061	16.0802	-0.0362149
1	ERC	1	16.4495	6.84711	6.13174	16.042	-0.0767201
1	ERC	1	16.9279	6.58707	6.99955	13.4876	0.0123883
1	ERC	1	16.2584	7.3033	14.0046	16.1652	0.345632
1	ERC	0	16.8442	6.91078	11.9737	14.678	-0.295687
1	ERC	0	15.1083	15.3931	6.55609	16.5041	-0.0630485
1	ERC	0	14.4225	16.0848	13.3005	16.2219	-0.0200748
1	ERC	0	16.8519	5.89139	7.06909	14.6767	-0.238857
1	ERC	0	16.8229	12.9739	6.78622	14.7442	0.209238
1	ERC	0	15.5128	6.72178	6.24921	16.6912	0.0498291
1	ERC	0	16.852	12.9914	5.79972	14.4716	0.0719558
1	ERC	0	8.25646	15.8789	16.3296	14.903	0.0418393
1	ERC	1	16.9281	12.0034	6.46842	13.2255	-0.0759673
1	ERC	1	16.8102	12.4334	5.58714	14.903	-0.0865532
1	ERC	1	16.681	15.1271	6.72665	14.472
1	ERC	1	14.4205	13.3139	14.4134	16.7569	0.00934382
1	ERC	1	16.2045	13.9994	14.4173	16.0421
1	ERC	1	16.4921	14.4118	14.4101	15.432	0.0299454
1	ERC	0	16.6098	7.71397	15.3146	14.6772	0.0698289
1	ERC	1	15.7132	16.0856	6.86116	15.7392
1	ERC	1	16.928	7.30568	7.7337	13.4841	0.133779
1	ERC	1	16.0226	15.1042	15.4424	15.5006
1	ERC	1	16.0864	15.712	14.1897	15.5008	0.00287636
1	ERC	1	14.4214	16.0205	13.3152	16.2741	-0.0551537
1	ERC	1	16.7794	7.644	7.17317	15.1564	-0.00324922
1	ERC	0	16.7795	13.3081	7.47218	14.9844	-0.0010347
1	ERC	1	16.9281	12.0017	6.49577	13.225	0.102237
1	ERC	0	16.8728	7.44546	6.56886	14.4709	-0.0111664
1	ERC	1	15.6179	7.51562	7.45266	16.6563	-0.00992803
1	ERC	0	16.8442	11.9757	14.4112	13.2268	0.0121902
1	ERC	1	15.513	7.0972	16.2035	15.7391	0.0410047
1	ERC	0	14.7052	16.2257	6.54394	16.0801	0.0367182
1	ERC	0	14.7052	7.70704	6.14589	16.8486	0.12515
1	ERC	1	16.8442	11.9729	7.87118	14.6769	-0.0824709
1	ERC	0	16.8441	6.16605	11.9813	14.6783	0.324655
1	ERC	1	14.4216	15.1036	13.3151	16.6565	0.057516
1	ERC	0	14.7049	6.43515	15.9517	16.3248	-0.025419
1	ERC	1	16.8103	14.7948	6.26837	13.2253
1	ERC	0	16.8974	6.04901	13.4247	13.4891	-0.244289
1	ERC	1	16.8101	14.0728	13.1719	14.1537	-0.0477064
1	ERC	0	16.8728	7.16353	6.70508	14.471	-0.0869618
1	ERC	0	16.2046	15.1042	6.74519	15.9749
1	ERC	1	16.7151	13.3099	5.61507	15.3036	-0.0595761
1	ERC	0	16.8441	6.19221	11.9738	14.6784	0.272056
1	ERC	0	16.8441	11.9808	6.72628	14.6778	0.102028
1	ERC	1	16.8103	6.75325	6.36115	14.9837	-0.267747
1	ERC	0	16.9354	6.48687	7.25506	13.2232	-0.0854552
1	ERC	1	13.3387	15.1064	13.307	16.7246	0.00971753
1	ERC	1	16.8103	6.39156	12.4274	14.9031	-0.022191
1	ERC	1	16.681	5.77959	6.69722	15.5454	0.3794
1	ERC	1	15.7131	6.56957	6.75911	16.6205	0.160336
1	ERC	0	14.4203	8.25286	15.2579	16.6565	0.0107992
1	ERC	0	16.8973	7.49979	6.80101	14.1511	-0.0655067
1	ERC	1	15.6183	14.6978	7.13958	16.5043	0.025032
1	ERC	0	16.6951	7.02374	12.7809	15.4319	0.015234
1	ERC	0	16.8728	13.1799	6.16301	14.1511	0.0274644
1	ERC	1	14.7054	13.3149	6.91155	16.819	0.00409532
1	ERC	0	16.3093	7.69308	14.4147	16.0421	-0.0143201
1	ERC	1	16.6811	12.4046	7.66336	15.5004	-0.00106765
1	ERC	0	16.8974	7.07177	13.4234	13.4903	0.000249676
1	ERC	1	15.6185	13.3058	7.39275	16.6206	-0.0115813
1	ERC	0	15.7131	7.37709	16.146	15.6471	-0.193239
1	ERC	0	15.7132	7.16209	13.307	16.5834	0.0987427
1	ERC	1	16.4919	5.73547	15.1047	15.4321	-0.0592353
1	ERC	0	16.3586	13.6535	6.77499	16.0802	-0.023059
1	ERC	0	16.6811	6.70565	6.5783	15.545	0.18726
1	ERC	0	16.8519	7.34408	12.9903	14.4725	0.0176069
1	ERC	1	15.9535	13.3198	15.8776	15.6471	-0.0455636
1	ERC	1	16.0229	16.2032	5.93175	14.9839	-0.00310156
1	ERC	1	15.1076	16.4042	13.6575	15.5003	0.0517577
1	ERC	1	14.7065	13.3093	16.571	15.3036	-0.0516378
1	ERC	0	16.8972	7.29287	6.67891	14.1519	-0.0212737
1	ERC	1	15.5133	15.6152	14.4112	16.1054	-0.0693526
1	ERC	0	16.8102	6.7521	5.98556	14.9842	0.0584569
2	ERC	1	16.9501	6.49746	12.0463	14.6745	0.0998062
2	ERC	0	15.5393	7.04236	16.3086	15.8704	-0.0445629
2	ERC	0	15.8971	7.71472	13.3182	16.6418	0.0211969
2	ERC	0	16.9502	13.5608	13.3089	13.9569	0.288329
2	ERC	0	14.4984	16.969	7.67297	11.6195	0.0970927
2	ERC	1	17.033	12.9747	6.17696	11.6383	-0.00807655
2	ERC	0	16.2176	5.6567	6.5819	16.4872	-0.218799
2	ERC	1	15.8972	16.6708	7.64528	11.6161	0.0875304
2	ERC	1	16.4596	15.1059	6.61048	15.8704	-0.136144
2	ERC	0	14.4971	15.5096	14.0075	16.6417
2	ERC	0	16.9195	6.9957	13.4443	14.7449	0.00790394
2	ERC	1	16.1026	13.2993	13.3111	16.4872	-0.0474567
2	ERC	1	15.4258	13.3044	15.9823	16.2293	-0.103432
2	ERC	1	17.0086	13.305	6.56804	13.2136	0.0942806
2	ERC	1	15.2969	13.3114	6.80641	16.8363	-0.0631698
2	ERC	1	16.4781	12.4293	7.31708	16.2067	-0.103675
2	ERC	1	16.0383	7.46081	15.4925	16.2068	0.0367591
2	ERC	1	16.4598	7.15732	14.922	15.9452	0.0187778
2	ERC	1	17.0501	5.7032	6.58651	11.6463	0.124336
2	ERC	0	14.4968	16.68	15.2604	14.3766	0.299693
2	ERC	0	16.723	6.94273	13.3057	15.7024	-0.0666994
2	ERC	1	14.1335	5.14968	13.3084	16.974	0.321575
2	ERC	0	16.9196	7.25519	13.444	14.7443	-0.226616
2	ERC	1	15.0223	16.4369	13.3103	15.8709	-0.0357099
2	ERC	0	16.6546	15.2593	7.22339	15.2442
2	ERC	0	13.5532	14.007	6.29483	16.9738	-0.0406978
2	ERC	1	16.9502	14.6981	5.83688	11.6236
2	ERC	1	16.9196	13.4438	6.95888	14.7444	-0.0879186
2	ERC	1	17.0086	13.3059	7.02802	13.2123	0.124824
2	ERC	0	15.5397	15.6854	7.60904	16.4118	-0.00184131
2	ERC	0	15.539	8.06846	16.01	16.2069	0.0817645
2	ERC	1	15.5398	16.7785	5.90222	13.2098	0.0631663
2	ERC	0	14.4975	7.61501	6.16925	16.9738	-0.0267556
2	ERC	0	16.7228	15.6165	13.3064	13.2134	0.113319
2	ERC	1	16.7229	6.30728	7.18686	15.7896	-0.00102049
2	ERC	0	16.6545	7.09419	15.4622	14.9855	0.250963
2	ERC	0	16.9196	13.4436	6.6789	14.7443	-0.0306012
2	ERC	0	16.9503	12.0284	6.10352	14.6744	0.119956
2	ERC	0	16.9577	6.1308	12.966	14.4724	-0.04393
2	ERC	1	16.976	7.06904	6.23305	14.4719	0.0120068
2	ERC	0	14.9753	16.4908	14.0039	15.7024	0.135977
2	ERC	0	16.0387	13.3195	5.90001	16.5669	0.0120921
2	ERC	0	14.9747	7.79265	16.6086	15.6057	0.1839
2	ERC	1	15.8975	13.3194	7.43296	16.6416	0.0941498
2	ERC	0	16.9501	6.03802	7.42188	14.744	0.228033
2	ERC	1	15.82	14.0046	6.81047	16.6416	0.139316
2	ERC	1	16.976	12.057	14.3123	11.6305	0.00973488
2	ERC	0	15.0224	15.481	6.64516	16.6416	0.0565764
2	ERC	1	16.4781	15.1953	6.89395	15.7899	0.0211123
2	ERC	0	14.1315	6.86809	7.58731	16.9992	0.112967
2	ERC	1	16.9759	13.5693	5.91321	13.9544
2	ERC	0	14.4973	16.9505	7.40013	13.2081	-0.114082
2	ERC	1	16.9196	13.4447	12.051	14.6742	0.116462
2	ERC	1	16.1616	16.0212	13.3125	15.4992	-0.0355525
2	ERC	0	16.9834	7.9851	13.3032	13.9576	-0.482212
2	ERC	0	16.9761	12.0534	6.09507	14.3782	0.132243
2	ERC	0	15.8972	5.85036	6.82005	16.6773	0.0380284
2	ERC	1	16.1614	16.0212	6.3093	15.6059	0.0805793
2	ERC	0	16.9834	5.90567	5.96791	14.3774	0.0144124
2	ERC	1	15.5393	6.85025	6.78734	16.8064	0.013682
2	ERC	1	15.0219	6.39665	6.628	16.9142	-0.397074
2	ERC	1	16.9761	12.0689	14.3095	11.6423	-0.00288771
2	ERC	1	15.5391	6.74165	6.1641	16.8065	0.0944276
2	ERC	0	13.5515	7.24093	6.31418	17.024	-0.20997
2	ERC	0	14.1309	13.3203	14.6984	16.8654	0.00600956
2	ERC	1	16.7556	13.3055	7.67536	15.6059	-0.136403
2	ERC	1	16.3085	15.8984	14.0065	15.2449	-0.129794
2	ERC	1	16.478	12.7513	8.18997	16.1979	0.31246
2	ERC	0	16.6893	6.87851	5.57788	15.8704	-0.0170406
2	ERC	0	16.9502	14.5013	12.9701	11.6558	0.144451
2	ERC	0	16.9501	13.3087	7.60292	14.4722
2	ERC	1	16.9502	14.4998	6.612	13.2135	0.059273
2	ERC	0	14.9747	6.56066	6.7904	16.9211	0.0555582
2	ERC	0	15.296	6.59704	7.11177	16.8654	0.0409873
2	ERC	0	15.9709	14.6975	15.711	15.8707	0.105999
2	ERC	1	15.735	13.3074	7.74282	16.7109	0.0649635
2	ERC	0	16.9576	13.3114	13.3076	13.9575
2	ERC	1	14.132	16.0207	13.3142	16.487
2	ERC	0	16.9575	12.9748	7.1136	14.4719	-0.0857959
2	ERC	1	16.1027	16.2571	6.12828	15.2439	-0.167315
2	ERC	1	13.5519	6.7857	16.4837	16.1503	-0.104099
2	ERC	1	16.0384	6.37168	7.3472	16.6052	-0.0209202
2	ERC	0	15.8196	6.47574	6.27755	16.7109	0.186167
2	ERC	0	15.8201	16.5711	12.9731	14.4713	0.021799
2	ERC	0	15.6419	14.6979	7.09894	16.6418	-0.148601
2	ERC	0	16.7231	13.305	7.42126	15.7022	0.156248
2	ERC	1	16.3085	14.9417	15.4137	15.4993	0.0379125
2	ERC	0	16.9503	12.0364	7.03614	14.6736	0.0542754
2	ERC	0	16.9502	6.20963	5.91793	14.7434	0.183913
2	ERC	1	17.033	6.63053	6.37005	13.2072	-0.116348
2	ERC	1	17.0084	7.88866	13.3084	13.2135	0.135477
2	ERC	1	16.9833	7.1228	13.3127	13.9549	0.175917
2	ERC	1	15.7347	7.12252	13.308	16.711	-0.0112502
2	ERC	1	16.9501	7.2575	6.22368	14.7441	0.0369479
2	ERC	1	16.9196	6.06428	5.91401	14.9854	-0.087562
2	ERC	0	15.7347	6.48639	6.71761	16.7437	0.16743
2	ERC	1	15.6419	14.6996	15.5993	16.2067	0.0105211
2	ERC	0	6.94684	16.0385	6.25357	16.6051	0.0762453
2	ERC	0	16.9501	5.85385	14.5003	13.2129	-0.0639369
2	ERC	1	15.0226	7.21989	15.857	16.4872	0.229589
2	ERC	0	16.9502	6.77895	6.14399	14.7431	0.127856
2	ERC	0	16.5356	7.04703	6.81263	16.1503	0.142168
2	ERC	1	16.9502	12.0447	5.60016	14.6735	0.0479425
2	ERC	0	14.4975	16.6085	7.33564	15.7899	0.0503088
2	ERC	1	15.0228	16.6357	7.56029	15.4992	0.168044
2	ERC	1	15.7345	5.91923	15.1045	16.5281	-0.146997
2	ERC	0	16.3085	7.6622	14.9413	16.1505	-0.0706437
2	ERC	0	16.9576	7.14934	12.9624	14.4734	0.0919611
2	ERC	1	16.9196	14.9492	6.28161	11.6483
2	ERC	0	15.8201	14.4092	16.0212	15.7897	0.212703
2	ERC	0	5.48052	7.64003	16.4597	16.2523	-0.135481
2	ERC	0	16.9503	12.0314	6.4081	14.6741	0.288452
2	ERC	1	15.4254	16.6089	13.7604	14.9866	0.0720064
2	ERC	1	15.2966	6.75607	16.0848	16.2526	0.0766414
2	ERC	1	16.4597	7.55543	13.1411	16.2069	-0.0795521
2	ERC	0	16.0385	6.13306	7.59359	16.6051	-0.168705
2	ERC	1	15.9708	16.4911	7.27687	14.6736	0.0451989
2	ERC	1	15.9705	13.3193	16.0209	15.7897	0.108907
2	ERC	0	14.9744	7.10547	11.9427	16.9142	0.161304
2	ERC	0	16.9761	12.0528	6.99622	14.3778	-0.0156965
2	ERC	0	16.8759	7.60468	7.15308	15.2439	-0.270465
2	ERC	0	16.9502	6.9912	12.0341	14.6745	-0.000793882
2	ERC	1	16.502	13.1235	15.1326	15.7023	-0.0297141
2	ERC	0	15.8976	16.5323	14.4118	13.2065	-0.00793969
2	ERC	0	16.9502	7.44225	13.563	14.376	0.0688061
2	ERC	1	8.38007	16.1024	16.3364	14.9858	0.243651
2	ERC	1	15.0218	16.5214	14.0068	15.6058	-0.108955
2	ERC	1	15.9706	16.1463	15.3932	14.3769	0.346302
2	ERC	0	15.8197	6.6657	6.65771	16.7109	0.33085
3	ERC	0	16.7094	6.65389	13.0053	15.2459	-0.0842772
3	ERC	1	16.7659	6.48383	6.06358	15.0892	0.299337
3	ERC	0	14.4586	15.7974	7.59508	16.4203
3	ERC	0	13.4496	16.0852	5.57695	16.3266
3	ERC	1	16.7339	13.3147	6.76991	15.0883	-0.0344476
3	ERC	0	16.0302	6.3587	7.35439	16.4203	0.0549539
3	ERC	0	16.7339	7.67869	13.3052	15.0896	-0.0895499
3	ERC	1	16.6306	7.11101	11.9449	15.58	0.18079
3	ERC	1	16.3014	7.61349	14.1395	16.0447	0.0119167
3	ERC	0	16.6399	14.007	7.79906	15.3469	-0.108838
3	ERC	0	16.7338	13.3127	6.67279	15.0891	0.00243878
3	ERC	1	16.0943	15.9839	7.13834	15.2455
3	ERC	0	16.913	5.76414	6.31718	13.208	0.318655
3	ERC	0	16.6033	6.61064	6.77613	15.6784	-0.116534
3	ERC	0	16.7339	13.3108	6.20793	15.089	0.0986943
3	ERC	1	15.9623	14.6994	16.0024	14.8465	0.0465869
3	ERC	0	15.6294	7.2103	6.97148	16.622	0.0909914
3	ERC	1	14.4594	16.1871	15.2586	15.5796	-0.0999592
3	ERC	1	16.2111	6.6857	7.65281	16.276	-0.0863936
3	ERC	0	16.6401	14.0044	6.73706	15.3471	0.0788709
3	ERC	0	14.4584	16.6611	8.44237	15.0883
3	ERC	0	15.5424	6.70816	6.13711	16.6525	0.187131
3	ERC	1	16.7094	5.49726	6.85566	15.3469	0.0138156
3	ERC	1	15.2791	13.3112	8.08835	16.6925	-0.114597
3	ERC	1	6.46667	14.9512	6.80096	16.7897	-0.140035
3	ERC	1	7.4937	6.8256	16.6397	15.58	-0.00311161
3	ERC	1	16.7339	6.33182	13.3058	15.0895	-0.109492
3	ERC	0	13.4479	6.73264	15.615	16.5849	0.00999602
3	ERC	0	14.9512	6.8065	16.4356	15.5799	-0.00331517
3	ERC	0	15.5424	5.76504	16.4175	15.0893	-0.369186
3	ERC	1	15.2787	7.04677	5.82237	16.7261	0.186741
3	ERC	1	7.74915	5.56929	6.97389	16.9372	0.0121752
3	ERC	0	13.4473	16.2283	6.19404	16.198	0.172598
3	ERC	1	15.2787	6.57605	7.12816	16.7261	-0.117755
3	ERC	0	16.2111	15.5597	6.84206	15.6059
3	ERC	1	16.8056	14.4623	7.57992	13.6997	-0.121378
3	ERC	0	16.8974	6.63042	12.7435	13.2099	-0.089518
3	ERC	0	16.8973	6.54804	7.80346	13.6979	0.156261
3	ERC	0	16.8054	7.01969	14.4652	13.6988	0.114862
3	ERC	1	14.9516	15.2574	7.51403	16.5462	0.0251095
3	ERC	1	16.6307	11.9427	7.92864	15.5795	-0.0392687
3	ERC	0	16.8056	14.6285	7.77664	13.2069	-0.0199338
3	ERC	1	16.6305	14.9755	6.18313	14.8468
3	ERC	0	16.6305	11.9711	15.482	13.2073	-0.210532
3	ERC	0	16.0943	14.6247	13.3212	16.1249	-0.0372499
3	ERC	1	16.6306	7.1106	6.24786	15.6059	-0.0283588
3	ERC	0	16.1545	14.6245	6.16628	16.1253
3	ERC	1	16.913	5.54389	6.81322	13.2097	0.0164223
3	ERC	0	16.2885	11.9421	6.88603	16.1836	0.129869
3	ERC	1	14.4589	14.699	6.27723	16.726
3	ERC	1	16.7661	6.13626	14.9224	13.2114	-0.117329
3	ERC	1	16.8973	5.561	5.85369	13.6989	-0.0773263
3	ERC	0	16.8055	7.63178	14.4628	13.7008	0.165586
3	ERC	0	16.1544	7.38738	16.2812	13.2099	-0.06271
3	ERC	1	15.8096	6.56972	7.27318	16.5461	0.0998237
3	ERC	0	16.6034	15.5895	6.48572	13.2108	-0.095345
3	ERC	0	16.7095	13.0076	6.46907	15.2453	0.00942604
3	ERC	1	16.8974	12.7452	5.44095	13.2092	0.106447
3	ERC	1	16.6399	6.72364	5.74825	15.5797	-0.240109
3	ERC	0	7.24337	14.95	5.973	16.7899	0.154415
3	ERC	1	15.5431	15.4928	14.3094	16.1252	-0.0754975
3	ERC	0	16.7338	7.36347	13.3081	15.0896	-0.102847
3	ERC	1	15.7237	7.13652	13.3063	16.5463	0.0742523
3	ERC	1	16.8975	12.7399	6.8153	13.2104	-0.124316
4	ERC	0	7.66295	7.71127	15.7574	16.7068	0.0304048
4	ERC	0	14.4122	16.8093	14.9231	12.1487
4	ERC	0	14.0081	14.0041	14.4117	16.8485	-0.0206638
4	ERC	0	17.0016	7.63455	7.77791	13.5862	0.021829
4	ERC	1	16.9465	6.08964	11.3935	14.513	-0.0101883
4	ERC	0	14.0097	13.3073	6.21872	16.9587	-0.0375184
4	ERC	0	15.758	6.34871	6.86314	16.7068	0.110437
4	ERC	0	16.9082	12.7476	6.52199	14.7757	0.00823277
4	ERC	0	16.9464	7.66912	14.4614	12.155	-0.259104
4	ERC	0	16.8804	12.7524	7.55889	14.9833	0.0419798
4	ERC	1	15.2131	16.7054	6.19662	14.8992
4	ERC	0	16.9082	6.63511	12.7486	14.7756	-0.072831
4	ERC	0	14.4127	16.7787	13.306	14.984
4	ERC	1	17.0122	8.13232	12.7518	12.168	-0.0180971
4	ERC	0	17.0123	12.754	6.01632	12.1664	0.0718965
4	ERC	0	15.6159	12.4481	8.13138	16.7432	-0.038591
4	ERC	1	16.9464	11.4442	6.71738	14.5115	-0.00588809
4	ERC	0	15.6157	12.4521	5.76397	16.7433	0.0220098
4	ERC	0	16.9504	4.81005	7.523	14.5115	-0.0180904
4	ERC	1	14.7	14.4114	6.31408	16.8484
4	ERC	1	16.8683	12.4451	7.03774	15.0865	0.0290039
4	ERC	0	15.5101	6.86473	6.81535	16.7883	-0.0443858
4	ERC	0	15.8333	16.6446	7.44094	13.1988
4	ERC	0	16.9353	6.37754	12.4315	14.5582	0.186066
4	ERC	0	17.0018	12.4458	6.17036	13.2009	-0.0272565
4	ERC	1	17.0264	7.41042	5.18492	12.158	0.0387457
4	ERC	0	16.8684	12.4341	8.21621	15.0858	0.0802441
4	ERC	1	15.7106	7.74703	12.674	16.7069	-0.0812339
4	ERC	0	16.9237	7.37591	14.4112	13.5881	0.0182653
4	ERC	0	15.6156	7.16495	12.4506	16.7433	-0.116019
4	ERC	1	17.0122	6.59606	6.74778	13.1988	-0.0677975
4	ERC	1	16.9351	5.84949	14.5866	12.1707	0.00428415
4	ERC	1	17.0123	7.10085	12.7542	12.1684	-0.0490064
4	ERC	1	14.6998	7.02185	13.3089	16.9051	0.0287315
4	ERC	0	15.6153	5.89116	14.4116	16.6563	-0.128693
4	ERC	1	14.9234	6.31659	13.8314	16.8576	-0.0632633
4	ERC	0	14.7007	15.5095	6.74468	16.6562
4	ERC	0	8.1695	16.8801	7.08281	15.0861
4	ERC	0	16.9465	11.3965	5.75165	14.5124	0.00984499
4	ERC	1	16.8964	7.24274	12.4418	14.9007	-0.0830252
4	ERC	1	16.9082	7.09709	12.7421	14.7764	0.140966
4	ERC	0	16.9081	6.22087	12.7499	14.7763	-0.0422534
4	ERC	1	14.9234	5.86847	13.8307	16.8576	-0.210445
4	ERC	0	14.0067	15.2121	8.23653	16.798
4	ERC	0	16.9464	11.4083	7.04794	14.5124	-0.0214341
4	ERC	0	16.9351	7.63894	6.48364	14.671	0.108401
4	ERC	0	6.70446	6.2719	6.88192	17.034	0.0799942
4	ERC	1	16.9464	11.4204	6.63683	14.5117	0.032292
4	ERC	1	5.48056	7.60491	16.8683	15.155	-0.0243225
4	ERC	0	15.7111	12.6699	6.96636	16.7069	-0.039687
4	ERC	1	15.4746	7.21985	6.6999	16.798	-0.0975877
4	ERC	0	15.2587	7.29952	14.2004	16.775	0.0638066
4	ERC	0	16.9463	8.17339	14.4612	12.153	0.0139394
4	ERC	1	16.908	8.41493	12.7438	14.7763	-0.0340853
4	ERC	1	16.9238	7.41614	14.5436	13.1955	-0.0998888
4	ERC	0	15.4748	6.75421	16.6356	14.9003	-0.0328144
4	ERC	1	17.0124	12.7533	6.93798	12.1613	-0.0231966
4	ERC	1	17.0018	5.80391	12.4524	13.1979	-0.103891
4	ERC	0	16.9082	6.66914	7.2263	14.8994	-0.0947622
4	ERC	1	16.9238	7.05982	6.78003	14.7745	0.27852
4	ERC	1	15.4745	13.8694	14.8319	16.5832	0.0252497
4	ERC	0	17.0122	7.33747	5.99773	13.199	-0.0133931
4	ERC	1	16.9083	12.7491	6.8854	14.775	0.108283
4	ERC	1	15.2133	7.2401	15.43	16.5831	0.00721667
4	ERC	1	14.699	6.50049	15.5099	16.6563	0.0834281
4	ERC	0	14.0097	13.3065	16.9505	12.1555	-0.155536
4	ERC	1	15.51	7.44782	16.5871	15.0863	0.0432144
4	ERC	1	17.0264	6.69946	6.99183	12.1579	0.167594
4	ERC	1	16.9465	11.4031	7.12321	14.5117	-0.0898952
4	ERC	1	16.9351	7.17763	12.4565	14.5562	0.130724
4	ERC	1	16.9239	12.4425	7.73123	14.6714	-0.189682
4	ERC	0	16.9465	11.3882	6.58449	14.5126	0.200883
4	ERC	0	15.7579	16.6764	8.01213	13.1965
4	ERC	1	17.0018	12.4443	7.70047	13.1981	-0.0436816
4	ERC	1	16.9463	7.89354	11.4096	14.5126	-0.157712
4	ERC	1	16.9081	12.7506	7.13957	14.7759	0.018551
4	ERC	0	16.9353	6.44824	12.4333	14.5576	0.0215661
4	ERC	1	15.8329	6.0005	7.79109	16.6761	-0.0726984
4	ERC	1	17.0017	12.4572	6.71924	13.2004	-0.0101224
4	ERC	1	15.2134	6.5066	12.143	16.8485	-0.174104
4	ERC	1	16.9465	11.4171	14.1986	13.1995	-0.0136473
4	ERC	1	16.9238	12.4448	6.98224	14.672	0.0796986
4	ERC	0	14.4133	6.78994	16.9502	12.1663	-0.0904291
4	ERC	0	16.9351	7.46875	12.7623	14.5113	-0.127721
4	ERC	1	14.4126	15.6152	14.0072	16.5829	-0.0583371
5	ERC	1	16.8137	7.21491	6.1258	15.3029	0.147454
5	ERC	1	16.9829	7.08032	7.34958	13.5003	0.113895
5	ERC	1	16.4789	14.4096	6.09728	15.9342	-0.0803112
5	ERC	0	16.8004	14.8039	14.0049	13.5877
5	ERC	0	14.9226	16.4787	6.05481	15.7769
5	ERC	1	16.8306	13.3079	15.0068	12.171	0.0255117
5	ERC	1	16.8138	13.7546	8.27722	15.0626	0.0288808
5	ERC	1	15.7106	14.6629	7.06385	16.5556	-0.0903175
5	ERC	1	16.3148	7.01684	7.40455	16.3252	0.0172759
5	ERC	1	16.9801	6.08437	6.14204	13.5882	-0.153902
5	ERC	0	14.9222	14.6984	16.391	15.59	0.0130778
5	ERC	1	16.3435	14.0046	8.19673	16.1892	-0.143485
5	ERC	0	16.8598	6.47318	7.35198	15.0627	-0.0577118
5	ERC	0	16.4605	15.1741	5.96589	15.6878	0.0299623
5	ERC	1	16.9277	14.4102	6.32178	12.1727
5	ERC	1	15.4773	6.5665	7.1123	16.7708	-0.113053
5	ERC	1	16.8722	14.0093	14.0046	13.5903	0.0727537
5	ERC	0	15.7109	13.3104	16.5377	14.5108	0.0154394
5	ERC	1	15.1054	15.9309	14.0056	16.244
5	ERC	0	16.2942	5.94406	12.4176	16.3255	-0.165066
5	ERC	0	15.6151	5.72324	7.46341	16.7294	-0.0251364
5	ERC	0	16.8139	12.7173	6.1976	15.2239	-0.0706372
5	ERC	0	15.5103	13.3068	5.99059	16.7295	-0.0248954
5	ERC	1	15.8777	13.312	16.0017	15.7767	-0.00961617
5	ERC	1	16.9802	6.5601	11.0701	13.5015	0.129
5	ERC	1	15.1044	6.22626	15.8082	16.4191	0.260273
5	ERC	0	16.3435	5.61748	6.00133	16.2961	-0.148318
5	ERC	1	16.0941	6.36677	7.33918	16.5042	0.0778888
5	ERC	1	16.2101	15.0335	15.1054	15.6875
5	ERC	0	16.9828	5.97812	6.76166	13.5028	-0.040821
5	ERC	1	16.9829	4.85436	13.1983	12.1644	0.0531011
5	ERC	0	14.4106	7.52697	6.40487	16.9362	0.0634756
5	ERC	1	16.9802	11.084	6.40639	13.5006	0.0895401
5	ERC	0	15.9517	7.71643	13.1565	16.5557	-0.0664011
5	ERC	1	16.9279	6.36755	14.0005	13.591	0.237115
5	ERC	0	16.8721	14.01	6.12467	14.5117	-0.145931
5	ERC	0	16.6701	8.38282	14.0055	15.5898	0.0824177
5	ERC	0	13.3153	7.27298	16.4162	16.1569	0.116121
5	ERC	0	16.5978	6.44169	7.47132	15.9339	-0.087936
5	ERC	1	16.4606	12.461	7.14287	16.1314	-0.0145942
5	ERC	1	16.9829	6.7566	7.01368	13.5009	0.134698
5	ERC	0	16.9278	6.22596	7.14268	14.5105	-0.135583
5	ERC	0	15.6153	7.02538	16.1291	15.9338	-0.0552159
5	ERC	1	16.983	5.51419	13.1899	12.1758	-0.0236997
5	ERC	1	16.479	14.4088	7.44015	15.9341	0.0311079
5	ERC	1	16.0943	7.4433	13.7601	16.4376	0.0608288
5	ERC	0	14.9215	15.392	13.9369	16.5556	0.300734
5	ERC	0	16.8139	6.81021	12.7225	15.2236	0.00784167
5	ERC	1	16.479	14.4088	6.68632	15.9342	0.129397
5	ERC	1	14.9222	15.8877	12.7615	16.3928	-0.0249144
5	ERC	1	16.9279	5.27517	6.127	14.5099	-0.00181676
5	ERC	1	16.8598	12.4545	5.91555	14.9861	0.0610715
5	ERC	0	13.3125	15.3563	12.047	16.7617
5	ERC	0	7.71862	7.01048	16.7044	15.6874	0.0396108
5	ERC	0	14.9223	15.3915	16.4104	14.9853	-0.0677945
5	ERC	0	8.12268	15.7099	13.3122	16.6616	-0.0926222
5	ERC	0	14.9218	7.64844	6.10872	16.8813	0.0167853
5	ERC	0	16.8598	12.4584	6.69293	14.986	-0.0600717
5	ERC	0	16.6348	6.85349	13.3089	15.7769	-0.0779413
5	ERC	1	16.8139	7.18541	12.7217	15.2236	-0.0968815
5	ERC	0	6.9255	17.0053	7.77366	12.1602	-0.101089
5	ERC	0	14.4119	14.0032	16.8467	13.5047	-0.108557
5	ERC	0	16.187	15.1051	5.85604	16.1312	-0.153428
5	ERC	1	16.2941	12.4256	7.55704	16.3252	0.0386273
5	ERC	0	3.9512	16.0942	7.21294	16.5041	0.0919836
5	ERC	1	16.9277	6.31596	7.47861	14.5107	0.125607
5	ERC	0	15.9516	7.43684	15.0548	16.3457	0.0439791
5	ERC	0	16.8305	6.98116	13.3092	15.0637	-0.0878383
5	ERC	1	16.2941	6.19255	14.0053	16.2441	0.117915
5	ERC	1	16.983	6.25413	13.1912	12.1714	0.324936
5	ERC	1	13.3175	14.6984	6.31043	16.8813	0.165827
5	ERC	1	16.3147	6.03156	15.4636	15.7766	0.372462
5	ERC	1	16.8306	6.68655	13.3081	15.0636	0.146987
5	ERC	1	16.8138	12.7225	5.58947	15.2239	0.130617
5	ERC	1	16.983	13.1874	5.99711	12.1794	0.128059
5	ERC	0	16.4355	6.76718	7.61913	16.1893	-0.309744
5	ERC	0	16.1869	14.006	5.47094	16.3456	0.100329
5	ERC	0	16.1872	12.4169	7.20812	16.4192	0.0499835
5	ERC	0	16.3906	6.76031	5.83283	16.2441	0.0731664
5	ERC	1	15.6151	6.71969	6.20764	16.7294	0.0896214
5	ERC	1	13.3132	6.73689	15.7102	16.6616	0.0402069
5	ERC	0	14.4122	14.0059	5.71146	16.8813	0.178266
5	ERC	0	16.8138	14.0009	14.0113	14.5116	-0.106041
5	ERC	0	7.64294	16.8137	14.6999	14.5107
5	ERC	1	16.9279	14.0009	7.30225	13.5889	0.0395756
5	ERC	0	16.4358	12.7419	15.0057	15.7768	-0.0431732
5	ERC	0	15.7979	13.3058	7.73147	16.6258	-0.0041372
5	ERC	0	16.8139	13.7546	6.22978	15.0632	-0.0651453
5	ERC	0	15.1042	6.74518	5.84605	16.8528	-0.0826863
5	ERC	0	15.6153	6.82963	6.7833	16.7293	-0.19362
5	ERC	1	14.9226	16.187	6.83474	16.1892	0.0600234
5	ERC	0	14.4113	15.2584	13.3134	16.6961	0.0173315
5	ERC	1	15.7102	16.0677	5.70381	15.9338
5	ERC	0	15.8778	13.3094	7.43684	16.5886	-0.0826069
5	ERC	1	16.2941	6.39684	6.43824	16.3453	0.0895548
5	ERC	0	15.4776	16.4039	7.19186	15.5901
5	ERC	1	16.8139	12.7196	13.3197	15.0628	-0.0196266
5	ERC	1	15.4775	13.5681	15.5861	16.3454	0.155301
5	ERC	1	16.0942	6.10831	7.56401	16.5041	-0.126811
5	ERC	0	15.8775	6.65689	6.64293	16.6258	-0.156756
5	ERC	1	15.1049	14.9223	16.0673	15.9338	0.11769
5	ERC	0	7.7061	7.43018	16.3146	16.3252	0.0364087
5	ERC	0	16.872	14.0121	6.01199	14.5115	0.0638376
5	ERC	1	16.4357	12.7501	6.39798	16.1567	0.0990158
5	ERC	0	15.1048	14.0045	16.0673	16.1314	-0.034857
5	ERC	1	15.478	6.08692	16.4036	15.5905	0.0203766
5	ERC	0	16.8306	13.308	7.58089	15.0632	-0.109489
5	ERC	1	16.9279	14.0023	7.31692	13.5868	0.0988374
5	ERC	1	14.9224	13.3102	5.66063	16.8528	0.113531
5	ERC	0	16.187	7.7112	14.1944	16.3251	0.102444
5	ERC	1	15.8774	6.76403	6.22906	16.6258	-0.099862
5	ERC	1	16.8305	7.35766	13.308	15.0638	0.104074
5	ERC	0	15.3919	6.0338	6.57344	16.793	-0.127762
5	ERC	0	16.8305	5.71369	15.1748	12.1736	0.0179036
5	ERC	0	16.3906	5.93614	6.20893	16.2441	-0.268406
5	ERC	0	16.2103	12.7632	7.19635	16.3927	-0.0398252
5	ERC	1	16.9802	11.0346	5.66422	13.5048	0.0116987
5	ERC	1	16.9278	14.0046	5.4512	13.5884	-0.0672278
5	ERC	1	16.9801	13.3112	5.3488	12.1784
5	ERC	0	14.4122	14.0036	14.9231	16.7293	0.00729235
5	ERC	1	15.7976	7.14571	13.3065	16.6259	0.130855
5	ERC	0	16.8139	12.7209	6.97059	15.2237	0.00285674
5	ERC	0	15.3923	12.9712	6.92264	16.7708	0.0827266
6	ERC	0	16.9462	12.9702	5.28881	14.3322	0.0302687
6	ERC	0	16.608	6.77227	7.63396	15.9755	-0.0612324
6	ERC	0	16.8636	13.7815	7.39139	14.8983
6	ERC	1	17.0161	6.84367	11.9409	12.5967	0.0472786
6	ERC	1	16.4479	15.1034	7.41808	15.8254
6	ERC	0	17.0161	11.9391	8.14516	12.5855	0.0843279
6	ERC	1	16.9462	6.35411	12.9657	14.3338	0.146221
6	ERC	0	16.9462	12.9641	6.87801	14.3332	0.0436444
6	ERC	0	16.9648	6.38622	12.0522	14.2248	-0.053572
6	ERC	1	13.3183	14.0028	15.798	16.5832	0.0277738
6	ERC	1	15.7978	7.19728	11.9947	16.6819	-0.0843716
6	ERC	0	14.9231	13.3063	5.9374	16.8774	-0.0436783
6	ERC	1	16.5868	5.77729	6.19364	16.0145	-0.0413778
6	ERC	1	16.9721	14.0067	7.95743	12.5859	-0.0776865
6	ERC	0	16.5867	14.2588	15.5703	14.3333
6	ERC	0	13.3157	6.75477	16.6445	15.8251	-0.0281215
6	ERC	0	16.6083	14.0032	6.50391	15.8255	-0.101012
6	ERC	1	16.5869	12.7399	7.62396	15.9756	0.114407
6	ERC	0	16.608	14.4114	8.4358	15.7405
6	ERC	1	15.7109	6.13419	7.12093	16.7246	-0.0247534
6	ERC	0	16.3565	7.98731	14.4124	16.1654	0.00346356
6	ERC	1	16.9649	12.0447	13.8693	13.0172
6	ERC	0	16.7137	15.1774	13.6444	14.5615
6	ERC	1	16.9461	7.2356	6.5885	14.5609	-0.0231355
6	ERC	1	16.0854	7.12461	5.57493	16.5444	-0.00147127
6	ERC	0	16.9462	12.9633	6.29246	14.3335	0.0123022
6	ERC	1	16.6796	7.02595	6.77828	15.8251	-0.0435476
6	ERC	1	15.8777	7.35953	16.3964	15.1821	0.176046
6	ERC	0	16.9085	7.03136	6.27869	14.8978	-0.0283206
6	ERC	1	16.4291	15.1722	7.81445	15.8254
6	ERC	0	16.4291	12.4504	7.57248	16.2216	0.0312335
6	ERC	1	16.9085	13.6456	14.3225	13.0163
6	ERC	0	16.3567	15.5099	15.3733	14.5619	0.06592
6	ERC	1	15.9519	15.3155	7.18399	16.3041	-0.0552265
6	ERC	0	16.9649	14.0183	6.79717	13.0164	0.0594062
6	ERC	0	15.9519	15.3908	13.3108	16.2217
6	ERC	0	16.6798	12.1007	7.2501	15.8005	-0.084183
6	ERC	1	16.9462	12.9645	6.04738	14.3338	0.0634326
6	ERC	0	16.9648	6.42616	12.0432	14.2249	-0.259063
6	ERC	1	5.48056	7.60301	16.4477	16.2216	-0.123317
6	ERC	0	13.3129	16.9977	6.63753	12.5857
6	ERC	1	17.0161	6.65426	6.56217	13.012	-0.205552
6	ERC	0	16.9461	5.63611	14.4129	12.5859	0.130283
6	ERC	0	16.6901	6.82205	6.05149	15.8003	-0.0909743
6	ERC	0	16.9085	6.72315	6.20426	14.8984	-0.263451
6	ERC	0	16.4903	7.97521	14.1981	16.0148	0.0191901
6	ERC	1	15.7977	6.82692	6.79248	16.6911	0.079284
6	ERC	0	16.9084	7.27942	13.6468	14.5619	-0.179045
6	ERC	1	16.8636	6.86917	13.7805	14.8992	0.011544
6	ERC	0	15.7112	13.307	7.15642	16.6912	-0.062843
6	ERC	1	16.8635	5.70659	14.4117	14.5613	0.0476944
6	ERC	1	16.4904	14.2004	6.20983	16.0145	-0.0208469
6	ERC	1	15.9517	7.88	15.315	16.3043	-0.00221377
6	ERC	1	16.6798	12.1001	7.77574	15.8004	0.160228
6	ERC	1	7.74941	15.6153	15.2577	16.5044
6	ERC	1	17.0161	7.0747	11.9237	12.6011	-0.0479078
6	ERC	1	14.4121	15.9514	5.68398	16.5044
6	ERC	1	16.9085	5.58723	6.83144	14.8983	-0.129955
6	ERC	1	16.7135	7.60543	7.20794	15.7405	-0.0766228
6	ERC	0	16.7136	6.85966	5.9512	15.7405	-0.102844
6	ERC	1	15.8778	7.26036	13.3065	16.6207	0.071001
6	ERC	1	16.9461	6.51676	6.72766	14.5611	-0.0347606
6	ERC	0	16.4479	6.02847	13.3092	16.1656	0.0928509
6	ERC	1	14.9228	15.5102	15.4595	16.2447
6	ERC	0	16.7137	14.8912	6.81031	15.1821
6	ERC	1	16.429	6.16039	7.92216	16.2444	-0.0262061
6	ERC	1	15.1043	5.91876	16.4608	15.8007	-0.0957055
6	ERC	0	7.53014	7.13413	7.21655	17.0341	-0.0301567
6	ERC	1	16.146	6.10627	7.56552	16.5041	0.148034
6	ERC	1	16.9647	14.1398	7.09473	12.593
6	ERC	0	16.4293	15.8202	7.09042	15.1819
6	ERC	1	16.6901	7.30832	6.0498	15.8002	0.16762
6	ERC	1	16.6901	7.39064	12.9434	15.7411	-0.0289405
6	ERC	0	16.0856	13.3064	7.57166	16.5043	0.0117548
6	ERC	0	16.9461	7.08533	7.44265	14.5601	0.0452015
6	ERC	0	15.6154	7.26357	13.3077	16.7248	-0.117652
6	ERC	0	14.4133	13.3064	7.57067	16.9324	-0.0579581
6	ERC	0	16.9647	14.1404	5.98637	12.5951
6	ERC	1	17.0161	7.66087	11.9232	12.6012	0.00702001
6	ERC	1	13.3143	6.66448	14.0056	16.9588	0.0644871
6	ERC	0	7.22734	15.1046	16.4608	15.8004	0.152386
6	ERC	0	16.8634	7.22141	6.00347	15.1824	0.0716422
6	ERC	1	16.9084	7.35626	13.6447	14.5622	0.107942
6	ERC	0	15.7975	6.71674	6.16307	16.6912	-0.0217995
6	ERC	0	16.7137	6.76405	14.8911	15.1825	-0.101165
6	ERC	1	17.0161	6.53455	11.9295	12.5998	-0.0692271
6	ERC	1	16.8636	6.50157	13.7803	14.8993	-0.0337572
6	ERC	1	16.6796	7.0135	7.3826	15.8253	-0.136285
6	ERC	0	16.6902	12.9422	6.25431	15.741
6	ERC	0	16.8636	5.74389	13.7802	14.8993	0.160021
6	ERC	1	6.47162	15.104	7.57914	16.8773	-0.0879756
6	ERC	0	14.9228	7.30149	13.305	16.8774	-0.047007
6	ERC	0	14.9224	15.6152	13.3168	16.5444	0.224453
6	ERC	0	15.8776	7.79211	16.5253	14.5601	0.0996012
6	ERC	1	17.0161	11.9356	7.80959	12.5922	0.0159612
6	ERC	0	16.6902	12.9417	6.20707	15.741
6	ERC	0	16.4477	6.16897	6.15312	16.2216	-0.00876412
6	ERC	1	15.7109	7.1806	6.66662	16.7246	-0.0631957
6	ERC	1	16.6081	7.45309	14.0033	15.8256	0.00871797
6	ERC	0	7.90588	16.3766	15.4616	15.7409	-0.0237121
6	ERC	0	16.9648	6.93251	12.0498	14.2245	-0.108658
6	ERC	1	15.952	14.005	7.46041	16.5444	0.0995655
6	ERC	1	17.0162	11.9331	5.47221	12.5956	0.0576866
6	ERC	0	14.4114	6.91571	7.58423	16.9587	-0.0232713
6	ERC	1	17.0162	11.926	7.1332	12.5956	-0.0317997
6	ERC	0	15.8777	6.18766	5.68452	16.6565	-0.191801
7	ERC	0	16.7781	7.6632	13.3068	15.664	-0.137046
7	ERC	1	16.6456	6.75292	14.9152	15.6639	0.0575695
7	ERC	0	15.952	16.0198	15.0347	15.4987
7	ERC	0	16.6455	13.2834	15.0346	15.4989	-0.0197423
7	ERC	0	16.7651	13.6606	14.8371	15.0873
7	ERC	1	17.0291	6.22648	13.4422	13.518	-0.256246
7	ERC	0	14.0068	15.1698	12.7899	16.8532	0.0155539
7	ERC	1	16.6455	7.60405	6.46822	16.0511	-0.0606285
7	ERC	0	15.9807	12.7438	7.23654	16.6628	-0.101891
7	ERC	0	16.257	5.74426	6.23844	16.5108	0.0133089
7	ERC	1	15.1947	12.4204	5.55107	16.9102	-0.0144068
7	ERC	0	15.51	6.85417	6.1923	16.8531	-0.027901
7	ERC	0	17.0565	6.57921	13.1607	12.3118	-0.0805853
7	ERC	1	17.0404	5.62086	12.9084	13.521	0.0312601
7	ERC	1	16.2572	6.27274	14.6957	16.3329	0.0528165
7	ERC	0	16.7135	15.3397	6.98445	15.0883	0.0191283
7	ERC	1	16.9654	5.77964	14.825	12.3132	0.0821331
7	ERC	1	16.2573	6.06903	13.9963	16.4262	0.0806745
7	ERC	0	15.1049	12.7328	5.80421	16.9215	0.0808326
7	ERC	1	17.0404	6.95518	12.9067	13.5219	0.112919
7	ERC	1	16.9654	6.687	6.81453	14.9025	-0.140617
7	ERC	1	16.0854	7.45255	13.307	16.5893	0.186349
7	ERC	0	16.7652	15.6808	5.97802	13.5192
7	ERC	1	16.7781	13.3097	7.8786	15.6634	-0.0703989
7	ERC	1	16.7464	15.808	6.89194	12.3112
7	ERC	0	16.9393	13.3059	7.98033	14.902
7	ERC	1	16.778	15.7224	7.28028	12.3047
7	ERC	0	17.0403	6.0756	6.15276	13.9557	-0.0140475
7	ERC	1	17.0565	13.1587	6.48025	12.3105
7	ERC	0	15.6136	13.3057	7.77925	16.7941	0.0843621
7	ERC	1	16.9392	13.3089	6.71238	14.9027
7	ERC	1	14.9221	7.15426	6.68157	16.9629	-0.112658
7	ERC	1	16.8846	14.0073	5.9269	15.0873
7	ERC	0	17.0291	14.0065	6.9119	12.2998
7	ERC	1	16.531	15.9223	6.68721	14.9023
7	ERC	1	15.4425	12.7755	8.27053	16.8531	0.109198
7	ERC	0	15.9516	7.74658	12.4048	16.6827	0.187471
7	ERC	0	16.9393	13.307	5.96686	14.9029
7	ERC	1	16.7782	15.5242	12.5253	13.9577
7	ERC	1	15.1047	15.4421	6.56173	16.6825	0.0412565
7	ERC	0	15.1936	6.59426	7.1912	16.9215	-0.0405831
7	ERC	0	16.9393	6.86273	13.3066	14.903	-0.138054
7	ERC	1	16.8845	7.34977	6.02209	15.3795	0.0661844
7	ERC	1	16.2573	13.9965	6.8916	16.4261	0.31633
7	ERC	0	13.3182	13.3063	16.7136	15.7544	0.0310372
7	ERC	0	16.8561	7.32151	13.3054	15.3803	-0.0800352
7	ERC	0	16.5136	6.74163	7.65687	16.2532	-0.140295
7	ERC	1	15.1041	6.00442	6.44467	16.9366	-0.0186259
7	ERC	0	16.9393	5.75255	13.306	14.903	-0.121132
7	ERC	1	17.0404	7.15335	12.9085	13.5215	0.0719729
7	ERC	0	16.5311	15.6727	14.4112	14.903
7	ERC	0	16.8089	6.97927	15.034	14.9024	0.223261
7	ERC	0	14.9218	16.5929	14.4127	15.4988	-0.0093837
7	ERC	0	16.8088	13.7803	7.99241	15.4985	-0.127618
7	ERC	0	16.8561	13.3101	7.57627	15.3794
7	ERC	0	14.9218	16.5927	14.414	15.4989	-0.117055
7	ERC	1	16.809	13.7738	6.39746	15.4992	-0.198045
7	ERC	0	16.8846	13.2987	7.75484	15.2456	-0.0137472
7	ERC	0	15.952	16.3846	13.3044	15.2452
7	ERC	0	14.6989	16.531	6.11849	15.9866	-0.109579
7	ERC	1	16.7783	13.3048	7.21223	15.6637	-0.173926
7	ERC	0	17.0564	5.73773	7.98633	13.5163	-0.0530911
7	ERC	0	16.8845	13.302	5.9715	15.2462	0.320216
7	ERC	0	16.4034	6.91159	13.3042	16.3331	-0.0110708
7	ERC	0	14.9219	13.7581	8.33856	16.9214
7	ERC	0	14.6995	14.4029	16.5322	15.7544	-0.0271251
7	ERC	1	15.1941	16.8876	6.61856	13.5181
7	ERC	0	17.0404	12.9078	5.60235	13.5215
7	ERC	1	14.9234	16.5926	14.9216	15.2454	-0.161371
7	ERC	1	16.7782	13.3043	6.96994	15.6638	-0.130605
7	ERC	1	16.7465	12.7612	6.2277	15.7902	-0.0403649
7	ERC	0	16.9121	7.26214	15.0487	13.5208	-0.00660343
7	ERC	1	15.7087	7.43746	15.6159	16.426	-0.083878
7	ERC	1	13.3194	13.3063	15.952	16.6262	-0.148439
7	ERC	0	8.17778	13.3057	7.30389	17.0618	-0.0180398
7	ERC	1	15.9803	14.8384	13.9958	16.4262
7	ERC	0	15.6134	15.9919	5.42827	16.2534	0.0646151
7	ERC	0	16.7781	13.3084	15.4636	13.9574	-0.0926379
7	ERC	1	16.6457	13.2767	6.02335	15.9866	0.00704439
7	ERC	1	17.0404	12.9071	6.5509	13.5208
7	ERC	1	15.5104	6.07184	16.4293	15.7901	-0.076471
7	ERC	0	8.37729	13.3051	6.9566	17.0618	-0.0160443
7	ERC	1	17.0564	6.77032	7.10774	13.5175	0.0096077
7	ERC	1	16.7781	8.07627	6.18838	15.7542	-0.104449
7	ERC	1	15.5099	15.0001	8.05554	16.6825	-0.00970159
7	ERC	0	14.6997	7.39302	15.7087	16.6626	0.0152783
7	ERC	0	16.0195	6.13948	7.64904	16.6626	-0.361168
7	ERC	0	8.14234	15.5092	13.2904	16.8245	0.021474
7	ERC	1	15.2558	7.39274	13.6657	16.8703	-0.0202342
7	ERC	0	16.7465	12.7638	7.78413	15.7899	0.214452
7	ERC	1	16.2031	16.2343	7.47102	15.2458	-0.00306154
7	ERC	0	16.8846	13.2976	14.8284	14.1718	0.0738359
7	ERC	1	17.0565	6.61736	6.38357	13.5162	-0.298093
7	ERC	1	15.4417	5.98497	6.69275	16.8702	-0.024295
7	ERC	0	16.8561	7.00319	15.1904	14.1715	-0.115224
7	ERC	0	15.9803	6.97631	16.3172	15.4988	-0.112833
7	ERC	1	15.9805	6.32205	6.77881	16.6825	0.219833
8	ERC	1	16.1137	16.1708	6.21264	15.2837
8	ERC	0	13.8545	16.7928	12.9811	15.1325	-0.0178058
8	ERC	1	16.1139	16.4356	13.8519	11.5852	0.0436554
8	ERC	1	16.8358	6.06618	14.9232	14.0887	-0.176961
8	ERC	0	16.9209	5.39343	14.0052	14.0882	-0.0759751
8	ERC	1	16.9208	13.3056	5.47712	14.4691
8	ERC	1	16.9013	12.9688	7.73724	14.7413	0.0153167
8	ERC	1	16.8933	7.67563	14.1345	14.3754	0.0297873
8	ERC	0	14.7323	7.73336	6.10121	16.9217	0.00994664
8	ERC	0	16.1138	16.3774	13.5608	13.9521	-0.06996
8	ERC	1	16.8649	5.81902	14.6994	14.0898	0.151178
8	ERC	0	14.6257	5.78216	7.39126	16.933	0.0916129
8	ERC	1	16.8933	7.45925	12.053	14.8992	-0.179125
8	ERC	0	14.7323	16.8402	7.14538	14.3751	-0.0330775
8	ERC	0	15.4779	16.6957	13.3151	13.9498	-0.0814004
8	ERC	0	14.6261	6.32974	15.6874	16.5937	-0.0263335
8	ERC	0	15.6844	6.6978	6.14046	16.7255	-0.007375
8	ERC	0	15.4783	15.1718	6.55548	16.5681
8	ERC	1	14.6275	12.4194	16.6668	15.4309	0.134459
8	ERC	1	16.9474	12.062	13.3108	13.952
8	ERC	1	16.9735	6.71671	7.15562	14.088	0.055026
8	ERC	1	16.8652	13.3082	12.0515	14.9002	0.0727969
8	ERC	0	8.37334	16.9011	14.004	14.374	0.167015
8	ERC	1	16.8651	5.77313	7.44189	15.1324	-0.118541
8	ERC	0	15.6591	7.24944	6.69115	16.7343	-0.179389
8	ERC	0	15.8089	7.23159	14.5891	16.5453	0.0429938
8	ERC	0	6.71699	16.9807	7.53441	13.9496	-0.0932445
8	ERC	0	14.6261	16.9283	7.06256	11.5764
8	ERC	1	15.8088	7.38895	16.5723	14.3743	-0.0979634
8	ERC	1	15.9843	16.4667	7.66317	14.4675	0.194736
8	ERC	0	16.8649	14.008	7.40247	14.7407	0.0159327
8	ERC	0	15.4782	7.14211	14.5417	16.6776	0.0328492
8	ERC	1	14.6274	12.4212	16.771	14.9562	0.00466344
8	ERC	0	16.9011	7.68803	5.83347	14.8996	-0.0819753
8	ERC	1	16.9013	14.311	6.57507	14.088	0.208353
8	ERC	0	14.8651	16.8145	12.0285	14.3759	-0.127329
8	ERC	0	16.8934	7.01652	12.0206	14.9006	0.0181513
8	ERC	0	16.8017	14.9497	5.93742	14.468
8	ERC	0	16.8933	7.64263	12.0375	14.9003	-0.0251712
8	ERC	0	16.8934	12.0291	7.5019	14.8998
8	ERC	1	14.733	6.65929	6.53927	16.9217	0.0407142
8	ERC	0	16.8933	6.24548	5.05183	14.9564	0.239781
8	ERC	1	14.3132	15.9514	16.4245	13.9505
8	ERC	0	15.4781	15.3593	6.0868	16.5158	-0.118974
8	ERC	1	7.29049	5.74361	6.3124	17.0279	0.104736
8	ERC	1	15.4779	16.6861	13.5632	13.9489	-0.00262473
8	ERC	0	16.8934	7.26326	14.4991	13.9512	-0.209266
8	ERC	1	16.865	14.007	14.0051	14.0892	-0.133294
8	ERC	1	15.6846	16.6512	7.83383	14.0876	0.0943785
8	ERC	0	16.8933	8.12804	6.2054	14.9553	-0.0432257
8	ERC	1	14.6271	12.4276	14.8356	16.7893	0.00925497
8	ERC	1	15.685	16.651	5.98374	14.0891	-0.0409186
8	ERC	1	15.6846	7.03043	16.615	14.4673	0.0171458
8	ERC	0	7.7061	5.72351	6.87106	17.0278	0.0762624
8	ERC	1	15.4787	16.5773	8.26071	15.1324	-0.0357428
8	ERC	0	16.8651	14.5005	6.40024	14.3739	-0.0360361
8	ERC	1	14.8646	15.1709	8.1528	16.7116
8	ERC	1	16.0295	16.2445	7.64121	15.2829
8	ERC	1	14.6265	16.8731	12.0385	13.9502	0.0290648
8	ERC	1	16.9737	5.80295	12.0288	13.9502	-0.0037113
8	ERC	0	16.8443	14.6975	6.69261	14.3752
8	ERC	0	16.9474	7.67675	13.3192	14.0871	0.103528
8	ERC	1	15.4783	15.3595	16.2799	14.9553	0.0820292
8	ERC	1	16.0016	5.86153	6.77925	16.5842	0.176336
8	ERC	1	14.8644	16.8144	7.11013	14.468	-0.00697822
8	ERC	1	16.9207	6.33779	7.46999	14.7413	-0.0277105
8	ERC	1	16.9809	13.8497	6.301	11.5843
8	ERC	0	16.865	14.7681	13.8519	11.5751	0.286891
8	ERC	0	16.0295	12.7841	16.4243	14.3745	0.0265462
8	ERC	0	16.8652	13.3092	7.19639	14.9558	0.00249857
8	ERC	0	15.7227	16.4502	12.9742	15.1335	-0.0197575
8	ERC	1	16.8016	5.84762	7.77995	15.4307	0.202129
8	ERC	0	14.3131	15.1555	16.7186	13.951
8	ERC	1	16.9011	6.64095	7.84575	14.899	-0.145481
8	ERC	0	5.48052	7.62749	16.8359	15.2828	-0.0744536
8	ERC	0	16.9013	13.8481	7.6675	14.4682	-0.107164

## Sheet: SuppFig 1
SUBJECT	TRIAL	STIM	FREQUENCY JUDGMENT
1	1	1
1	2	1	1
1	3	0	2
1	4	1	1
1	5	1	3
1	6	1	2
1	7	1	2
1	8	1
1	9	0
1	10	1	2
1	11	1	1
1	12	0
1	13	0
1	14	1	1
1	15	0
1	16	0
1	17	1
1	18	1	2
1	19	1	1
1	20	0
1	21	1	2
1	22	0
1	23	1	2
1	24	0
1	25	1	2
1	26	1
1	27	1	2
1	28	1	2
1	29	0
1	30	0	1
1	31	0	2
1	32	1	2
1	33	1	1
1	34	0
1	35	1	2
1	36	1	2
1	37	1
1	38	0
1	39	1
1	40	0
1	41	0
1	42	1	1
1	43	1	2
1	44	1	1
1	45	1	2
1	46	1	3
1	47	1	3
1	48	0
1	49	1	2
1	50	1	2
1	51	0
1	52	1
1	53	1
1	54	1	2
1	55	1	2
1	56	0
1	57	1
1	58	1	1
1	59	1	1
1	60	0	2
1	61	0	2
1	62	1	1
1	63	1	2
1	64	1	3
1	65	1
1	66	1	3
1	67	1	2
1	68	1	1
1	69	1	3
1	70	1	2
1	71	1	2
1	72	1	1
1	73	1
1	74	1
1	75	1
1	76	0
1	77	0
1	78	0
1	79	1	1
1	80	1	2
1	81	1	1
1	82	0	1
1	83	1	1
1	84	0	1
1	85	0
1	86	1	1
1	87	0
1	88	1	2
1	89	1	2
1	90	1	3
1	91	1	2
1	92	1	2
1	93	1
1	94	1	2
1	95	0	2
1	96	1	2
1	97	0
1	98	1	1
1	99	1	1
1	100	1
1	101	1	3
1	102	1	1
1	103	1	1
1	104	1
1	105	0
1	106	1	2
1	107	0	1
1	108	1	2
1	109	1
1	110	1	2
1	111	0
1	112	1
1	113	0	2
1	114	0
1	115	0	1
1	116	1
1	117	1	3
1	118	1
1	119	1	1
1	120	1	1
1	121	1	2
1	122	0
1	123	1	2
1	124	1	1
1	125	0	1
1	126	1	3
1	127	0	2
1	128	1	2
1	129	0
1	130	0	2
1	131	0	2
1	132	1
1	133	1	4
1	134	1	2
1	135	0	1
1	136	1	2
1	137	0
1	138	1
1	139	1
1	140	1
1	141	0
1	142	0
1	143	1	1
1	144	1	2
1	145	1	1
1	146	0
1	147	0
1	148	1	1
1	149	1	2
1	150	1	2
1	151	1	2
1	152	0	2
1	153	1
1	154	1
1	155	1	1
1	156	1	3
1	157	1	3
1	158	0	2
1	159	1	2
1	160	1
1	161	1
1	162	1
1	163	1	1
1	164	1	2
1	165	0	2
1	166	1	3
1	167	1	1
1	168	1	2
1	169	1	2
1	170	0	1
1	171	1	3
1	172	0
1	173	1
1	174	1
1	175	1	1
1	176	1
1	177	1	1
1	178	0	2
1	179	1	2
1	180	1	3
1	181	1	2
1	182	1	2
1	183	1	1
1	184	0
1	185	0	1
1	186	1	3
1	187	1	1
1	188	1	2
1	189	1	2
1	190	0	1
1	191	1	2
1	192	1	1
1	193	1	1
1	194	1	1
1	195	0	2
1	196	1	1
1	197	0
1	198	1	1
1	199	1	2
1	200	0
1	201	0
1	202	1	2
1	203	0	1
1	204	1	2
1	205	0	2
1	206	0
1	207	1
1	208	0
1	209	0
1	210	1	2
1	211	1	2
1	212	1	2
1	213	1
1	214	0	1
1	215	1
1	216	0
1	217	1
1	218	0
1	219	1	2
1	220	1
1	221	0
1	222	0
1	223	1	2
1	224	1	3
1	225	0	2
1	226	0
1	227	1
1	228	1	3
1	229	1	2
1	230	1	3
1	231	0	3
1	232	1
1	233	1	3
1	234	0	2
1	235	1	2
1	236	1	2
1	237	1	1
1	238	1	3
1	239	1	1
1	240	1	1
1	241	1	1
1	242	1	3
1	243	1	2
1	244	0	1
1	245	0
1	246	1
1	247	1
1	248	1	2
1	249	1	1
1	250	1
1	251	1	2
1	252	0
1	253	1	3
1	254	0	2
1	255	1	2
1	256	1	1
1	257	1	1
1	258	0
1	259	1	2
1	260	1	2
1	261	1	2
1	262	0
1	263	1	2
1	264	0
1	265	1	1
1	266	1	2
1	267	0	2
1	268	0	2
1	269	1	2
1	270	0	2
1	271	1	1
1	272	0
1	273	1	2
1	274	0	1
1	275	1	1
1	276	1	2
1	277	1	3
1	278	1
1	279	0	2
1	280	1	2
1	281	0	2
1	282	0	2
1	283	0	1
1	284	1	1
1	285	1	3
1	286	1	1
1	287	1	3
1	288	1	1
1	289	0
1	290	1	1
1	291	1	2
1	292	1	3
1	293	1	2
1	294	1	2
1	295	1	2
1	296	1	2
1	297	0
1	298	0
1	299	0	2
1	300	1	2
1	301	1	3
1	302	0	2
1	303	1
1	304	1	3
1	305	1	2
1	306	1	2
1	307	1	2
1	308	1	3
1	309	0
1	310	1	2
1	311	1	2
1	312	1
1	313	1	1
1	314	0
1	315	1	2
1	316	1	2
1	317	1	2
1	318	0
1	319	0
1	320	1
2	1	1	3
2	2	1	2
2	3	0
2	4	1	4
2	5	1	1
2	6	0
2	7	1	2
2	8	1	4
2	9	1	1
2	10	1
2	11	1	1
2	12	0
2	13	1	4
2	14	1	2
2	15	1	4
2	16	0
2	17	1	4
2	18	0	2
2	19	0	2
2	20	1	3
2	21	0	4
2	22	0
2	23	1	4
2	24	1	3
2	25	1	3
2	26	1	4
2	27	0
2	28	1	4
2	29	1	4
2	30	0	1
2	31	1	4
2	32	1	4
2	33	0	1
2	34	1	4
2	35	1	1
2	36	0	4
2	37	1	4
2	38	1	4
2	39	1	4
2	40	1
2	41	1	3
2	42	0
2	43	1	1
2	44	0	4
2	45	0	1
2	46	1	2
2	47	0	3
2	48	1
2	49	1	2
2	50	1	4
2	51	0
2	52	1	4
2	53	0	1
2	54	1	4
2	55	1	4
2	56	1	2
2	57	1	4
2	58	1	4
2	59	0	3
2	60	0
2	61	1	4
2	62	0
2	63	1	4
2	64	0	3
2	65	1	3
2	66	1	2
2	67	1	4
2	68	1	2
2	69	1	3
2	70	1	2
2	71	1	2
2	72	1	3
2	73	0	4
2	74	1	4
2	75	1	3
2	76	1	2
2	77	0	3
2	78	0
2	79	1	4
2	80	1
2	81	1	1
2	82	1	4
2	83	1	3
2	84	0
2	85	0	1
2	86	1	3
2	87	1	4
2	88	0
2	89	1	3
2	90	0	2
2	91	1	4
2	92	1	2
2	93	1	4
2	94	0	4
2	95	1	4
2	96	1
2	97	0
2	98	0	1
2	99	1	4
2	100	0	4
2	101	1	4
2	102	0	4
2	103	0	4
2	104	1	4
2	105	1	2
2	106	1	4
2	107	0	4
2	108	1	1
2	109	1	4
2	110	1	4
2	111	1	3
2	112	1
2	113	1	3
2	114	0	1
2	115	1	4
2	116	1	2
2	117	1	4
2	118	1	4
2	119	1	4
2	120	1	3
2	121	0	3
2	122	1	4
2	123	1	4
2	124	0
2	125	0	1
2	126	1	3
2	127	1	4
2	128	0
2	129	0	1
2	130	1	3
2	131	1	2
2	132	1	1
2	133	1	4
2	134	1	4
2	135	0	3
2	136	1	4
2	137	1	4
2	138	1
2	139	1	4
2	140	0	2
2	141	1	4
2	142	1	3
2	143	0	4
2	144	1	4
2	145	0	4
2	146	1	3
2	147	1	3
2	148	0
2	149	1	4
2	150	1	4
2	151	1	4
2	152	0	1
2	153	1	2
2	154	1	4
2	155	1	4
2	156	1	4
2	157	0	4
2	158	1	4
2	159	0	1
2	160	0	3
2	161	1	4
2	162	1	2
2	163	0	4
2	164	1	4
2	165	1	3
2	166	0	4
2	167	0	2
2	168	1	4
2	169	0
2	170	1	2
2	171	1	2
2	172	1	4
2	173	1	4
2	174	1	4
2	175	0	3
2	176	1	4
2	177	1	4
2	178	1	1
2	179	1	4
2	180	1	3
2	181	1	4
2	182	1	4
2	183	1	2
2	184	0	4
2	185	1	4
2	186	0	1
2	187	0	3
2	188	1	4
2	189	1	3
2	190	1	2
2	191	0
2	192	1	4
2	193	0	4
2	194	1	3
2	195	1	4
2	196	1	4
2	197	1	1
2	198	1	1
2	199	1	4
2	200	1	4
2	201	1	4
2	202	1	4
2	203	1
2	204	1	4
2	205	1	3
2	206	1	4
2	207	1	3
2	208	1	4
2	209	0	2
2	210	1	3
2	211	0	3
2	212	1	4
2	213	1	4
2	214	1	4
2	215	1	3
2	216	1	4
2	217	1	1
2	218	0	2
2	219	1	4
2	220	1	4
2	221	0	4
2	222	0	3
2	223	1	1
2	224	0	3
2	225	1	3
2	226	1	3
2	227	1	2
2	228	1	4
2	229	0	2
2	230	1	4
2	231	1	4
2	232	1	3
2	233	1	2
2	234	1	3
2	235	0	2
2	236	0
2	237	1
2	238	1	1
2	239	1	4
2	240	0	4
2	241	1	3
2	242	0	4
2	243	0	4
2	244	1	4
2	245	0	2
2	246	1	4
2	247	0	3
2	248	1	4
2	249	0	1
2	250	0
2	251	0
2	252	1	4
2	253	1	4
2	254	1	4
2	255	1	4
2	256	1	3
2	257	1	3
2	258	0	3
2	259	1	4
2	260	1	3
2	261	1	4
2	262	0
2	263	0	4
2	264	1	4
2	265	1	4
2	266	0	4
2	267	1	3
2	268	0	4
2	269	1	3
2	270	1	4
2	271	0	3
2	272	1	4
2	273	1	4
2	274	1	3
2	275	1	3
2	276	1	4
2	277	1	4
2	278	1	2
2	279	0	2
2	280	1	3
2	281	1	3
2	282	0	2
2	283	1	3
2	284	1	4
2	285	0	3
2	286	1	4
2	287	0
2	288	1	1
2	289	0	4
2	290	1	4
2	291	1	4
2	292	0	1
2	293	1	4
2	294	0	3
2	295	1	4
2	296	1	4
2	297	0	4
2	298	1	4
2	299	0	4
2	300	0	3
2	301	1	4
2	302	0
2	303	1	4
2	304	1	4
2	305	1	4
2	306	1	4
2	307	1	4
2	308	0	4
2	309	1	4
2	310	1	4
2	311	1	3
2	312	1	3
2	313	1	4
2	314	0	3
2	315	0	3
2	316	1	3
2	317	1	4
2	318	1	4
2	319	0	3
2	320	0	4
3	1	1
3	2	0	1
3	3	1	3
3	4	0	1
3	5	1	1
3	6	1
3	7	1
3	8	0
3	9	1	1
3	10	1
3	11	1
3	12	1
3	13	1	1
3	14	1
3	15	1	1
3	16	1	1
3	17	0
3	18	1	1
3	19	0
3	20	1	2
3	21	1
3	22	1	1
3	23	0
3	24	1	1
3	25	1	2
3	26	0
3	27	1	1
3	28	1
3	29	0	2
3	30	1	1
3	31	0
3	32	1
3	33	1
3	34	1	1
3	35	1
3	36	1
3	37	0	1
3	38	1	1
3	39	0	1
3	40	1
3	41	0	2
3	42	1
3	43	1	1
3	44	1
3	45	0
3	46	1
3	47	1
3	48	1
3	49	1
3	50	1	1
3	51	1
3	52	0
3	53	1
3	54	1
3	55	1	1
3	56	1	1
3	57	0
3	58	1
3	59	1
3	60	1
3	61	1
3	62	0	1
3	63	0
3	64	1
3	65	1
3	66	1	1
3	67	0
3	68	1	1
3	69	1
3	70	1
3	71	1	2
3	72	1	1
3	73	0	1
3	74	1	2
3	75	1
3	76	0
3	77	1
3	78	0	2
3	79	0	1
3	80	1	1
3	81	0	1
3	82	1
3	83	1	1
3	84	0
3	85	1
3	86	0
3	87	1
3	88	0
3	89	1	1
3	90	0
3	91	1
3	92	1
3	93	0	1
3	94	1	2
3	95	1	1
3	96	1
3	97	0
3	98	1	1
3	99	0
3	100	1
3	101	1
3	102	1	2
3	103	1	1
3	104	1	3
3	105	1	1
3	106	1	1
3	107	0
3	108	1	4
3	109	0
3	110	1	1
3	111	1
3	112	1
3	113	1	1
3	114	0
3	115	1	1
3	116	1	1
3	117	1	1
3	118	0	1
3	119	1
3	120	1
3	121	1	1
3	122	0
3	123	0
3	124	0
3	125	1	3
3	126	1	1
3	127	1	1
3	128	1	1
3	129	0
3	130	0
3	131	0	1
3	132	1
3	133	0
3	134	1
3	135	0	1
3	136	0
3	137	1
3	138	0	1
3	139	1
3	140	1	1
3	141	0
3	142	1	1
3	143	0
3	144	1	1
3	145	1
3	146	1
3	147	1	1
3	148	0
3	149	0
3	150	0	1
3	151	1	1
3	152	1
3	153	0	1
3	154	0
3	155	1	1
3	156	1
3	157	1	1
3	158	1	1
3	159	1	1
3	160	1
3	161	1	1
3	162	0
3	163	1	1
3	164	1	1
3	165	0
3	166	1	2
3	167	0	1
3	168	0
3	169	0
3	170	1	1
3	171	0	1
3	172	1	2
3	173	1
3	174	1	2
3	175	0
3	176	1
3	177	1	2
3	178	1	1
3	179	1	3
3	180	1	1
3	181	1
3	182	1	1
3	183	1
3	184	1
3	185	1	1
3	186	1	2
3	187	0	1
3	188	1	1
3	189	1
3	190	1	1
3	191	1	1
3	192	1
3	193	0	1
3	194	1	1
3	195	0	1
3	196	1	1
3	197	1	1
3	198	1	1
3	199	1	1
3	200	1	1
3	201	0
3	202	0
3	203	1
3	204	0	1
3	205	1
3	206	0
3	207	0
3	208	1
3	209	1	2
3	210	0
3	211	1	1
3	212	1	1
3	213	0
3	214	1
3	215	0
3	216	1	3
3	217	1	1
3	218	0	1
3	219	1	1
3	220	1	1
3	221	1	1
3	222	1	1
3	223	1	1
3	224	1	2
3	225	1
3	226	0
3	227	1
3	228	1
3	229	1	1
3	230	0	2
3	231	0
3	232	0	1
3	233	1	1
3	234	0
3	235	1	1
3	236	1
3	237	1
3	238	1	3
3	239	1	2
3	240	1
3	241	1
3	242	0
3	243	0
3	244	1	1
3	245	1
3	246	0	1
3	247	1
3	248	1
3	249	1
3	250	1
3	251	1	2
3	252	1
3	253	1	1
3	254	1
3	255	0
3	256	1	3
3	257	0
3	258	1	2
3	259	1	2
3	260	1	3
3	261	0
3	262	0
3	263	1
3	264	1	2
3	265	1	1
3	266	1	1
3	267	0	1
3	268	1
3	269	1	1
3	270	0	1
3	271	0
3	272	1	1
3	273	1
3	274	1
3	275	0
3	276	1
3	277	1
3	278	1	1
3	279	0	1
3	280	1
3	281	1
3	282	1
3	283	0	1
3	284	1	2
3	285	0
3	286	1	4
3	287	1	1
3	288	1	1
3	289	1
3	290	1	1
3	291	1	1
3	292	0
3	293	1	4
3	294	1
3	295	0
3	296	0
3	297	0	1
3	298	1
3	299	0	1
3	300	1	1
3	301	1	2
3	302	1	4
3	303	1	3
3	304	0
3	305	1	1
3	306	1	1
3	307	1
3	308	1
3	309	0
3	310	0
3	311	1	1
3	312	1	3
3	313	1	1
3	314	1	1
3	315	0
3	316	1
3	317	1
3	318	0	1
3	319	1
3	320	0
4	1	1
4	2	1	2
4	3	1	1
4	4	1
4	5	1
4	6	1	1
4	7	1
4	8	0
4	9	1
4	10	0
4	11	1
4	12	0
4	13	1	2
4	14	1	1
4	15	1	3
4	16	1
4	17	0
4	18	1
4	19	1
4	20	1
4	21	1
4	22	1	1
4	23	1	2
4	24	1	3
4	25	0
4	26	0
4	27	1	1
4	28	1	1
4	29	1
4	30	0
4	31	0
4	32	1	4
4	33	0
4	34	0	3
4	35	1	2
4	36	1
4	37	1
4	38	0	4
4	39	0	2
4	40	0	1
4	41	1
4	42	1	1
4	43	1	3
4	44	1
4	45	0
4	46	0	1
4	47	1	3
4	48	1
4	49	1	2
4	50	1	4
4	51	1	2
4	52	1	4
4	53	1
4	54	1	1
4	55	1	2
4	56	1	4
4	57	1	4
4	58	1	2
4	59	1	1
4	60	1	1
4	61	1	1
4	62	0	2
4	63	1	1
4	64	0	1
4	65	1	2
4	66	1	1
4	67	0
4	68	1
4	69	1	1
4	70	0	2
4	71	1	1
4	72	1	2
4	73	1
4	74	0
4	75	1	2
4	76	1	2
4	77	1	1
4	78	0
4	79	1	1
4	80	1	3
4	81	1	1
4	82	1	2
4	83	0	2
4	84	1	2
4	85	0
4	86	1
4	87	1
4	88	0
4	89	0
4	90	1	1
4	91	1
4	92	0	1
4	93	0
4	94	1	3
4	95	0	1
4	96	1	3
4	97	1
4	98	1
4	99	1	1
4	100	1	1
4	101	1
4	102	0
4	103	1	1
4	104	0
4	105	1	3
4	106	0	3
4	107	0
4	108	0
4	109	1
4	110	1	1
4	111	1
4	112	0
4	113	0
4	114	1	1
4	115	1	1
4	116	0
4	117	1	4
4	118	1	4
4	119	0
4	120	1	2
4	121	1
4	122	0
4	123	0
4	124	1	3
4	125	1	2
4	126	0
4	127	0	2
4	128	0
4	129	1
4	130	0	1
4	131	1
4	132	1
4	133	1
4	134	1	2
4	135	1	1
4	136	0
4	137	1	1
4	138	1	1
4	139	1
4	140	1
4	141	0
4	142	1	2
4	143	1	2
4	144	1	2
4	145	0
4	146	1
4	147	1	2
4	148	1	1
4	149	0
4	150	1	2
4	151	0
4	152	1
4	153	1	2
4	154	1	2
4	155	1	1
4	156	0
4	157	0	1
4	158	1	1
4	159	0
4	160	0
4	161	0
4	162	1	2
4	163	1	1
4	164	1	1
4	165	0	2
4	166	1	1
4	167	0	2
4	168	1	2
4	169	1	1
4	170	1
4	171	1	1
4	172	1	1
4	173	1	1
4	174	1	1
4	175	1	1
4	176	1	1
4	177	1	2
4	178	1	2
4	179	1	4
4	180	0
4	181	0	1
4	182	1
4	183	1	1
4	184	1	2
4	185	1
4	186	0
4	187	1	1
4	188	1	1
4	189	1	2
4	190	1
4	191	1	1
4	192	0
4	193	1
4	194	1	3
4	195	0	4
4	196	0
4	197	1	2
4	198	0
4	199	1	2
4	200	0	2
4	201	1	2
4	202	1	2
4	203	1
4	204	1
4	205	0
4	206	1
4	207	1
4	208	1	1
4	209	1	3
4	210	1
4	211	0
4	212	1
4	213	0
4	214	0
4	215	1	2
4	216	0	1
4	217	1	1
4	218	1	2
4	219	1	2
4	220	0
4	221	1	3
4	222	0	1
4	223	1	1
4	224	1	1
4	225	1	1
4	226	0	2
4	227	1	1
4	228	1	2
4	229	1
4	230	1	1
4	231	0
4	232	0
4	233	1
4	234	1	1
4	235	0	1
4	236	0
4	237	0
4	238	1
4	239	1	1
4	240	1	1
4	241	1	2
4	242	0
4	243	1
4	244	0
4	245	0
4	246	1	1
4	247	0
4	248	1	1
4	249	1
4	250	1	4
4	251	1	2
4	252	0
4	253	1
4	254	1
4	255	1	2
4	256	0
4	257	1
4	258	1	2
4	259	0
4	260	1
4	261	0
4	262	1
4	263	0	1
4	264	0	1
4	265	0
4	266	1
4	267	1
4	268	0
4	269	1	3
4	270	1	2
4	271	1	1
4	272	1
4	273	0
4	274	1
4	275	1
4	276	0
4	277	0
4	278	0
4	279	1	4
4	280	1	1
4	281	1	4
4	282	1	2
4	283	1	2
4	284	1	2
4	285	0	2
4	286	0
4	287	1	1
4	288	0	1
4	289	1
4	290	1
4	291	1	2
4	292	1	1
4	293	1
4	294	0
4	295	0
4	296	1
4	297	1	4
4	298	1	1
4	299	1	1
4	300	1	1
4	301	1	3
4	302	1
4	303	1	3
4	304	1
4	305	1	4
4	306	1	1
4	307	1	2
4	308	0
4	309	1
4	310	0
4	311	1	2
4	312	1	1
4	313	1
4	314	1	2
4	315	1	2
4	316	0
4	317	1	1
4	318	1	2
4	319	1	2
4	320	1	2
5	1	1
5	2	1	1
5	3	1	2
5	4	0
5	5	1	1
5	6	1	1
5	7	1	2
5	8	0
5	9	1
5	10	1	2
5	11	1	2
5	12	1	3
5	13	1	3
5	14	0
5	15	1	2
5	16	0	3
5	17	1	1
5	18	1	3
5	19	1	2
5	20	1	3
5	21	1	2
5	22	0	1
5	23	1	4
5	24	1	3
5	25	1	2
5	26	1	1
5	27	0	2
5	28	1	4
5	29	1	3
5	30	1	2
5	31	1	2
5	32	1	1
5	33	1	3
5	34	1	1
5	35	0	2
5	36	1	4
5	37	1	3
5	38	1	2
5	39	0	1
5	40	1
5	41	0
5	42	1	2
5	43	1	1
5	44	1	2
5	45	0
5	46	1	2
5	47	1	2
5	48	0
5	49	1	2
5	50	1	2
5	51	1	4
5	52	1	2
5	53	1	3
5	54	0	2
5	55	1	4
5	56	1
5	57	1	2
5	58	0	3
5	59	1	2
5	60	0	1
5	61	1	2
5	62	1	1
5	63	1	3
5	64	1	1
5	65	0	1
5	66	1	3
5	67	1	2
5	68	0	2
5	69	0	1
5	70	1	2
5	71	0	2
5	72	0
5	73	1
5	74	1	3
5	75	1	3
5	76	1	2
5	77	0	1
5	78	1	3
5	79	0	1
5	80	1	2
5	81	1	1
5	82	1	1
5	83	0	1
5	84	0	1
5	85	0
5	86	1	1
5	87	0	1
5	88	1	2
5	89	0	1
5	90	0	1
5	91	1	2
5	92	1	2
5	93	0
5	94	0	3
5	95	0	1
5	96	1	2
5	97	1	2
5	98	1	2
5	99	1	2
5	100	1	3
5	101	1	3
5	102	1	2
5	103	1	2
5	104	0	1
5	105	0
5	106	1	1
5	107	1	1
5	108	1	3
5	109	1	2
5	110	1	1
5	111	1	1
5	112	0	1
5	113	1	2
5	114	1	1
5	115	0	1
5	116	1	1
5	117	0	1
5	118	0	1
5	119	1	3
5	120	1	2
5	121	0	1
5	122	1	3
5	123	0	1
5	124	1	1
5	125	0	1
5	126	1	1
5	127	1	3
5	128	0	1
5	129	1	3
5	130	0	1
5	131	1	1
5	132	1	2
5	133	0	2
5	134	0	1
5	135	1	2
5	136	1	2
5	137	1	2
5	138	1	2
5	139	0	2
5	140	1	3
5	141	1	2
5	142	1	3
5	143	1	3
5	144	1	3
5	145	1	2
5	146	1	2
5	147	0	1
5	148	0	3
5	149	1	2
5	150	1	2
5	151	1	3
5	152	1	2
5	153	1	2
5	154	1	4
5	155	1	1
5	156	1	3
5	157	1	2
5	158	1	2
5	159	1	2
5	160	1	2
5	161	1	2
5	162	0	1
5	163	1	3
5	164	1	2
5	165	1	3
5	166	0
5	167	1	3
5	168	0
5	169	1	1
5	170	1	1
5	171	0
5	172	0	1
5	173	0	2
5	174	1	3
5	175	0	1
5	176	1	4
5	177	0	1
5	178	0	1
5	179	0	1
5	180	1	3
5	181	1	3
5	182	0	2
5	183	1	1
5	184	1	1
5	185	1	2
5	186	1	2
5	187	1	1
5	188	1	1
5	189	1	2
5	190	1	1
5	191	0	1
5	192	0	3
5	193	1	2
5	194	1	2
5	195	1	1
5	196	0	1
5	197	0	1
5	198	0	1
5	199	1	2
5	200	1	3
5	201	1	2
5	202	1	3
5	203	0	1
5	204	1	4
5	205	0	1
5	206	1	2
5	207	0	2
5	208	1	2
5	209	0	2
5	210	1	3
5	211	1	3
5	212	0	2
5	213	0	1
5	214	1
5	215	1	1
5	216	1	4
5	217	1	3
5	218	1	3
5	219	1	3
5	220	0	2
5	221	1	2
5	222	1	3
5	223	1	3
5	224	1	2
5	225	1	2
5	226	0	2
5	227	1	2
5	228	0	1
5	229	1	2
5	230	1	2
5	231	1	3
5	232	0	1
5	233	1
5	234	0
5	235	0	2
5	236	1	3
5	237	1	3
5	238	0	1
5	239	0	1
5	240	1	1
5	241	1	2
5	242	1	2
5	243	1	3
5	244	1	2
5	245	1	2
5	246	1	3
5	247	1	3
5	248	1	2
5	249	1
5	250	1	1
5	251	0
5	252	0	2
5	253	0	2
5	254	1	2
5	255	1	2
5	256	0
5	257	0	1
5	258	1	1
5	259	1	2
5	260	1	2
5	261	1	2
5	262	1	2
5	263	0	3
5	264	0	2
5	265	1	3
5	266	1	4
5	267	0	1
5	268	1	1
5	269	0
5	270	0
5	271	1	3
5	272	1	1
5	273	1	2
5	274	0	2
5	275	0	1
5	276	1	3
5	277	1	4
5	278	1	3
5	279	1	2
5	280	0	2
5	281	1
5	282	1	1
5	283	1	1
5	284	0	1
5	285	0	2
5	286	1
5	287	1	1
5	288	1	2
5	289	1	1
5	290	1	3
5	291	0	2
5	292	0	1
5	293	1	2
5	294	1	1
5	295	1	3
5	296	0	1
5	297	1	2
5	298	1	3
5	299	1	2
5	300	0	1
5	301	1	1
5	302	1	2
5	303	0	1
5	304	1	1
5	305	1	3
5	306	1	4
5	307	0	1
5	308	0
5	309	1	2
5	310	1	3
5	311	1	2
5	312	1	2
5	313	1
5	314	1	3
5	315	1	3
5	316	1	2
5	317	1	3
5	318	0	1
5	319	1	2
5	320	0	2
6	1	1	1
6	2	0
6	3	1	1
6	4	1	3
6	5	1	4
6	6	1	2
6	7	1	1
6	8	1	4
6	9	1
6	10	1	3
6	11	0
6	12	1	4
6	13	1	1
6	14	0
6	15	1	1
6	16	1	2
6	17	1	2
6	18	1	2
6	19	1	2
6	20	1	2
6	21	1
6	22	1	1
6	23	0
6	24	1	3
6	25	1	4
6	26	1
6	27	0
6	28	0	2
6	29	1	1
6	30	0
6	31	1	1
6	32	1
6	33	1
6	34	0
6	35	1	3
6	36	0
6	37	1	2
6	38	1	2
6	39	1	1
6	40	1
6	41	1	2
6	42	1	2
6	43	1	2
6	44	1	1
6	45	1	4
6	46	1	4
6	47	1	2
6	48	1	3
6	49	0	2
6	50	1	3
6	51	0
6	52	1	2
6	53	0
6	54	1	1
6	55	0
6	56	1	3
6	57	1	1
6	58	0
6	59	1
6	60	1
6	61	1	2
6	62	1	4
6	63	0
6	64	1
6	65	0
6	66	1	1
6	67	0	1
6	68	1
6	69	1
6	70	1	1
6	71	1	2
6	72	0	2
6	73	1	2
6	74	0	1
6	75	1	3
6	76	1	3
6	77	0
6	78	0
6	79	1
6	80	1	2
6	81	1	3
6	82	0
6	83	1
6	84	1	1
6	85	1	3
6	86	1	1
6	87	0
6	88	1	4
6	89	1
6	90	1	2
6	91	1	2
6	92	1	1
6	93	0
6	94	1
6	95	0
6	96	1
6	97	1	1
6	98	1	3
6	99	1	3
6	100	0	2
6	101	1
6	102	0	1
6	103	1
6	104	1	1
6	105	1	2
6	106	0	1
6	107	0	1
6	108	1	4
6	109	1
6	110	1
6	111	0	3
6	112	0	2
6	113	1
6	114	0	1
6	115	0	1
6	116	0
6	117	1	3
6	118	0	1
6	119	0
6	120	0	2
6	121	1
6	122	1	4
6	123	1
6	124	0
6	125	1
6	126	1	4
6	127	1	3
6	128	0
6	129	1
6	130	1
6	131	1	2
6	132	0
6	133	1	3
6	134	0
6	135	1	1
6	136	0	1
6	137	1	1
6	138	1
6	139	1
6	140	1	1
6	141	1	1
6	142	0	2
6	143	1	4
6	144	1	3
6	145	1	3
6	146	0	1
6	147	1	2
6	148	1	3
6	149	0
6	150	0
6	151	1
6	152	1	1
6	153	1	2
6	154	1
6	155	0	2
6	156	1	2
6	157	1	1
6	158	1	1
6	159	1	4
6	160	1	3
6	161	1
6	162	0
6	163	0	1
6	164	1	1
6	165	1	2
6	166	1	2
6	167	0	2
6	168	1	1
6	169	1	2
6	170	1	2
6	171	0	3
6	172	0	2
6	173	0
6	174	1	2
6	175	0
6	176	1
6	177	1	1
6	178	1	2
6	179	1	1
6	180	1	2
6	181	1	3
6	182	1	1
6	183	1	3
6	184	0	2
6	185	1	2
6	186	0
6	187	1
6	188	0	1
6	189	0
6	190	1	2
6	191	1	1
6	192	1	2
6	193	0	1
6	194	1	4
6	195	0	1
6	196	1	2
6	197	0
6	198	1	1
6	199	1
6	200	1	1
6	201	0	1
6	202	1	3
6	203	1	3
6	204	0
6	205	0
6	206	1	1
6	207	1	1
6	208	1	2
6	209	0	2
6	210	1	4
6	211	1	4
6	212	1	2
6	213	1
6	214	1	2
6	215	1	2
6	216	1	2
6	217	1	1
6	218	1	2
6	219	1	1
6	220	1	3
6	221	1	1
6	222	0	1
6	223	1	2
6	224	0
6	225	0
6	226	1	2
6	227	1	3
6	228	0
6	229	1	1
6	230	1	1
6	231	1	3
6	232	1	2
6	233	1	4
6	234	1	2
6	235	1
6	236	0
6	237	1
6	238	1	2
6	239	0	1
6	240	1	4
6	241	0	2
6	242	1	2
6	243	1	1
6	244	0	1
6	245	1	2
6	246	0	1
6	247	1
6	248	0
6	249	0	2
6	250	1
6	251	1	1
6	252	1	1
6	253	1	3
6	254	0
6	255	1	1
6	256	1	4
6	257	0	3
6	258	0	2
6	259	0
6	260	1	4
6	261	1	2
6	262	1	4
6	263	1	3
6	264	1	1
6	265	0
6	266	1
6	267	1	1
6	268	0
6	269	1	1
6	270	0
6	271	1	1
6	272	1	4
6	273	0	3
6	274	1	2
6	275	0	2
6	276	0	1
6	277	1	1
6	278	1	2
6	279	0
6	280	0	1
6	281	1	1
6	282	1	2
6	283	1	3
6	284	1	1
6	285	1	2
6	286	1	3
6	287	1	3
6	288	0	1
6	289	1	1
6	290	1	1
6	291	1	4
6	292	0	4
6	293	0
6	294	0
6	295	1	2
6	296	1	1
6	297	1
6	298	1	4
6	299	0	3
6	300	0	1
6	301	0	1
6	302	1	3
6	303	0	1
6	304	1	2
6	305	1	4
6	306	1
6	307	1	2
6	308	1	3
6	309	1	4
6	310	1
6	311	1	4
6	312	1	2
6	313	0	3
6	314	1	1
6	315	1	1
6	316	0	1
6	317	1	2
6	318	0	1
6	319	0
6	320	1
7	1	0
7	2	1	1
7	3	1	2
7	4	0	2
7	5	1
7	6	0
7	7	1	1
7	8	1	4
7	9	1
7	10	1	1
7	11	1	1
7	12	1	3
7	13	1	4
7	14	1	3
7	15	1	2
7	16	0	1
7	17	0	3
7	18	1	1
7	19	1
7	20	1	3
7	21	1
7	22	0
7	23	1
7	24	0
7	25	1	1
7	26	0	2
7	27	1	4
7	28	0	2
7	29	1	1
7	30	1	3
7	31	1	2
7	32	1	3
7	33	1	1
7	34	1	2
7	35	0
7	36	1	1
7	37	1	4
7	38	0	3
7	39	1	3
7	40	1	2
7	41	0	1
7	42	1	3
7	43	1	2
7	44	1	4
7	45	1	3
7	46	1	1
7	47	0	2
7	48	1	2
7	49	1
7	50	1	3
7	51	1	1
7	52	1	4
7	53	1	4
7	54	1	4
7	55	0	3
7	56	1
7	57	1
7	58	1
7	59	1	1
7	60	1	3
7	61	1	4
7	62	1	2
7	63	0
7	64	1	3
7	65	1	3
7	66	0	4
7	67	0	2
7	68	1	1
7	69	0	1
7	70	0
7	71	1	3
7	72	1	3
7	73	0	4
7	74	1	1
7	75	1	3
7	76	0
7	77	1
7	78	1	1
7	79	1	4
[truncated: 561 more rows]

## Sheet: SuppFig 2
SUBJECT	TRIAL	STIM	RAW ACTUAL POSITION	RAW ESTIMATED POSITION ON TIMELINE	LAG0	LAG1	LAG2	LAG3
1	2	1	1.62267	877.566	14.0201	13.3116	5.56677	16.8773
1	5	1	33.22	1024.21	16.8228	7.95269	14.6238	13.4861
1	7	1	33.7253	933.09	16.8229	12.9805	3.58347	14.7437
1	10	1	34.928	901.195	16.8442	11.9673	5.19281	14.6783
1	14	1	4.39733	838.055	14.9279	7.89377	16.5076	15.5002
1	18	1	27.2227	766.375	16.6809	7.35115	14.6999	14.9843
1	23	1	30.564	659.059	16.7478	13.3061	7.83874	15.1569
1	25	1	19.228	431.898	16.3584	7.57909	13.3106	16.1056
1	27	1	32.456	873.809	16.8102	12.4491	13.3016	14.6766
1	28	1	18.764	781.504	16.3094	6.0187	13.3165	16.1652
1	32	1	33.3947	938.379	16.8228	7.93376	12.9758	14.744
1	33	1	33.5147	694.477	16.8228	6.70977	14.2626	14.1521
1	35	1	20.504	658.898	16.378	13.3068	8.19396	16.0798
1	36	1	8.22533	556.641	15.5129	16.3575	6.72318	15.4315
1	42	1	35.676	674.855	16.852	12.9992	6.02023	14.4701
1	43	1	1.85467	485.004	14.0211	15.5096	16.0855	15.7395
1	45	1	35.9373	883.156	16.852	12.9883	6.68645	14.4718
1	46	1	33.2213	985.191	16.8228	4.56421	13.3018	14.6775
1	49	1	35.3387	596.918	16.8519	12.9945	6.07904	14.472
1	50	1	18.588	941.223	16.3093	13.3179	5.07507	16.1652
1	54	1	32.992	596.832	16.8103	12.4255	6.19631	14.9029
1	55	1	9.90667	309.855	15.6185	13.3062	16.146	15.6475
1	59	1	10.9373	808.359	15.7135	13.3064	7.76778	16.5832
1	62	1	35.9067	534.762	16.852	12.9922	6.30005	14.4711
1	63	1	32.764	926.52	16.8103	5.17047	3.58334	14.984
1	66	1	1.528	474.047	14.0197	14.0054	7.44649	16.8486
1	67	1	36.3027	980.164	16.8728	4.47726	14.1348	13.2202
1	68	1	14.072	882.203	16.0225	16.0214	14.5426	14.9016
1	70	1	0.197333	951.988	6.90831	16.3583	16.1111	13.22
1	71	1	37.7667	679.473	16.8974	13.4291	6.47879	13.4852
1	79	1	19.6773	726.77	16.3586	7.15304	14.4113	15.9746
1	83	1	5.06267	654.715	15.1077	6.40779	6.68988	16.7888
1	86	1	32.072	994.539	16.8101	13.4468	14.4077	13.4892
1	88	1	21.5213	759.809	16.405	7.28794	12.4061	16.0802
1	89	1	23.592	808.684	16.4495	6.84711	6.13174	16.042
1	90	1	38.0587	1028.81	16.9279	6.58707	6.99955	13.4876
1	92	1	17.2613	823.438	16.2584	7.3033	14.0046	16.1652
1	94	1	14.8627	535.504	16.0229	3.78395	15.5092	15.975
1	96	1	34.7373	589.828	16.8442	6.91078	11.9737	14.678
1	98	1	32.792	866.191	16.8103	3.17807	12.4308	14.903
1	99	1	5.45867	769.039	15.1083	15.3931	6.55609	16.5041
1	102	1	2.79467	970.074	14.4225	16.0848	13.3005	16.2219
1	103	1	20.9187	969.348	16.3782	12.7705	5.37516	16.1056
1	108	1	3.14133	673.516	14.7049	4.33059	7.41676	16.8487
1	110	1	35.5493	810.73	16.8519	5.89139	7.06909	14.6767
1	117	1	33.8973	415.371	16.8229	12.9739	6.78622	14.7442
1	119	1	8.12	712.355	15.5128	6.72178	6.24921	16.6912
1	120	1	35.804	686.379	16.852	12.9914	5.79972	14.4716
1	123	1	10.6093	704.734	15.7132	13.308	4.71837	16.5834
1	124	1	0.741333	859.305	8.25646	15.8789	16.3296	14.903
1	126	1	38.8293	1009.42	16.9281	12.0034	6.46842	13.2255
1	133	1	32.6	808.262	16.8102	12.4334	5.58714	14.903
1	134	1	27.3267	676.035	16.681	15.1271	6.72665	14.472
1	136	1	2.09067	527.5	14.4205	13.3139	14.4134	16.7569
1	144	1	34.8587	1017.52	16.8442	14.4073	5.27802	13.4877
1	145	1	9.05733	993.867	15.6179	6.48306	4.43077	16.6565
1	148	1	16.44	787.543	16.2045	13.9994	14.4173	16.0421
1	149	1	24.7187	789.859	16.4921	14.4118	14.4101	15.432
1	151	1	5.71867	910.078	15.1087	13.3171	4.56412	16.7571
1	155	1	25.496	922.477	16.6098	7.71397	15.3146	14.6772
1	156	1	10.6013	642.066	15.7132	16.0856	6.86116	15.7392
1	157	1	38.1707	1073.23	16.928	7.30568	7.7337	13.4841
1	159	1	14.316	665.898	16.0226	15.1042	15.4424	15.5006
1	163	1	17.204	733.406	16.2584	2.99566	7.12369	16.2743
1	164	1	15.636	731.965	16.0864	15.712	14.1897	15.5008
1	166	1	2.39733	577.609	14.4214	16.0205	13.3152	16.2741
1	167	1	31.2787	923.816	16.7794	7.644	7.17317	15.1564
1	168	1	31.972	334.168	16.7795	13.3081	7.47218	14.9844
1	179	1	37.684	1035.95	16.8974	13.4279	5.1474	13.4877
1	180	1	38.9267	1045.66	16.9281	12.0017	6.49577	13.225
1	182	1	36.1507	853.492	16.8728	7.44546	6.56886	14.4709
1	183	1	9.16133	703.262	15.6179	7.51562	7.45266	16.6563
1	186	1	34.792	656.637	16.8442	11.9757	14.4112	13.2268
1	189	1	8.376	672.426	15.513	7.0972	16.2035	15.7391
1	191	1	34.556	924.172	16.8441	13.3097	5.2574	14.4711
1	192	1	3.32667	1053.09	14.7052	16.2257	6.54394	16.0801
1	193	1	16.28	922.59	16.2044	15.9523	4.27662	15.1567
1	194	1	3.288	908.191	14.7052	7.70704	6.14589	16.8486
1	198	1	34.92	985.691	16.8442	11.9729	7.87118	14.6769
1	199	1	34.48	311.984	16.8441	6.16605	11.9813	14.6783
1	202	1	2.48667	367.875	14.4216	15.1036	13.3151	16.6565
1	204	1	3.15733	1044.86	14.7049	6.43515	15.9517	16.3248
1	211	1	32.776	877.016	16.8103	14.7948	6.26837	13.2253
1	219	1	37.8667	652.852	16.8974	6.04901	13.4247	13.4891
1	223	1	32.044	894.289	16.8101	14.0728	13.1719	14.1537
1	224	1	36.1947	743.934	16.8728	7.16353	6.70508	14.471
1	229	1	16.6133	481.527	16.2046	15.1042	6.74519	15.9749
1	230	1	29.8173	848.711	16.7151	13.3099	5.61507	15.3036
1	233	1	34.6427	764.676	16.8441	6.19221	11.9738	14.6784
1	235	1	34.6067	485.703	16.8441	11.9808	6.72628	14.6778
1	236	1	32.6973	897.941	16.8103	6.75325	6.36115	14.9837
1	238	1	39.0453	459.871	16.9354	6.48687	7.25506	13.2232
1	239	1	34.616	1015.47	16.8441	3.33213	11.9926	14.6774
1	240	1	35.6253	1098.94	16.8519	4.43067	5.85513	14.677
1	242	1	1.104	291.422	13.3387	15.1064	13.307	16.7246
1	243	1	32.76	972.535	16.8103	6.39156	12.4274	14.9031
1	251	1	27.2507	815.855	16.681	5.77959	6.69722	15.5454
1	253	1	10.38	580.57	15.7131	6.56957	6.75911	16.6205
1	255	1	2.00133	671.469	14.4203	8.25286	15.2579	16.6565
1	256	1	3.036	1084.84	14.7047	4.56421	7.68095	16.8487
1	257	1	32.5427	935.605	16.8102	2.77251	6.73948	14.9842
1	259	1	37.312	581.695	16.8973	7.49979	6.80101	14.1511
1	260	1	9.54933	537.461	15.6183	14.6978	7.13958	16.5043
1	261	1	28.736	613.969	16.6951	7.02374	12.7809	15.4319
1	263	1	36.068	628.582	16.8728	13.1799	6.16301	14.1511
1	265	1	37.38	989.621	16.8973	3.33215	13.4312	13.4871
1	266	1	3.37067	488.273	14.7054	13.3149	6.91155	16.819
1	269	1	18.5133	927.426	16.3093	7.69308	14.4147	16.0421
1	275	1	27.9	702.82	16.6811	12.4046	7.66336	15.5004
1	276	1	37.744	454.301	16.8974	7.07177	13.4234	13.4903
1	277	1	9.852	637.328	15.6185	13.3058	7.39275	16.6206
1	280	1	10.384	784.426	15.7131	7.37709	16.146	15.6471
1	284	1	10.512	942.215	15.7132	7.16209	13.307	16.5834
1	285	1	24.1533	900.297	16.4919	5.73547	15.1047	15.4321
1	287	1	19.7227	595.223	16.3586	13.6535	6.77499	16.0802
1	288	1	16.264	838.648	16.2044	4.56429	7.78249	16.3246
1	290	1	27.6627	966.781	16.6811	6.70565	6.5783	15.545
1	291	1	35.3107	781.121	16.8519	7.34408	12.9903	14.4725
1	292	1	13.0173	705.223	15.9535	13.3198	15.8776	15.6471
1	293	1	17.5667	840.047	16.2585	3.87097	5.87303	16.2742
1	296	1	14.9693	622.621	16.0229	16.2032	5.93175	14.9839
1	300	1	5.008	625.965	15.1076	16.4042	13.6575	15.5003
1	301	1	32.8867	493.621	16.8103	4.43067	14.07	14.4714
1	305	1	3.928	678.992	14.7065	13.3093	16.571	15.3036
1	307	1	37.1693	847.793	16.8972	7.29287	6.67891	14.1519
1	311	1	38.6347	995.496	16.9281	7.07479	2.48485	13.4844
1	313	1	8.656	689.262	15.5133	15.6152	14.4112	16.1054
1	315	1	32.4733	979.586	16.8102	6.7521	5.98556	14.9842
1	316	1	33.2093	733.613	16.8228	7.11332	4.82017	14.9024
1	317	1	13.9	931.129	15.954	16.3637	4.60505	14.472
2	1	1	33.2307	748.238	16.9501	6.49746	12.0463	14.6745
2	2	1	8.376	877.938	15.5393	7.04236	16.3086	15.8704
2	4	1	12.1307	902.211	15.8971	7.71472	13.3182	16.6418
2	5	1	16.716	1040.43	16.1617	4.56421	13.3059	16.4872
2	7	1	33.7413	1078.14	16.9502	13.5608	13.3089	13.9569
2	8	1	3.66133	834.617	14.4984	16.969	7.67297	11.6195
2	11	1	34.9227	980.148	16.9577	4.2766	12.9617	14.4734
2	13	1	38.7093	879.773	17.033	12.9747	6.17696	11.6383
2	14	1	17.0507	938.137	16.2176	5.6567	6.5819	16.4872
2	15	1	16.264	547.254	16.1615	4.56422	7.81757	16.5279
2	17	1	12.2707	571.082	15.8972	16.6708	7.64528	11.6161
2	20	1	19.0227	747.762	16.4596	15.1059	6.61048	15.8704
2	23	1	33.3267	832.445	16.9501	5.85864	4.75347	14.7442
2	24	1	38.0973	911.043	17.0329	4.1587	7.67677	13.2104
2	25	1	3.12267	850.668	14.4971	15.5096	14.0075	16.6417
2	26	1	32.4213	591.977	16.9195	6.9957	13.4443	14.7449
2	29	1	15.1947	588.711	16.1026	13.2993	13.3111	16.4872
2	31	1	7.512	471.836	15.4258	13.3044	15.9823	16.2293
2	32	1	39.128	1094.2	17.0501	2.99527	7.05601	11.6424
2	34	1	37.9867	831.094	17.0086	13.305	6.56804	13.2136
2	39	1	6.84267	439.047	15.2969	13.3114	6.80641	16.8363
2	43	1	32.764	793.41	16.9196	5.17033	3.58348	14.9855
2	46	1	20.592	828.988	16.4781	12.4293	7.31708	16.2067
2	49	1	37.452	851.758	17.0085	7.11357	2.07935	13.9552
2	50	1	14.1067	700.094	16.0383	7.46081	15.4925	16.2068
2	52	1	19.6773	678.301	16.4598	7.15732	14.922	15.9452
2	56	1	35.296	563.902	16.976	8.04618	5.23631	14.4713
2	57	1	39.0747	867.867	17.0501	5.7032	6.58651	11.6463
2	61	1	3.00133	713.801	14.4968	16.68	15.2604	14.3766
2	65	1	37.104	1029.34	17.0084	4.52166	6.62489	13.9569
2	67	1	26.688	486.75	16.723	6.94273	13.3057	15.7024
2	69	1	2.82267	510.879	14.1335	5.14968	13.3084	16.974
2	70	1	18.588	326.84	16.3085	14.4952	5.07502	16.2527
2	71	1	32.672	627.281	16.9196	7.25519	13.444	14.7443
2	74	1	5.38667	327.953	15.0223	16.4369	13.3103	15.8709
2	75	1	24.7933	424.895	16.6546	15.2593	7.22339	15.2442
2	76	1	1.71733	569.648	13.5532	14.007	6.29483	16.9738
2	79	1	33.832	876.156	16.9502	14.6981	5.83688	11.6236
2	81	1	32.7253	875.59	16.9196	13.4438	6.95888	14.7444
2	82	1	37.9213	892.289	17.0086	13.3059	7.02802	13.2123
2	83	1	8.84267	757.242	15.5397	15.6854	7.60904	16.4118
2	86	1	8.06267	698.562	15.539	8.06846	16.01	16.2069
2	87	1	8.99467	400.801	15.5398	16.7785	5.90222	13.2098
2	89	1	3.288	569.445	14.4975	7.61501	6.16925	16.9738
2	95	1	26.0627	281.512	16.7228	15.6165	13.3064	13.2134
2	99	1	26.3773	753.023	16.7229	6.30728	7.18686	15.7896
2	101	1	36.7707	702.699	16.9835	6.65448	5.12387	14.3759
2	104	1	24.5	574.652	16.6545	7.09419	15.4622	14.9855
2	105	1	10.4053	710	15.7346	16.7141	5.02377	13.2135
2	106	1	32.8787	451.387	16.9196	13.4436	6.6789	14.7443
2	108	1	33.98	617.273	16.9503	12.0284	6.10352	14.6744
2	109	1	34.848	703.352	16.9577	6.1308	12.966	14.4724
2	111	1	35.3613	909.648	16.976	7.06904	6.23305	14.4719
2	113	1	4.79867	768.898	14.9753	16.4908	14.0039	15.7024
2	115	1	14.94	478.574	16.0387	13.3195	5.90001	16.5669
2	116	1	4.39733	754.152	14.9747	7.79265	16.6086	15.6057
2	118	1	12.8013	560.34	15.8975	13.3194	7.43296	16.6416
2	119	1	9.75333	593.754	15.642	15.1058	4.88269	16.5669
2	120	1	33.052	311.34	16.9501	6.03802	7.42188	14.744
2	122	1	11.764	444.426	15.82	14.0046	6.81047	16.6416
2	123	1	35.6507	933.832	16.976	12.057	14.3123	11.6305
2	126	1	5.45867	783.773	15.0224	15.481	6.64516	16.6416
2	127	1	20.7947	580.781	16.4781	15.1953	6.89395	15.7899
2	130	1	2.27867	1033.21	14.1315	6.86809	7.58731	16.9992
2	131	1	35.0613	962.188	16.9759	13.5693	5.91321	13.9544
2	133	1	3.18933	618.582	14.4973	16.9505	7.40013	13.2081
2	134	1	32.892	776.77	16.9196	13.4447	12.051	14.6742
2	136	1	16.4853	577.48	16.1616	16.0212	13.3125	15.4992
2	137	1	36.296	445.969	16.9834	7.9851	13.3032	13.9576
2	141	1	35.768	706.613	16.9761	12.0534	6.09507	14.3782
2	142	1	12.2173	209.547	15.8972	5.85036	6.82005	16.6773
2	144	1	16.0667	600.629	16.1614	16.0212	6.3093	15.6059
2	146	1	36.2773	597.875	16.9834	5.90567	5.96791	14.3774
2	147	1	8.41467	555.684	15.5393	6.85025	6.78734	16.8064
2	150	1	5.71867	579.824	15.0228	13.8649	4.56421	16.8655
2	151	1	33.8533	312.941	16.9502	12.0454	5.31796	14.6735
2	153	1	32.172	992.672	16.9195	4.38205	7.4777	14.9859
2	154	1	5.096	240.566	15.0219	6.39665	6.628	16.9142
2	156	1	9.848	828.098	15.6421	13.3091	2.99543	16.7438
2	158	1	35.888	945.922	16.9761	12.0689	14.3095	11.6423
2	161	1	8.12	552.992	15.5391	6.74165	6.1641	16.8065
2	162	1	1.46667	805.172	13.5515	7.24093	6.31418	17.024
2	164	1	2.09067	714.398	14.1309	13.3203	14.6984	16.8654
2	165	1	27.9	821.176	16.7556	13.3055	7.67536	15.6059
2	168	1	39.112	613.59	17.0501	3.68884	6.55285	11.6467
2	170	1	18.5493	740.48	16.3085	15.8984	14.0065	15.2449
2	171	1	20.504	783.684	16.478	12.7513	8.18997	16.1979
2	172	1	16.6507	467.789	16.1617	13.3064	4.15883	16.4872
2	173	1	25.6013	364.484	16.6893	6.87851	5.57788	15.8704
2	174	1	33.6307	671.383	16.9502	14.5013	12.9701	11.6558
2	176	1	33.0573	676.777	16.9501	13.3087	7.60292	14.4722
2	177	1	33.4667	827.18	16.9502	14.4998	6.612	13.2135
2	178	1	15.7827	583.16	16.1029	5.6697	4.91254	16.5667
2	180	1	4.44133	726.535	14.9747	6.56066	6.7904	16.9211
2	181	1	6.06933	884.684	15.296	6.59704	7.11177	16.8654
2	182	1	13.7867	384.281	15.9709	14.6975	15.711	15.8707
2	183	1	10.9373	683.156	15.735	13.3074	7.74282	16.7109
2	185	1	34.5773	303.121	16.9576	13.3114	13.3076	13.9575
2	188	1	2.39733	483.441	14.132	16.0207	13.3142	16.487
2	189	1	38.6347	910.52	17.033	7.02287	2.48481	13.2076
2	190	1	34.128	684.465	16.9575	12.9748	7.1136	14.4719
2	194	1	15.3947	680.125	16.1027	16.2571	6.12828	15.2439
2	196	1	1.53467	355.438	13.5519	6.7857	16.4837	16.1503
2	197	1	14.1813	544.324	16.0384	6.37168	7.3472	16.6052
2	198	1	11.1507	748.336	15.8196	6.47574	6.27755	16.7109
2	200	1	11.936	369.703	15.8201	16.5711	12.9731	14.4713
2	201	1	9.54933	731.238	15.6419	14.6979	7.09894	16.6418
2	202	1	27	382.102	16.7231	13.305	7.42126	15.7022
2	204	1	16.6227	414.461	16.1617	7.2263	4.15885	16.5279
2	205	1	18.5227	777.512	16.3085	14.9417	15.4137	15.4993
2	206	1	27.7173	818.93	16.7555	6.44457	4.5643	15.7018
2	207	1	33.9493	642.754	16.9503	12.0364	7.03614	14.6736
2	208	1	33.652	513.844	16.9502	6.20963	5.91793	14.7434
2	212	1	38.6307	918.781	17.033	6.63053	6.37005	13.2072
2	215	1	37.1507	940.051	17.0084	7.88866	13.3084	13.2135
2	216	1	36.104	940.48	16.9833	7.1228	13.3127	13.9549
2	219	1	10.512	475.785	15.7347	7.12252	13.308	16.711
2	223	1	11.7667	746.672	15.82	6.29855	2.0793	16.7108
2	225	1	33.072	846.883	16.9501	7.2575	6.22368	14.7441
2	226	1	32.688	687.473	16.9196	6.06428	5.91401	14.9854
2	228	1	5.75333	516.148	15.0229	5.27798	6.79351	16.914
2	231	1	1.268	39.6641	13.5502	15.2594	2.48494	16.8363
2	232	1	4.60933	966.273	14.975	7.08582	4.75348	16.9211
2	233	1	9.37733	865.516	15.6418	4.88269	15.3917	16.4872
2	234	1	10.4547	888.031	15.7347	6.48639	6.71761	16.7437
2	239	1	9.58667	524.637	15.6419	14.6996	15.5993	16.2067
2	246	1	6.67333	237.707	15.2967	2.99568	7.07218	16.8653
2	248	1	0.233333	555.73	6.94684	16.0385	6.25357	16.6051
2	252	1	33.4173	695.738	16.9501	5.85385	14.5003	13.2129
2	253	1	37.7787	374.543	17.0085	2.07941	13.3064	13.215
2	254	1	5.62	326.555	15.0226	7.21989	15.857	16.4872
2	255	1	33.672	459.699	16.9502	6.77895	6.14399	14.7431
2	256	1	23.5787	914.387	16.5356	7.04703	6.81263	16.1503
2	257	1	33.844	940.09	16.9502	12.0447	5.60016	14.6735
2	259	1	3.312	779.465	14.4975	16.6085	7.33564	15.7899
2	261	1	5.72133	349.477	15.0228	16.6357	7.56029	15.4992
2	264	1	10.1747	648.98	15.7345	5.91923	15.1045	16.5281
2	267	1	18.5133	545.637	16.3085	7.6622	14.9413	16.1505
2	270	1	34.6	530.914	16.9576	7.14934	12.9624	14.4734
2	272	1	32.776	786.473	16.9196	14.9492	6.28161	11.6483
2	273	1	11.9693	217.797	15.8201	14.4092	16.0212	15.7897
2	274	1	0.0746667	572.004	5.48052	7.64003	16.4597	16.2523
2	275	1	33.9867	675.516	16.9503	12.0314	6.4081	14.6741
2	276	1	7.08667	566.602	15.4254	16.6089	13.7604	14.9866
2	277	1	6.628	416.855	15.2966	6.75607	16.0848	16.2526
2	278	1	19.228	724.652	16.4597	7.55543	13.1411	16.2069
2	281	1	14.4653	890.156	16.0385	6.13306	7.59359	16.6051
2	284	1	13.6307	713.707	15.9708	16.4911	7.27687	14.6736
2	286	1	13.0173	714.832	15.9705	13.3193	16.0209	15.7897
2	288	1	23.696	991.246	16.5357	4.88269	6.65134	16.1504
2	290	1	36.1387	881.203	16.9833	4.52165	14.3102	11.6565
2	295	1	4.24133	580.129	14.9744	7.10547	11.9427	16.9142
2	296	1	35.8173	703.133	16.9761	12.0528	6.99622	14.3778
2	298	1	31.2787	305.301	16.8759	7.60468	7.15308	15.2439
2	304	1	34.9	672.039	16.9577	12.9638	4.2765	14.473
2	306	1	33.5773	382.066	16.9502	6.9912	12.0341	14.6745
2	307	1	22.7653	713.879	16.502	13.1235	15.1326	15.7023
2	309	1	35.408	739.277	16.976	14.4131	4.38188	11.6229
2	310	1	12.8373	982.371	15.8976	16.5323	14.4118	13.2065
2	311	1	33.6293	1078.39	16.9502	7.44225	13.563	14.376
2	313	1	0.866667	73.7695	8.38007	16.1024	16.3364	14.9858
2	316	1	5.008	531.547	15.0218	16.5214	14.0068	15.6058
2	317	1	13.2147	699.656	15.9706	16.1463	15.3932	14.3769
2	318	1	11.32	855.02	15.8197	6.6657	6.65771	16.7109
3	3	1	26.5787	504.098	16.7094	6.65389	13.0053	15.2459
3	5	1	28.1413	658.156	16.7659	6.48383	6.06358	15.0892
3	9	1	3.496	561.164	14.4586	15.7974	7.59508	16.4203
3	13	1	1.43467	821.852	13.4496	16.0852	5.57695	16.3266
3	15	1	27.564	587.688	16.7339	13.3147	6.76991	15.0883
3	18	1	14.1813	920.266	16.0302	6.3587	7.35439	16.4203
3	20	1	27.5093	306.461	16.7339	7.67869	13.3052	15.0896
3	24	1	24.528	566.168	16.6306	7.11101	11.9449	15.58
3	34	1	19.228	568.648	16.3014	7.61349	14.1395	16.0447
3	43	1	25.168	431.246	16.6399	14.007	7.79906	15.3469
3	55	1	27.2613	470.699	16.7338	13.3127	6.67279	15.0891
3	56	1	15.5107	550.855	16.0943	15.9839	7.13834	15.2455
3	66	1	31.3293	630.93	16.913	5.76414	6.31718	13.208
3	68	1	23.0747	763.766	16.6033	6.61064	6.77613	15.6784
3	71	1	27.592	477.785	16.7339	13.3108	6.20793	15.089
3	74	1	13.9453	508.797	15.9623	14.6994	16.0024	14.8465
3	80	1	9.124	593.039	15.6294	7.2103	6.97148	16.622
3	83	1	26.6747	563.078	16.7094	6.72508	4.60498	15.3468
3	98	1	3.82533	480.652	14.4594	16.1871	15.2586	15.5796
3	102	1	25.428	661.898	16.64	4.75347	7.80316	15.5793
3	105	1	17.1493	557.078	16.2111	6.6857	7.65281	16.276
3	108	1	25.9667	722.574	16.6401	14.0044	6.73706	15.3471
3	110	1	3.41733	571.43	14.4584	16.6611	8.44237	15.0883
3	113	1	8.12	589.918	15.5424	6.70816	6.13711	16.6525
3	116	1	26.5827	577.863	16.7094	5.49726	6.85566	15.3469
3	117	1	6.44667	534.809	15.2791	13.3112	8.08835	16.6925
3	125	1	0.157333	433.773	6.46667	14.9512	6.80096	16.7897
3	127	1	0.362667	471.176	7.4937	6.8256	16.6397	15.58
3	128	1	27.8453	675.156	16.7339	6.33182	13.3058	15.0895
3	144	1	1.20133	559.895	13.4479	6.73264	15.615	16.5849
3	147	1	27.7173	524.891	16.7339	5.81202	4.56421	15.245
3	151	1	9.37733	573.465	15.6296	4.88269	15.3922	16.2763
3	158	1	5.708	600.484	14.9512	6.8065	16.4356	15.5799
3	159	1	8.136	576.648	15.5424	5.76504	16.4175	15.0893
3	161	1	6.064	422.199	15.2787	7.04677	5.82237	16.7261
3	163	1	0.478667	519.625	7.74915	5.56929	6.97389	16.9372
3	164	1	1.124	545.242	13.4473	16.2283	6.19404	16.198
3	166	1	6.06933	539.203	15.2787	6.57605	7.12816	16.7261
3	170	1	17.08	488.836	16.2111	15.5597	6.84206	15.6059
3	172	1	29.8227	927.691	16.8056	14.4623	7.57992	13.6997
3	178	1	30.8213	487.309	16.8974	6.63042	12.7435	13.2099
3	179	1	30.1547	535.117	16.8973	6.54804	7.80346	13.6979
3	182	1	10.6227	560.641	15.7238	4.71838	13.3079	16.5463
3	186	1	29.028	512.758	16.8054	7.01969	14.4652	13.6988
3	190	1	3.416	532.637	14.4584	5.44035	4.99711	16.8498
3	191	1	5.95733	538.176	14.9516	15.2574	7.51403	16.5462
3	194	1	24.904	619.449	16.6307	11.9427	7.92864	15.5795
3	197	1	29.9693	557.121	16.8056	14.6285	7.77664	13.2069
3	200	1	24.2667	589.559	16.6305	14.9755	6.18313	14.8468
3	209	1	24.124	1049.87	16.6305	11.9711	15.482	13.2073
3	211	1	26.9107	601.094	16.7095	13.0031	2.48414	15.2459
3	216	1	15.4053	694.215	16.0943	14.6247	13.3212	16.1249
3	217	1	15.9627	589.828	16.0945	4.27662	13.3066	16.3268
3	220	1	24.628	642.191	16.6306	7.1106	6.24786	15.6059
3	221	1	16.8267	711.469	16.1545	14.6245	6.16628	16.1253
3	224	1	31.0747	906.805	16.913	5.54389	6.81322	13.2097
3	229	1	18.7987	497.926	16.2885	11.9421	6.88603	16.1836
3	238	1	6.016	385.324	15.2787	5.82625	3.68883	16.7262
3	239	1	3.61333	366.094	14.4589	14.699	6.27723	16.726
3	256	1	28.6787	649.938	16.7661	6.13626	14.9224	13.2114
3	258	1	31.504	822.047	16.9131	5.3935	5.42541	13.2069
3	259	1	30.4747	636.059	16.8973	5.561	5.85369	13.6989
3	260	1	29.4107	581.879	16.8055	7.63178	14.4628	13.7008
3	264	1	16.5653	316.289	16.1544	7.38738	16.2812	13.2099
3	265	1	11.4573	572.648	15.8096	6.56972	7.27318	16.5461
3	266	1	23.5507	689.379	16.6034	15.5895	6.48572	13.2108
3	269	1	27.0387	587.047	16.7337	13.3192	4.4772	15.0885
3	284	1	26.8627	522.277	16.7095	13.0076	6.46907	15.2453
3	286	1	30.884	790.125	16.8974	12.7452	5.44095	13.2092
3	290	1	25.2267	556.508	16.6399	6.72364	5.74825	15.5797
3	300	1	0.308	588.781	7.24337	14.95	5.973	16.7899
3	301	1	8.98667	565.168	15.5431	15.4928	14.3094	16.1252
3	302	1	27.288	490.285	16.7338	7.36347	13.3081	15.0896
3	311	1	10.512	501.184	15.7237	7.13652	13.3063	16.5463
3	312	1	30.9987	878.852	16.8975	12.7399	6.8153	13.2104
3	314	1	24.256	545.637	16.6305	4.47714	14.1284	15.3476
4	2	1	15.8293	425.988	15.8332	4.98362	5.54506	16.6761
4	6	1	0.434667	562.25	7.66295	7.71127	15.7574	16.7068
4	13	1	2.26	1093.84	14.4122	16.8093	14.9231	12.1487
4	15	1	1.408	1063.93	14.0081	14.0041	14.4117	16.8485
4	23	1	27.052	818.223	17.0016	7.63455	7.77791	13.5862
4	24	1	25.7707	882.984	16.9465	6.08964	11.3935	14.513
4	27	1	1.77467	630.152	14.0097	13.3073	6.21872	16.9587
4	28	1	13.4107	320.117	15.758	6.34871	6.86314	16.7068
4	32	1	22.8333	857.844	16.9082	12.7451	4.96971	14.7761
4	43	1	22.772	873.98	16.9082	12.7476	6.52199	14.7757
4	47	1	25.336	992.199	16.9464	7.66912	14.4614	12.155
4	51	1	20.6747	931.523	16.8804	12.7524	7.55889	14.9833
4	52	1	5.468	445.648	15.2131	16.7054	6.19662	14.8992
4	54	1	22.7147	873.344	16.9082	6.63511	12.7486	14.7756
4	55	1	2.42533	823.352	14.4127	16.7787	13.306	14.984
4	56	1	28.2547	900.074	17.0122	8.13232	12.7518	12.168
4	57	1	28.7613	723.531	17.0123	12.754	6.01632	12.1664
4	58	1	27.7027	883.551	17.0018	12.4446	4.68201	13.2034
4	60	1	10.8493	390.93	15.6159	12.4481	8.13138	16.7432
4	61	1	25.3413	887.227	16.9464	11.4442	6.71738	14.5115
4	65	1	10.6693	1010.48	15.6157	12.4521	5.76397	16.7433
4	69	1	7.80267	792.727	15.4748	3.68882	14.3587	16.7068
4	75	1	26.2507	447.211	16.9504	4.81005	7.523	14.5115
4	76	1	3.61333	324.25	14.7	14.4114	6.31408	16.8484
4	79	1	23.7893	972.801	16.9238	12.4528	5.37519	14.6716
4	80	1	19.3547	732.711	16.8683	12.4451	7.03774	15.0865
4	81	1	8.41467	869.672	15.5101	6.86473	6.81535	16.7883
4	82	1	16	854.625	15.8333	16.6446	7.44094	13.1988
4	90	1	24.6827	402.02	16.9353	6.37754	12.4315	14.5582
4	94	1	27.8387	792.254	17.0018	12.4458	6.17036	13.2009
4	96	1	29.1627	1059.51	17.0264	7.41042	5.18492	12.158
4	99	1	19.9453	499.754	16.8684	12.4341	8.21621	15.0858
4	105	1	12.1307	488.008	15.7106	7.74703	12.674	16.7069
4	110	1	5.85733	302.938	15.2136	5.0497	14.0015	16.7982
4	114	1	23.3133	874.68	16.9237	7.37591	14.4112	13.5881
4	115	1	10.512	863.477	15.6156	7.16495	12.4506	16.7433
4	117	1	29.2827	1001.55	17.0264	4.52165	7.29317	12.1561
4	118	1	28.236	896.121	17.0122	6.59606	6.74778	13.1988
4	120	1	24.1533	799.781	16.9351	5.84949	14.5866	12.1707
4	124	1	28.5213	990.023	17.0123	7.10085	12.7542	12.1684
4	125	1	3.512	479.223	14.6998	7.02185	13.3089	16.9051
4	135	1	10.1747	856.367	15.6153	5.89116	14.4116	16.6563
4	137	1	4.75333	511.844	14.9234	6.31659	13.8314	16.8576
4	142	1	3.96133	696.172	14.7007	15.5095	6.74468	16.6562
4	144	1	0.704	532.156	8.1695	16.8801	7.08281	15.0861
4	147	1	25.9973	350.262	16.9465	11.3965	5.75165	14.5124
4	148	1	24.7533	488.57	16.9353	3.87112	12.4326	14.5581
4	155	1	21.5213	747.539	16.8964	7.24274	12.4418	14.9007
4	158	1	25.6827	808.91	16.9464	5.23635	11.4049	14.5128
4	162	1	4.08133	552.078	14.9223	13.8358	4.85192	16.8576
4	163	1	22.6973	706.352	16.9082	7.09709	12.7421	14.7764
4	164	1	22.3747	484.484	16.9081	6.22087	12.7499	14.7763
4	166	1	4.76933	530.461	14.9234	5.86847	13.8307	16.8576
4	168	1	1.072	624.715	14.0067	15.2121	8.23653	16.798
4	171	1	25.6173	718.805	16.9464	11.4083	7.04794	14.5124
4	174	1	24.192	666.512	16.9351	7.63894	6.48364	14.671
4	176	1	8.04	742.582	15.5098	4.09431	15.1046	16.5832
4	177	1	0.176	515.844	6.70446	6.2719	6.88192	17.034
4	178	1	25.7227	938.266	16.9464	11.4204	6.63683	14.5117
4	179	1	0.0746667	260.703	5.48056	7.60491	16.8683	15.155
4	183	1	12.8307	802.477	15.7111	12.6699	6.96636	16.7069
4	184	1	7.54133	638.281	15.4746	7.21985	6.6999	16.798
4	187	1	6.18933	943.109	15.2587	7.29952	14.2004	16.775
4	188	1	17.204	461.074	16.0208	2.99565	7.10561	16.5831
4	194	1	25.2467	539.027	16.9463	8.17339	14.4612	12.153
4	197	1	22.024	713.746	16.908	8.41493	12.7438	14.7763
4	199	1	23.6467	813.262	16.9238	7.41614	14.5436	13.1955
4	201	1	28.2347	861.191	17.0122	7.76521	5.2574	13.1971
4	208	1	7.708	213.559	15.4748	6.75421	16.6356	14.9003
4	209	1	28.9027	963.145	17.0124	12.7533	6.93798	12.1613
4	221	1	27.864	906.984	17.0018	5.80391	12.4524	13.1979
4	227	1	22.448	480.125	16.9082	6.66914	7.2263	14.8994
4	228	1	26.1813	831.352	16.9504	5.04975	5.22964	14.5124
4	230	1	5.75333	575.91	15.2135	5.27797	6.7644	16.8574
4	234	1	23.5787	764.762	16.9238	7.05982	6.78003	14.7745
4	241	1	7.40933	578.566	15.4745	13.8694	14.8319	16.5832
4	246	1	28.1453	787.73	17.0122	7.33747	5.99773	13.199
4	250	1	1.268	611.488	14.0075	15.2124	2.48491	16.7981
4	251	1	22.9693	769.027	16.9083	12.7491	6.8854	14.775
4	255	1	5.62	429.547	15.2133	7.2401	15.43	16.5831
4	258	1	4.732	743.324	14.9233	16.7139	4.0253	15.1557
4	269	1	3.15733	356.738	14.699	6.50049	15.5099	16.6563
4	270	1	1.796	658.117	14.0097	13.3065	16.9505	12.1555
4	271	1	8.29733	473.742	15.51	7.44782	16.5871	15.0863
4	279	1	29.1493	949.441	17.0264	6.69946	6.99183	12.1579
4	281	1	25.984	861.238	16.9465	11.4031	7.12321	14.5117
4	282	1	24.152	760.023	16.9351	7.17763	12.4565	14.5562
4	284	1	23.9973	772.551	16.9239	12.4425	7.73123	14.6714
4	287	1	25.9907	719.008	16.9465	11.3882	6.58449	14.5126
4	291	1	13.176	468.438	15.7579	16.6764	8.01213	13.1965
4	292	1	14.192	630.02	15.7976	7.69447	2.77251	16.691
4	297	1	27.9	1011.9	17.0018	12.4443	7.70047	13.1981
4	298	1	25.1853	873.582	16.9463	7.89354	11.4096	14.5126
4	299	1	22.3907	820.918	16.9081	12.7506	7.13957	14.7759
4	301	1	24.8387	486.441	16.9353	6.44824	12.4333	14.5576
4	303	1	15.3507	577.648	15.8329	6.0005	7.79109	16.6761
4	305	1	27.2613	994.676	17.0017	12.4572	6.71924	13.2004
4	311	1	15.1293	286.016	15.8327	4.682	16.5144	14.7758
4	312	1	5.66933	342.863	15.2134	6.5066	12.143	16.8485
4	314	1	27.5213	896.551	17.0017	7.14091	3.17786	13.5872
4	315	1	25.7693	831.988	16.9465	11.4171	14.1986	13.1995
4	317	1	23.8	735.625	16.9238	12.4448	6.98224	14.672
4	318	1	2.65067	777.676	14.4133	6.78994	16.9502	12.1663
4	319	1	24.0907	497.055	16.9351	7.46875	12.7623	14.5113
4	320	1	2.39733	363.484	14.4126	15.6152	14.0072	16.5829
5	2	1	32.096	524.766	16.8137	7.21491	6.1258	15.3029
5	3	1	35.1013	471.781	16.872	14.0155	5.07502	14.5101
5	5	1	38.2	877.371	16.9829	7.08032	7.34958	13.5003
5	10	1	24.7053	573.348	16.4789	14.4096	6.09728	15.9342
5	11	1	3.032	748.625	14.9214	7.77847	5.14735	16.8813
5	13	1	31.9333	426.855	16.8004	14.8039	14.0049	13.5877
5	17	1	3.77733	618.23	14.9226	16.4787	6.05481	15.7769
5	18	1	33.7547	628.281	16.8306	13.3079	15.0068	12.171
5	19	1	32.5987	699.695	16.8138	13.7546	8.27722	15.0626
5	20	1	9.54933	544.738	15.7106	14.6629	7.06385	16.5556
5	21	1	19.304	454.258	16.3148	7.01684	7.40455	16.3252
5	23	1	37.3573	937.145	16.9801	6.08437	6.14204	13.5882
5	24	1	3.55867	621.234	14.9222	14.6984	16.391	15.59
5	25	1	20.504	493.184	16.3435	14.0046	8.19673	16.1892
5	26	1	35.688	289.84	16.8721	6.07824	4.68201	14.9852
5	28	1	38.936	705.535	16.983	13.1883	4.33058	12.1796
5	29	1	37.6253	931.789	16.9802	5.86182	4.27661	13.5873
5	30	1	34.404	493.316	16.8598	6.47318	7.35198	15.0627
5	32	1	23.7067	284.203	16.4605	15.1741	5.96589	15.6878
5	33	1	36.0507	914.91	16.9277	14.4102	6.32178	12.1727
5	34	1	6.06933	326.816	15.4773	6.5665	7.1123	16.7708
5	36	1	35.9827	794.125	16.8722	14.0093	14.0046	13.5903
5	37	1	9.91867	552.992	15.7109	13.3104	16.5377	14.5108
5	38	1	4.884	384.445	15.1054	15.9309	14.0056	16.244
5	43	1	18.764	352.609	16.2942	5.94406	12.4176	16.3255
5	44	1	8.11733	637.934	15.6151	5.72324	7.46341	16.7294
5	46	1	32.992	387.84	16.8139	12.7173	6.1976	15.2239
5	47	1	7.79867	217.602	15.5103	13.3068	5.99059	16.7295
5	51	1	39.044	768.418	17.0052	7.37793	4.82017	12.1729
5	52	1	11.7133	504.621	15.8777	13.312	16.0017	15.7767
5	55	1	37.8147	755.938	16.9802	6.5601	11.0701	13.5015
5	57	1	4.17467	203.988	15.1044	6.22626	15.8082	16.4191
5	61	1	20.3747	396.801	16.3435	5.61748	6.00133	16.2961
5	62	1	14.1813	360.348	16.0941	6.36677	7.33918	16.5042
5	63	1	16.24	595.094	16.2101	15.0335	15.1054	15.6875
5	64	1	38.132	418.809	16.9828	5.97812	6.76166	13.5028
5	66	1	38.416	759.023	16.9829	4.85436	13.1983	12.1644
5	67	1	2.232	416.723	14.4106	7.52697	6.40487	16.9362
5	74	1	34.9307	729.316	16.8599	5.23628	12.4502	14.9863
5	75	1	37.7667	841.227	16.9802	11.084	6.40639	13.5006
5	76	1	12.1307	747.715	15.9517	7.71643	13.1565	16.5557
5	78	1	36.8413	773.594	16.9279	6.36755	14.0005	13.591
5	80	1	34.616	502.059	16.8598	3.33216	12.4657	14.9856
5	81	1	35.768	447.809	16.8721	14.01	6.12467	14.5117
5	82	1	27.068	374.211	16.6701	8.38282	14.0055	15.5898
5	88	1	1.456	548.902	13.3153	7.27298	16.4162	16.1569
5	96	1	25.2453	400.672	16.5978	6.44169	7.47132	15.9339
5	99	1	23.9693	475.352	16.4606	12.461	7.14287	16.1314
5	101	1	38.2787	715.227	16.9829	6.7566	7.01368	13.5009
5	102	1	36.2707	559.555	16.9278	6.22596	7.14268	14.5105
5	103	1	14.8627	490.098	16.0944	3.78415	15.3362	16.1315
5	106	1	8.376	299.441	15.6153	7.02538	16.1291	15.9338
5	108	1	38.876	945.965	16.983	5.51419	13.1899	12.1758
5	109	1	24.964	609.359	16.479	14.4088	7.44015	15.9341
5	110	1	14.4973	405.934	16.0943	7.4433	13.7601	16.4376
5	119	1	3.12267	528.207	14.9215	15.392	13.9369	16.5556
5	120	1	32.752	447.773	16.8139	6.81021	12.7225	15.2236
5	122	1	24.94	623.328	16.479	14.4088	6.68632	15.9342
5	126	1	20.0293	352.609	16.3433	4.21933	15.8335	15.3033
5	127	1	34.7547	652.555	16.8598	5.29823	12.4525	14.9864
5	129	1	3.536	439.73	14.9222	15.8877	12.7615	16.3928
5	132	1	38.272	915.254	16.9829	5.17035	7.01677	13.5019
5	135	1	36.7387	774.723	16.9279	5.27517	6.127	14.5099
5	136	1	34.7947	693.262	16.8598	12.4545	5.91555	14.9861
5	137	1	1.104	655.598	13.3125	15.3563	12.047	16.7617
5	138	1	0.469333	531.719	7.71862	7.01048	16.7044	15.6874
5	141	1	3.62533	630.93	14.9223	15.3915	16.4104	14.9853
5	142	1	0.673333	498.625	8.12268	15.7099	13.3122	16.6616
5	143	1	3.288	542.125	14.9218	7.64844	6.10872	16.8813
5	145	1	34.6067	543.422	16.8598	12.4584	6.69293	14.986
5	146	1	26.688	373.836	16.6348	6.85349	13.3089	15.7769
5	150	1	32.672	617.621	16.8139	7.18541	12.7217	15.2236
5	151	1	0.228	799.953	6.9255	17.0053	7.77366	12.1602
5	154	1	2.692	702.465	14.4119	14.0032	16.8467	13.5047
5	155	1	28.3427	374.441	16.7044	7.57631	4.33056	15.6875
5	156	1	15.3253	638.73	16.187	15.1051	5.85604	16.1312
5	157	1	18.6293	433.031	16.2941	12.4256	7.55704	16.3252
5	159	1	0.0173333	472.086	3.9512	16.0942	7.21294	16.5041
5	160	1	36.0813	671.816	16.9277	6.31596	7.47861	14.5107
5	161	1	12.0067	310.027	15.9516	7.43684	15.0548	16.3457
5	163	1	33.5	320.043	16.8305	6.98116	13.3092	15.0637
5	164	1	18.608	417.645	16.2941	6.19255	14.0053	16.2441
5	167	1	38.8387	845.234	16.983	6.25413	13.1912	12.1714
5	170	1	1.71733	293.273	13.3175	14.6984	6.31043	16.8813
5	174	1	19.0027	489.098	16.3147	6.03156	15.4636	15.7766
5	176	1	33.6853	633.551	16.8306	6.68655	13.3081	15.0636
5	180	1	32.6	611.664	16.8138	12.7225	5.58947	15.2239
5	181	1	38.996	970.84	16.983	13.1874	5.99711	12.1794
5	183	1	22.012	358.109	16.4355	6.76718	7.61913	16.1893
5	184	1	33.756	354.824	16.8306	5.31798	13.3082	15.0637
5	185	1	15.0907	776.59	16.1869	14.006	5.47094	16.3456
5	187	1	15.8187	324.684	16.1872	12.4169	7.20812	16.4192
5	188	1	21.4307	322.551	16.3906	6.76031	5.83283	16.2441
5	189	1	23.1547	536.105	16.4603	3.58325	7.25417	16.1569
5	190	1	8.12	372.957	15.6151	6.71969	6.20764	16.7294
5	194	1	32.228	355.09	16.8137	7.85143	4.43077	15.3026
5	195	1	6.68267	330.035	15.4778	12.0449	3.46567	16.7618
5	199	1	1.20133	319.613	13.3132	6.73689	15.7102	16.6616
5	200	1	38.1053	687.145	16.9828	4.02514	7.16917	13.5028
5	201	1	1.268	668.207	13.3138	15.3922	2.48524	16.7617
5	204	1	37.38	996.461	16.9801	3.33216	11.1039	13.5023
5	206	1	2.80533	718.781	14.4122	14.0059	5.71146	16.8813
5	210	1	32.416	817.535	16.8138	14.0009	14.0113	14.5116
5	211	1	0.418667	784.168	7.64294	16.8137	14.6999	14.5107
5	215	1	20.8613	367.52	16.3437	4.75347	13.3085	16.2442
5	216	1	36.8933	936.66	16.9279	14.0009	7.30225	13.5889
5	217	1	22.7653	916.734	16.4358	12.7419	15.0057	15.7768
5	218	1	10.9373	674.785	15.7979	13.3058	7.73147	16.6258
5	219	1	32.8573	518.723	16.8139	13.7546	6.22978	15.0632
5	222	1	1.38533	711.656	13.3147	6.9971	4.56422	16.9881
5	223	1	4.02267	763.078	15.1042	6.74518	5.84605	16.8528
5	224	1	38.7947	386.055	16.983	3.33213	6.70676	13.4991
5	225	1	8.41467	548.16	15.6153	6.82963	6.7833	16.7293
5	229	1	3.78133	213.031	14.9226	16.187	6.83474	16.1892
5	230	1	2.48667	710.918	14.4113	15.2584	13.3134	16.6961
5	231	1	9.00133	543.383	15.7102	16.0677	5.70381	15.9338
5	236	1	11.7733	896.426	15.8778	13.3094	7.43684	16.5886
5	237	1	17.7733	880.766	16.242	6.18546	4.15884	16.3925
5	240	1	18.132	401.359	16.2939	8.0752	4.60503	16.3454
5	241	1	18.6733	560.383	16.2941	6.39684	6.43824	16.3453
5	243	1	6.396	576.086	15.4776	16.4039	7.19186	15.5901
5	244	1	32.8013	666.508	16.8139	12.7196	13.3197	15.0628
5	245	1	6.36267	238.914	15.4775	13.5681	15.5861	16.3454
5	248	1	34.84	309.203	16.8599	4.99705	6.03453	15.0625
5	250	1	14.4653	402.969	16.0942	6.10831	7.56401	16.5041
5	254	1	11.32	273.621	15.8775	6.65689	6.64293	16.6258
5	259	1	4.55467	234.953	15.1049	14.9223	16.0673	15.9338
5	260	1	0.461333	466.734	7.7061	7.43018	16.3146	16.3252
5	261	1	5.71867	546.465	15.3926	12.9659	4.56414	16.7709
5	262	1	35.3387	615.664	16.872	14.0121	6.01199	14.5115
5	266	1	39.504	876.289	17.0053	5.17035	6.70001	12.1647
5	268	1	22.592	460.824	16.4357	12.7501	6.39798	16.1567
5	271	1	4.48133	715.832	15.1048	14.0045	16.0673	16.1314
5	272	1	6.85067	453.777	15.478	6.08692	16.4036	15.5905
5	276	1	33.8227	532.348	16.8306	13.308	7.58089	15.0632
5	277	1	36.9	886.75	16.9279	14.0023	7.31692	13.5868
5	278	1	34.1547	821.523	16.8597	7.59104	2.48491	15.0631
5	282	1	3.64	312.246	14.9224	13.3102	5.66063	16.8528
5	283	1	15.4093	312.68	16.187	7.7112	14.1944	16.3251
5	288	1	11.256	457.133	15.8774	6.76403	6.22906	16.6258
5	290	1	33.4147	559.949	16.8305	7.35766	13.308	15.0638
5	293	1	3.292	672.688	14.9218	3.33219	16.3909	15.9339
5	294	1	5.06267	626.492	15.3919	6.0338	6.57344	16.793
5	297	1	16.264	226.57	16.2101	4.56422	7.79469	16.419
5	298	1	33.5453	877.242	16.8305	5.71369	15.1748	12.1736
5	299	1	21.3507	744.762	16.3906	5.93614	6.20893	16.2441
5	304	1	16.7507	301.23	16.2103	12.7632	7.19635	16.3927
5	305	1	37.868	741.02	16.9802	11.0346	5.66422	13.5048
5	306	1	36.328	850.891	16.9278	14.0046	5.4512	13.5884
5	310	1	37.1533	778.031	16.9801	13.3112	5.3488	12.1784
5	311	1	27.5213	371.441	16.6703	7.21621	3.17799	15.7764
5	314	1	2.816	700.133	14.4122	14.0036	14.9231	16.7293
5	315	1	18.588	489.355	16.2941	12.421	5.07501	16.3255
5	316	1	10.512	411.371	15.7976	7.14571	13.3065	16.6259
5	317	1	32.7253	255.617	16.8139	12.7209	6.97059	15.2237
5	319	1	5.44933	671.859	15.3923	12.9712	6.92264	16.7708
6	1	1	28.884	696.219	16.9462	12.9702	5.28881	14.3322
6	3	1	22.012	867.324	16.608	6.77227	7.63396	15.9755
6	4	1	26.8747	646.809	16.8636	13.7815	7.39139	14.8983
6	5	1	30.4187	978.414	17.0161	6.84367	11.9409	12.5967
6	7	1	19.9973	577.781	16.4479	15.1034	7.41808	15.8254
6	8	1	30.664	661.594	17.0161	11.9391	8.14516	12.5855
6	10	1	28.624	754.453	16.9462	6.35411	12.9657	14.3338
6	12	1	28.9027	469	16.9462	12.9641	6.87801	14.3332
6	16	1	29.4773	462.258	16.9648	6.38622	12.0522	14.2248
6	17	1	1.844	31.6719	13.3183	14.0028	15.798	16.5832
6	18	1	8.53867	399.539	15.7978	7.19728	11.9947	16.6819
6	20	1	4.78	647.023	14.9231	13.3063	5.9374	16.8774
6	22	1	21.3507	576	16.5868	5.77729	6.19364	16.0145
6	24	1	30.024	985.324	16.9721	14.0067	7.95743	12.5859
6	25	1	21.0773	326.125	16.5867	14.2588	15.5703	14.3333
6	29	1	1.53467	670.078	13.3157	6.75477	16.6445	15.8251
6	31	1	22.772	378.047	16.6083	14.0032	6.50391	15.8255
6	35	1	21.6787	695.301	16.5869	12.7399	7.62396	15.9756
6	37	1	22.0547	309.594	16.608	14.4114	8.4358	15.7405
6	39	1	20.928	565.637	16.4905	14.1988	5.41153	16.0147
6	42	1	14.8627	534.414	16.1461	3.78394	15.8211	15.8008
6	44	1	7.632	488.309	15.7109	6.13419	7.12093	16.7246
6	45	1	15.032	839.707	16.3565	7.98731	14.4124	16.1654
6	46	1	29.9707	760.633	16.9649	12.0447	13.8693	13.0172
6	52	1	25.8627	148.75	16.7137	15.1774	13.6444	14.5615
6	54	1	28.18	834.141	16.9461	7.2356	6.5885	14.5609
6	57	1	13.652	586.078	16.0854	7.12461	5.57493	16.5444
6	62	1	28.9493	673.602	16.9462	12.9633	6.29246	14.3335
6	70	1	23.5787	723.66	16.6796	7.02595	6.77828	15.8251
6	71	1	27.7027	748.02	16.9085	13.6441	4.68201	14.5622
6	73	1	10.384	485.266	15.8777	7.35953	16.3964	15.1821
6	75	1	27.6427	463.172	16.9085	7.03136	6.27869	14.8978
6	76	1	18.6013	429.422	16.4291	15.1722	7.81445	15.8254
6	80	1	18.6293	841.969	16.4291	12.4504	7.57248	16.2216
6	81	1	27.476	853.672	16.9085	13.6456	14.3225	13.0163
6	85	1	15.636	696.391	16.3567	15.5099	15.3733	14.5619
6	86	1	11.4853	657.984	15.9519	15.3155	7.18399	16.3041
6	88	1	29.9947	489.359	16.9649	14.0183	6.79717	13.0164
6	90	1	11.6013	746.496	15.9519	15.3908	13.3108	16.2217
6	91	1	23.9693	383.184	16.6798	12.1007	7.2501	15.8005
6	97	1	16.264	709.875	16.3765	4.56421	7.7972	16.3042
6	98	1	28.7613	799.906	16.9462	12.9645	6.04738	14.3338
6	99	1	29.7613	411.633	16.9648	6.42616	12.0432	14.2249
6	105	1	0.0746667	375.879	5.48056	7.60301	16.4477	16.2216
6	108	1	1.19733	990.594	13.3129	16.9977	6.63753	12.5857
6	117	1	30.584	905.473	17.0161	6.65426	6.56217	13.012
6	122	1	28.0427	445.734	16.9461	5.63611	14.4129	12.5859
6	126	1	24.4	30.2852	16.6901	6.82205	6.05149	15.8003
6	127	1	27.2933	270.316	16.9085	6.72315	6.20426	14.8984
6	133	1	20.352	769.941	16.4903	7.97521	14.1981	16.0148
6	140	1	8.41467	497.746	15.7977	6.82692	6.79248	16.6911
6	141	1	11.2453	642.023	15.9517	6.54058	4.82017	16.6206
6	143	1	27.0867	464.652	16.9084	7.27942	13.6468	14.5619
6	144	1	26.688	803.777	16.8636	6.86917	13.7805	14.8992
6	145	1	7.95467	884.332	15.7112	13.307	7.15642	16.6912
6	147	1	26.3627	778.246	16.8635	5.70659	14.4117	14.5613
6	148	1	20.6387	605.227	16.4904	14.2004	6.20983	16.0145
6	153	1	11.232	496.75	15.9517	7.88	15.315	16.3043
6	156	1	23.9973	802.039	16.6798	12.1001	7.77574	15.8004
6	159	1	0.494667	345.738	7.74941	15.6153	15.2577	16.5044
6	160	1	30.6653	1079.62	17.0161	7.0747	11.9237	12.6011
6	164	1	21.2893	517.191	16.5868	1.38615	7.35941	16.0145
6	165	1	24.2147	683.34	16.69	6.69198	4.47718	15.8005
6	168	1	16.78	453.426	16.3767	4.91255	6.66454	16.3041
6	174	1	2.512	376.402	14.4121	15.9514	5.68398	16.5044
6	178	1	27.384	843.66	16.9085	5.58723	6.83144	14.8983
6	180	1	25.172	842.922	16.7135	7.60543	7.20794	15.7405
6	181	1	18.588	295.68	16.4291	12.4458	5.07508	16.2219
6	182	1	25.5987	507.621	16.7136	6.85966	5.9512	15.7405
6	183	1	10.496	630.234	15.8778	7.26036	13.3065	16.6207
6	185	1	28.236	693.344	16.9461	6.51676	6.72766	14.5611
6	191	1	19.9053	818.043	16.4479	6.02847	13.3092	16.1656
6	192	1	4.608	478.309	14.9228	15.5102	15.4595	16.2447
6	194	1	25.8907	368.723	16.7137	14.8912	6.81031	15.1821
6	196	1	18.3787	675.992	16.429	6.16039	7.92216	16.2444
6	198	1	5.196	170.582	15.1043	5.91876	16.4608	15.8007
6	206	1	0.392	507.141	7.53014	7.13413	7.21655	17.0341
6	207	1	14.4653	653.594	16.146	6.10627	7.56552	16.5041
6	210	1	29.3027	941.312	16.9647	14.1398	7.09473	12.593
6	211	1	18.9347	209.891	16.4293	15.8202	7.09042	15.1819
6	212	1	6.60667	154.102	15.6155	4.2765	6.15179	16.7571
6	214	1	24.4413	543.289	16.6901	7.30832	6.0498	15.8002
6	215	1	17.204	1011.03	16.4031	2.9957	7.05558	16.2749
6	216	1	9.37733	631.801	15.8202	4.88269	15.586	16.275
6	217	1	24.4867	730.492	16.6901	7.39064	12.9434	15.7411
6	218	1	31.0813	1020.95	17.0223	6.85704	5.21485	12.5965
6	219	1	27.7173	791.383	16.9085	5.80139	4.56421	14.898
6	220	1	13.6733	858.363	16.0856	13.3064	7.57166	16.5043
6	221	1	28.3613	676.508	16.9461	7.08533	7.44265	14.5601
6	226	1	6.52667	596.355	15.6154	7.26357	13.3077	16.7248
6	227	1	2.95333	701.828	14.4133	13.3064	7.57067	16.9324
6	231	1	29.1427	667.594	16.9647	14.1404	5.98637	12.5951
6	232	1	20.1133	678.91	16.4902	7.91058	2.4848	16.1655
6	233	1	30.472	957.582	17.0161	7.66087	11.9232	12.6012
6	240	1	1.36133	32.8359	13.3143	6.66448	14.0056	16.9588
6	242	1	0.305333	689.82	7.22734	15.1046	16.4608	15.8004
6	251	1	26.096	395.801	16.8634	7.22141	6.00347	15.1824
6	253	1	27.288	734.531	16.9084	7.35626	13.6447	14.5622
6	255	1	8.12	630.016	15.7975	6.71674	6.16307	16.6912
6	256	1	25.6787	64.4961	16.7137	6.76405	14.8911	15.1825
6	260	1	30.6613	1045.79	17.0161	6.53455	11.9295	12.5998
6	262	1	30.5987	991.855	17.0161	6.83787	1.38608	13.0129
6	263	1	26.7187	916.211	16.8636	6.50157	13.7803	14.8993
6	264	1	25.0133	705.004	16.7135	8.10527	4.0943	15.7407
6	267	1	27.5213	380.059	16.9085	7.08089	3.17803	14.8981
6	269	1	23.2507	484.57	16.6796	7.0135	7.3826	15.8253
6	271	1	24.8707	855.93	16.6902	12.9422	6.25431	15.741
6	272	1	26.812	229.648	16.8636	5.74389	13.7802	14.8993
6	274	1	0.161333	92.0742	6.47162	15.104	7.57914	16.8773
6	282	1	4.63333	684.555	14.9228	7.30149	13.305	16.8774
6	283	1	4.344	818.438	14.9224	15.6152	13.3168	16.5444
6	284	1	24.8173	167.32	16.6902	12.9429	4.64427	15.7411
6	286	1	10.128	866.5	15.8776	7.79211	16.5253	14.5601
6	287	1	30.564	831.438	17.0161	11.9356	7.80959	12.5922
6	289	1	24.912	204.246	16.6902	12.9417	6.20707	15.741
6	290	1	19.5347	757.879	16.4477	6.16897	6.15312	16.2216
6	291	1	7.54133	345.047	15.7109	7.1806	6.66662	16.7246
6	295	1	22.3933	783.426	16.6081	7.45309	14.0033	15.8256
6	298	1	0.574667	778.035	7.90588	16.3766	15.4616	15.7409
6	302	1	24.1947	240.922	16.69	15.0268	5.46371	15.1822
6	304	1	29.5667	704.438	16.9648	6.93251	12.0498	14.2245
6	305	1	11.764	471.219	15.952	14.005	7.46041	16.5444
6	307	1	14.5213	744.281	16.146	4.96965	7.06049	16.5042
6	308	1	30.884	1017.6	17.0162	11.9331	5.47221	12.5956
6	309	1	2.27867	710.84	14.4114	6.91571	7.58423	16.9587
6	311	1	30.908	1012.34	17.0162	11.926	7.1332	12.5956
6	314	1	24.7533	654.676	16.6902	3.87099	12.9423	15.7411
6	315	1	10.3213	799.73	15.8777	6.18766	5.68452	16.6565
7	3	1	29.2067	962.668	16.7781	7.6632	13.3068	15.664
7	7	1	24.3373	753.625	16.6456	6.75292	14.9152	15.6639
7	8	1	12.7547	919.172	15.952	16.0198	15.0347	15.4987
7	11	1	24.124	766.895	16.6455	13.2834	15.0346	15.4989
7	12	1	28.6933	822.398	16.7651	13.6606	14.8371	15.0873
7	13	1	36.088	775.246	17.0291	6.22648	13.4422	13.518
7	14	1	2.48667	598.75	14.0068	15.1698	12.7899	16.8532
7	15	1	24.192	714.574	16.6455	7.60405	6.46822	16.0511
7	20	1	13.8187	338.348	15.9807	12.7438	7.23654	16.6628
7	27	1	33.2213	242.574	16.912	4.56421	14.0109	14.9024
7	30	1	18.0307	754.281	16.257	5.74426	6.23844	16.5108
7	32	1	17.204	776.031	16.203	2.99571	7.11991	16.5507
7	33	1	6.84933	342.691	15.1947	12.4204	5.55107	16.9102
7	36	1	9.44933	813.391	15.51	6.85417	6.1923	16.8531
7	37	1	38.6493	437.652	17.0565	6.57921	13.1607	12.3118
7	39	1	37.912	870.066	17.0404	5.62086	12.9084	13.521
7	42	1	18.608	497.797	16.2572	6.27274	14.6957	16.3329
7	44	1	26.1587	163.234	16.7135	15.3397	6.98445	15.0883
7	45	1	35.052	985.672	16.9654	5.77964	14.825	12.3132
7	46	1	4.38	963.754	14.9223	3.87117	3.58324	16.9629
7	48	1	18.764	551.512	16.2573	6.06903	13.9963	16.4262
7	50	1	5.59733	839.445	15.1049	12.7328	5.80421	16.9215
7	51	1	32.5427	1019.25	16.8845	2.77254	6.73505	15.3797
7	53	1	37.744	851.191	17.0404	6.95518	12.9067	13.5219
7	54	1	15.0227	411.938	16.0851	4.43065	16.235	15.4992
7	59	1	35.0787	737.148	16.9654	6.687	6.81453	14.9025
7	60	1	15.5813	585	16.0854	7.45255	13.307	16.5893
7	61	1	28.7133	344.52	16.7652	15.6808	5.97802	13.5192
7	64	1	29.476	694.215	16.7781	13.3097	7.8786	15.6634
7	65	1	27.304	697	16.7464	15.808	6.89194	12.3112
7	71	1	34.9573	407.762	16.9393	13.3059	7.98033	14.902
7	72	1	29.0053	697.215	16.778	15.7224	7.28028	12.3047
7	74	1	6.60667	282.188	15.1944	4.27662	6.30903	16.9214
7	75	1	37.3573	497.488	17.0403	6.0756	6.15276	13.9557
7	78	1	21.0267	963.492	16.4475	7.69795	4.1587	16.3329
7	79	1	38.9267	946.789	17.0565	13.1587	6.48025	12.3105
7	80	1	10.9373	752.801	15.6136	13.3057	7.77925	16.7941
7	84	1	34.6067	859.543	16.9392	13.3089	6.71238	14.9027
7	85	1	4.24667	515.105	14.9221	7.15426	6.68157	16.9629
7	88	1	32.612	869.461	16.8846	14.0073	5.9269	15.0873
7	93	1	37.684	854.801	17.0404	12.9135	5.1474	13.5196
7	98	1	36.184	426.598	17.0291	14.0065	6.9119	12.2998
7	107	1	23.12	674.242	16.531	15.9223	6.68721	14.9023
7	109	1	8.84533	439.801	15.4425	12.7755	8.27053	16.8531
7	114	1	12.1307	701.781	15.9516	7.74658	12.4048	16.6827
7	122	1	39.4267	1011.03	17.0767	5.19282	5.49527	12.3046
7	124	1	34.7947	433.293	16.9393	13.307	5.96686	14.9029
7	128	1	29.8627	787.992	16.7782	15.5242	12.5253	13.9577
7	131	1	5.45867	479.082	15.1047	15.4421	6.56173	16.6825
7	134	1	6.06933	816.871	15.1936	6.59426	7.1912	16.9215
7	136	1	34.6973	350.961	16.9393	6.86273	13.3066	14.903
7	139	1	32.5213	860.457	16.8845	7.34977	6.02209	15.3795
7	147	1	18.7987	626.625	16.2573	13.9965	6.8916	16.4261
7	148	1	1.268	377.578	13.3137	15.101	2.48549	16.9101
7	152	1	36.5507	817.785	17.0292	12.53	4.88269	13.9575
7	155	1	1.796	688.781	13.3182	13.3063	16.7136	15.7544
7	159	1	30.44	601.293	16.8089	4.47719	4.60504	15.6636
7	160	1	31.584	614.406	16.8561	7.32151	13.3054	15.3803
7	161	1	34.7747	787.73	16.9393	5.02372	13.3067	14.903
7	162	1	22.012	1014.34	16.5136	6.74163	7.65687	16.2532
7	163	1	37.3	905.082	17.0403	4.4772	5.65094	13.9565
7	164	1	5.06267	484.863	15.1041	6.00442	6.44467	16.9366
7	167	1	34.8813	559.715	16.9393	5.75255	13.306	14.903
7	168	1	37.596	764.512	17.0404	7.15335	12.9085	13.5215
7	169	1	23.3253	951.789	16.5311	15.6727	14.4112	14.903
7	173	1	25.2093	460.871	16.6796	5.97371	2.99572	15.9866
7	175	1	30.3933	439.82	16.8089	6.97927	15.034	14.9024
7	178	1	4.06533	722.008	14.9218	16.5929	14.4127	15.4988
7	179	1	30.024	511.973	16.8088	13.7803	7.99241	15.4985
7	188	1	31.7173	1052.7	16.8561	13.3101	7.57627	15.3794
7	193	1	4.06133	559.82	14.9218	16.5927	14.414	15.4989
7	196	1	30.96	641.938	16.809	13.7738	6.39746	15.4992
7	197	1	32.8653	510.32	16.8846	13.2987	7.75484	15.2456
7	199	1	12.776	656.898	15.952	16.3846	13.3044	15.2452
7	200	1	3.25867	558.426	14.6989	16.531	6.11849	15.9866
7	203	1	29.9707	705.438	16.7783	13.3048	7.21223	15.6637
7	205	1	38.2493	641.801	17.0564	5.73773	7.98633	13.5163
7	209	1	32.3627	331.867	16.8845	13.302	5.9715	15.2462
7	213	1	20.728	740.973	16.4034	6.91159	13.3042	16.3331
7	214	1	4.14933	588.348	14.9219	13.7581	8.33856	16.9214
7	215	1	3.55867	949.359	14.6995	14.4029	16.5322	15.7544
7	216	1	6.404	223.254	15.1941	16.8876	6.61856	13.5181
7	217	1	27.5213	780.77	16.7464	7.15822	3.17801	15.8376
7	220	1	39.112	995.637	17.0766	3.68861	6.49849	12.3106
7	222	1	37.868	738.277	17.0404	12.9078	5.60235	13.5215
7	224	1	14.86	493.574	16.0197	16.0857	5.29819	15.8378
7	225	1	4.98933	229.738	14.9234	16.5926	14.9216	15.2454
7	228	1	29.9173	626.582	16.7782	13.3043	6.96994	15.6638
7	230	1	16.264	702.699	16.1459	4.56429	7.89135	16.5891
7	231	1	27.9187	595.527	16.7465	12.7612	6.2277	15.7902
7	237	1	33.6933	682.953	16.9121	7.26214	15.0487	13.5208
7	240	1	37.024	681.586	17.0403	4.2765	7.44753	13.9563
7	243	1	11.532	464.469	15.7087	7.43746	15.6159	16.426
7	244	1	14.656	567.945	16.0196	3.46568	7.28366	16.6626
7	248	1	1.944	327.992	13.3194	13.3063	15.952	16.6262
7	251	1	0.712	551.25	8.17778	13.3057	7.30389	17.0618
7	252	1	13.0973	429.074	15.9803	14.8384	13.9958	16.4262
7	256	1	10.6853	800.734	15.6134	15.9919	5.42827	16.2534
7	257	1	29.5427	421.547	16.7781	13.3084	15.4636	13.9574
7	260	1	24.7867	579.172	16.6457	13.2767	6.02335	15.9866
7	263	1	39.3653	821.309	17.0766	6.26858	2.07939	12.3057
7	268	1	37.936	818.004	17.0404	12.9071	6.5509	13.5208
7	274	1	9.836	591.309	15.5104	6.07184	16.4293	15.7901
7	275	1	0.873333	492.75	8.37729	13.3051	6.9566	17.0618
7	277	1	38.2787	881.68	17.0564	6.77032	7.10774	13.5175
7	283	1	29.2427	725.531	16.7781	8.07627	6.18838	15.7542
7	286	1	9.332	442.035	15.5099	15.0001	8.05554	16.6825
7	290	1	3.65467	631.539	14.6997	7.39302	15.7087	16.6626
7	291	1	14.4653	793.496	16.0195	6.13948	7.64904	16.6626
7	292	1	0.673333	703.875	8.14234	15.5092	13.2904	16.8245
7	293	1	7.528	516.32	15.2558	7.39274	13.6657	16.8703
7	294	1	27.9	392.363	16.7465	12.7638	7.78413	15.7899
7	297	1	17.3707	620.625	16.2031	16.2343	7.47102	15.2458
7	299	1	32.9693	580.48	16.8846	13.2976	14.8284	14.1718
7	302	1	38.6307	830.051	17.0565	6.61736	6.38357	13.5162
7	304	1	8.04267	572.91	15.4417	5.98497	6.69275	16.8702
7	305	1	31.5893	228.867	16.8561	7.00319	15.1904	14.1715
7	306	1	31.0533	368.137	16.856	6.119	2.99527	15.4992
7	310	1	13.0573	747.195	15.9803	6.97631	16.3172	15.4988
7	312	1	20.7533	494.742	16.4034	6.6783	1.38616	16.3803
7	314	1	36.9467	790.777	17.0293	4.43066	12.521	13.9579
7	320	1	13.4107	357.785	15.9805	6.32205	6.77881	16.6825
8	2	1	24.7773	751.629	16.9209	4.21933	14.1359	13.9509
8	10	1	15.4693	626.711	16.1137	16.1708	6.21264	15.2837
8	12	1	1.28	437.246	13.8545	16.7928	12.9811	15.1325
8	14	1	15.8467	566.082	16.1139	16.4356	13.8519	11.5852
8	24	1	19.0027	634.891	16.8358	6.06618	14.9232	14.0887
8	25	1	24.816	478.699	16.9209	5.39343	14.0052	14.0882
8	31	1	24.6853	933.789	16.9208	13.3056	5.47712	14.4691
8	33	1	23.9973	969.047	16.9013	12.9688	7.73724	14.7413
8	42	1	22.3787	887.332	16.8933	7.67563	14.1345	14.3754
8	44	1	3.288	668.512	14.7323	7.73336	6.10121	16.9217
8	50	1	15.636	699.562	16.1138	16.3774	13.5608	13.9521
8	51	1	21.0307	637.734	16.8649	5.81902	14.6994	14.0898
8	55	1	2.18667	931.523	14.6257	5.78216	7.39126	16.933
8	61	1	22.304	810.605	16.8933	7.45925	12.053	14.8992
8	62	1	3.312	876.809	14.7323	16.8402	7.14538	14.3751
8	63	1	5.008	909.387	15.4779	16.6957	13.3151	13.9498
8	64	1	2.35067	762.363	14.6261	6.32974	15.6874	16.5937
8	68	1	8.12	750.023	15.6844	6.6978	6.14046	16.7255
8	74	1	22.4973	276.031	16.8934	7.27767	3.17796	14.9554
8	75	1	17.252	563.496	16.8016	4.21946	6.08649	15.4311
8	80	1	5.45867	571.867	15.4783	15.1718	6.55548	16.5681
8	84	1	2.95067	421.719	14.6275	12.4194	16.6668	15.4309
8	86	1	25.016	801.258	16.9474	12.062	13.3108	13.952
8	94	1	27.1853	708.484	16.9735	6.71671	7.15562	14.088
8	96	1	21.928	774.707	16.8652	13.3082	12.0515	14.9002
8	98	1	23.1627	415.895	16.9011	14.3122	5.02378	14.0897
8	99	1	27.7027	512.625	16.9737	12.0175	4.68201	13.9527
8	103	1	0.858667	721.055	8.37334	16.9011	14.004	14.374
8	105	1	21.5627	581.254	16.8651	5.77313	7.44189	15.1324
8	108	1	7.54133	545.922	15.6591	7.24944	6.69115	16.7343
8	113	1	10.5227	656.289	15.8089	7.23159	14.5891	16.5453
8	116	1	0.174667	521.066	6.71699	16.9807	7.53441	13.9496
8	121	1	2.364	465	14.6261	16.9283	7.06256	11.5764
8	125	1	13.3347	522.406	16.0297	4.09439	4.56416	16.5683
8	128	1	10.384	560.512	15.8088	7.38895	16.5723	14.3743
8	130	1	11.16	468.953	15.9843	16.4667	7.66317	14.4675
8	139	1	21.2893	380.586	16.865	1.38633	7.37247	15.1328
8	141	1	3.036	490.617	14.7318	4.5643	7.7023	16.9218
8	143	1	21.0227	387.238	16.8649	14.008	7.40247	14.7407
8	145	1	5.34533	627.094	15.4782	7.14211	14.5417	16.6776
8	149	1	2.916	367.176	14.6274	12.4212	16.771	14.9562
8	154	1	23.0947	388.879	16.9011	7.68803	5.83347	14.8996
8	157	1	23.9347	847.102	16.9013	14.311	6.57507	14.088
8	169	1	14.8627	328.125	16.0677	3.78415	16.3653	14.7424
8	170	1	4.89067	718.578	14.8651	16.8145	12.0285	14.3759
8	172	1	22.6973	561.902	16.8934	7.01652	12.0206	14.9006
8	177	1	2.19733	525.102	14.6257	4.85199	7.68743	16.933
8	178	1	17.708	233.562	16.8017	14.9497	5.93742	14.468
8	181	1	21.22	360.609	16.865	6.96671	5.52932	15.133
8	183	1	22.136	943.789	16.8933	7.64263	12.0375	14.9003
8	186	1	22.74	284.152	16.8934	12.0291	7.5019	14.8998
8	189	1	3.58533	320.465	14.733	6.65929	6.53927	16.9217
8	192	1	22.044	359.219	16.8933	6.24548	5.05183	14.9564
8	193	1	1.65067	313.855	14.3132	15.9514	16.4245	13.9505
8	201	1	24.7533	396.02	16.9209	3.87095	13.3043	14.4694
8	209	1	1.268	492.02	13.8545	15.4793	2.48492	16.7344
8	214	1	5.21467	537.07	15.4781	15.3593	6.0868	16.5158
8	217	1	0.328	201.812	7.29049	5.74361	6.3124	17.0279
8	219	1	3.032	162.195	14.7318	7.82226	5.14735	16.9218
8	221	1	5.01867	480.957	15.4779	16.6861	13.5632	13.9489
8	223	1	22.516	424.637	16.8934	7.26326	14.4991	13.9512
8	225	1	17.5707	380.918	16.8017	12.4604	1.38648	15.3783
8	226	1	21.3587	670.246	16.865	14.007	14.0051	14.0892
8	228	1	5.71867	158.578	15.4786	12.1375	4.56418	16.7796
8	234	1	8.412	437.77	15.6846	16.6512	7.83383	14.0876
8	235	1	22.088	317.957	16.8933	8.12804	6.2054	14.9553
8	239	1	2.79733	364.449	14.6271	12.4276	14.8356	16.7893
8	241	1	21.936	385.926	16.8652	13.308	4.78737	14.9565
8	243	1	8.92667	447.742	15.685	16.651	5.98374	14.0891
8	244	1	8.376	527.711	15.6846	7.03043	16.615	14.4673
8	245	1	0.449333	704.867	7.7061	5.72351	6.87106	17.0278
8	248	1	5.90533	397.457	15.4787	16.5773	8.26071	15.1324
8	250	1	21.888	394.102	16.8651	14.5005	6.40024	14.3739
8	253	1	4.66	359.219	14.8646	15.1709	8.1528	16.7116
8	255	1	13.044	529.066	16.0295	16.2445	7.64121	15.2829
8	257	1	2.50933	402.535	14.6265	16.8731	12.0385	13.9502
8	258	1	27.864	867.066	16.9737	5.80295	12.0288	13.9502
8	262	1	20.7947	330.961	16.8443	14.6975	6.69261	14.3752
8	265	1	25.0707	492.223	16.9474	7.67675	13.3192	14.0871
8	266	1	5.48533	409.199	15.4783	15.3595	16.2799	14.9553
8	269	1	12.2173	384.195	16.0016	5.86153	6.77925	16.5842
8	275	1	4.50933	306.895	14.8644	16.8144	7.11013	14.468
8	276	1	16.264	282.629	16.7839	4.56421	7.81693	15.4977
8	278	1	29.784	570.477	17.0237	4.96971	5.23817	11.5577
8	279	1	24.044	378.441	16.9207	14.0068	4.43067	14.0898
8	280	1	24.092	695.219	16.9207	6.33779	7.46999	14.7413
8	286	1	28.9493	771.594	16.9809	13.8497	6.301	11.5843
8	289	1	21.132	778.555	16.865	14.7681	13.8519	11.5751
8	295	1	13.0173	350.086	16.0295	12.7841	16.4243	14.3745
8	297	1	21.9773	105.223	16.8652	13.3092	7.19639	14.9558
8	301	1	9.23733	573.426	15.7227	16.4502	12.9742	15.1335
8	303	1	17.2507	520.801	16.8016	5.84762	7.77995	15.4307
8	307	1	1.60667	658.77	14.3131	15.1555	16.7186	13.951
8	310	1	23.292	573.562	16.9011	6.64095	7.84575	14.899
8	311	1	0.0746667	566.238	5.48052	7.62749	16.8359	15.2828
8	314	1	23.7907	382.316	16.9013	13.8481	7.6675	14.4682
8	318	1	22.52	606.355	16.8934	14.1353	4.71837	14.3756

## Sheet: SuppFig 3a
SUBJECT	TRIAL	RECOG CONFIDENCE	LAG1	LAG2	LAG3	LAG0
1	1	1	6.91632	6.80327	16.6911	63.7048
1	2	5	13.3116	5.56677	16.8773	14.706
1	4	4	6.80084	7.6124	16.08	157.551
1	5	6	7.95269	14.6238	13.4861	234.668
1	6	5	6.04151	15.3928	15.5454	147.675
1	7	4	12.9805	3.58347	14.7437	234.697
1	8	3	13.3035	14.9234	16.6911	21.7428
1	10	4	11.9673	5.19281	14.6783	239.746
1	11	4	13.3106	16.6087	15.4315	14.7167
1	14	4	7.89377	16.5076	15.5002	35.7075
1	17	2	7.74313	14.9244	16.1648	112.619
1	18	5	7.35115	14.6999	14.9843	203.708
1	19	4	7.86367	16.1448	16.2218	21.7062
1	21	5	4.88269	15.5093	16.2744	70.7075
1	23	5	13.3061	7.83874	15.1569	217.754
1	25	4	7.57909	13.3106	16.1056	147.686
1	26	3	6.68342	5.8419	14.4714	246.685
1	27	6	12.4491	13.3016	14.6766	231.744
1	28	4	6.0187	13.3165	16.1652	140.648
1	32	5	7.93376	12.9758	14.744	234.678
1	33	4	6.70977	14.2626	14.1521	234.685
1	35	4	13.3068	8.19396	16.0798	150.604
1	36	5	16.3575	6.72318	15.4315	63.6935
1	37	2	8.10235	14.9221	15.647	161.703
1	39	2	6.81865	15.9508	16.1652	49.7529
1	42	4	12.9992	6.02023	14.4701	241.607
1	43	6	15.5096	16.0855	15.7395	14.7204
1	44	4	15.17	5.65758	15.5006	161.735
1	45	6	12.9883	6.68645	14.4718	241.62
1	46	6	4.56421	13.3018	14.6775	234.668
1	47	6	7.24424	15.8774	16.2744	42.6787
1	49	5	12.9945	6.07904	14.472	241.588
1	50	4	13.3179	5.07507	16.1652	140.638
1	52	3	6.31858	6.76825	16.5042	98.7013
1	53	3	6.42819	7.08244	13.4863	260.652
1	54	4	12.4255	6.19631	14.9029	231.775
1	55	5	13.3062	16.146	15.6475	70.737
1	57	3	6.72777	16.3574	16.0419	14.7011
1	58	4	7.09071	3.17801	15.5451	203.725
1	59	5	13.3064	7.76778	16.5832	77.7297
1	62	4	12.9922	6.30005	14.4711	241.618
1	63	4	5.17047	3.58334	14.984	231.763
1	64	5	13.3072	4.1587	16.2745	126.704
1	65	2	15.7964	15.9097	15.5004	28.7162
1	66	4	14.0054	7.44649	16.8486	14.7008
1	67	6	4.47726	14.1348	13.2202	246.689
1	68	4	16.0214	14.5426	14.9016	105.689
1	69	6	6.72133	6.67334	16.5832	84.6948
1	70	6	16.3583	16.1111	13.22	0.516663
1	71	6	13.4291	6.47879	13.4852	252.809
1	72	4	6.87034	13.3065	15.5457	196.734
1	73	2	6.86892	6.58898	16.5832	84.6932
1	74	3	6.69966	16.6084	15.4319	21.7327
1	75	3	4.52159	6.80073	14.153	252.768
1	79	4	7.15304	14.4113	15.9746	147.713
1	80	4	14.0057	6.30542	16.8486	14.7114
1	81	5	14.4105	6.69206	15.7395	168.745
1	83	5	6.40779	6.68988	16.7888	42.642
1	86	5	13.4468	14.4077	13.4892	231.719
1	88	4	7.28794	12.4061	16.0802	154.713
1	89	4	6.84711	6.13174	16.042	161.729
1	90	6	6.58707	6.99955	13.4876	260.64
1	91	5	6.20639	15.8775	16.3247	35.6953
1	92	5	7.3033	14.0046	16.1652	133.679
1	93	3	6.5113	7.15683	16.0799	157.576
1	94	5	3.78395	15.5092	15.975	105.735
1	96	4	6.91078	11.9737	14.678	239.734
1	98	5	3.17807	12.4308	14.903	231.764
1	99	4	15.3931	6.55609	16.5041	42.6691
1	100	3	13.3177	6.15935	16.757	42.6956
1	101	6	14.0052	6.79424	16.5042	84.7226
1	102	6	16.0848	13.3005	16.2219	21.742
1	103	4	12.7705	5.37516	16.1056	150.628
1	104	3	7.28666	16.3572	16.0422	14.6957
1	106	4	14.4138	6.31378	16.7569	28.6994
1	108	5	4.33059	7.41676	16.8487	28.6714
1	109	3	7.74006	7.30994	16.5448	91.6115
1	110	6	5.89139	7.06909	14.6767	241.599
1	112	3	6.38676	7.37358	16.4622	105.696
1	116	3	6.67498	15.3912	16.3248	70.7315
1	117	6	12.9739	6.78622	14.7442	234.706
1	118	2	6.66002	7.36574	16.7245	56.7293
1	119	4	6.72178	6.24921	16.6912	63.6882
1	120	4	12.9914	5.79972	14.4716	241.613
1	121	4	14.6966	5.84812	16.7888	14.7077
1	123	5	13.308	4.71837	16.5834	77.7111
1	124	5	15.8789	16.3296	14.903	0.549671
1	126	6	12.0034	6.46842	13.2255	260.686
1	128	6	15.035	6.68916	15.7391	150.581
1	132	3	16.358	14.191	15.5001	42.6404
1	133	6	12.4334	5.58714	14.903	231.752
1	134	5	15.1271	6.72665	14.472	203.713
1	136	5	13.3139	14.4134	16.7569	21.7009
1	138	3	6.2396	14.011	16.1054	140.639
1	139	1	7.70112	16.3585	16.1648	0.50786
1	140	3	6.80492	15.7983	14.1528	168.713
1	143	4	6.17223	7.59115	16.4621	105.712
1	144	6	14.4073	5.27802	13.4877	239.742
1	145	5	6.48306	4.43077	16.6565	70.6893
1	148	4	13.9994	14.4173	16.0421	126.694
1	149	6	14.4118	14.4101	15.432	168.733
1	150	5	13.3198	7.59547	16.1649	140.639
1	151	4	13.3171	4.56412	16.7571	42.6849
1	153	3	15.7115	7.17913	14.9837	154.685
1	154	3	6.35409	6.1683	14.1523	252.779
1	155	5	7.71397	15.3146	14.6772	189.75
1	156	5	16.0856	6.86116	15.7392	77.7108
1	157	6	7.30568	7.7337	13.4841	260.647
1	159	4	15.1042	15.4424	15.5006	105.703
1	160	3	4.02517	13.2984	16.2217	133.719
1	161	2	2.48503	6.71451	16.0421	161.721
1	162	3	3.78416	5.98179	14.1521	252.79
1	163	4	2.99566	7.12369	16.2743	133.676
1	164	5	15.712	14.1897	15.5008	112.632
1	166	5	16.0205	13.3152	16.2741	21.718
1	167	4	7.644	7.17317	15.1564	224.721
1	168	4	13.3081	7.47218	14.9844	224.76
1	169	4	15.3923	15.8778	16.1055	7.68476
1	171	4	16.4908	7.16718	15.6473	28.6806
1	173	2	6.83002	7.14672	16.757	49.7179
1	174	3	6.91595	6.15088	15.9746	168.716
1	175	4	16.203	13.3088	16.1057	21.7211
1	176	2	15.7477	12.7896	15.4313	126.695
1	177	4	15.5105	14.6977	16.2743	42.6925
1	179	6	13.4279	5.1474	13.4877	252.804
1	180	6	12.0017	6.49577	13.225	260.693
1	181	5	7.4079	5.33989	16.0421	161.708
1	182	5	7.44546	6.56886	14.4709	246.681
1	183	5	7.51562	7.45266	16.6563	70.6945
1	186	6	11.9757	14.4112	13.2268	239.738
1	187	4	12.7829	15.1044	15.5455	157.594
1	188	5	15.3923	14.0081	16.5042	28.6707
1	189	4	7.0972	16.2035	15.7391	63.7033
1	191	6	13.3097	5.2574	14.4711	239.724
1	192	5	16.2257	6.54394	16.0801	28.6812
1	193	4	15.9523	4.27662	15.1567	126.684
1	194	5	7.70704	6.14589	16.8486	28.6797
1	196	4	7.48183	16.3583	16.1649	0.533031
1	198	4	11.9729	7.87118	14.6769	239.746
1	199	6	6.16605	11.9813	14.6783	239.719
1	202	6	15.1036	13.3151	16.6565	21.7234
1	204	6	6.43515	15.9517	16.3248	28.672
1	207	3	6.76051	6.7376	16.0422	161.697
1	210	5	15.3909	13.3243	16.5042	35.7055
1	211	5	14.7948	6.26837	13.2253	231.764
1	212	4	7.20225	6.68557	16.7244	56.745
1	213	3	13.2994	16.086	15.5455	84.7193
1	215	3	8.16423	14.4102	15.4314	189.735
1	217	2	15.6174	13.3109	16.6206	0.547078
1	219	4	6.04901	13.4247	13.4891	252.814
1	220	2	15.5106	6.34122	15.3032	154.715
1	223	6	14.0728	13.1719	14.1537	231.718
1	224	5	7.16353	6.70508	14.471	246.684
1	227	3	6.18081	7.05784	16.4622	105.701
1	228	6	15.1058	2.48488	16.7245	14.6856
1	229	6	15.1042	6.74519	15.9749	126.703
1	230	5	13.3099	5.61507	15.3036	210.759
1	232	2	6.53673	8.11426	16.5041	98.6815
1	233	6	6.19221	11.9738	14.6784	239.729
1	235	6	11.9808	6.72628	14.6778	239.727
1	236	5	6.75325	6.36115	14.9837	231.759
1	237	4	16.4039	13.3022	15.6476	35.7376
1	238	6	6.48687	7.25506	13.2232	262.575
1	239	5	3.33213	11.9926	14.6774	239.728
1	240	4	4.43067	5.85513	14.677	241.603
1	241	4	15.1063	14.0064	16.1649	91.6285
1	242	6	15.1064	13.307	16.7246	7.68972
1	243	5	6.39156	12.4274	14.9031	231.763
1	246	2	14.6994	15.3917	16.1055	70.7195
1	247	2	3.46569	4.47719	15.304	217.72
1	248	4	4.96971	7.08077	16.4621	105.716
1	249	4	15.1014	4.8827	16.4191	70.7299
1	250	3	6.67103	4.88269	16.7886	42.6883
1	251	5	5.77959	6.69722	15.5454	203.709
1	253	5	6.56957	6.75911	16.6205	77.6985
1	255	5	8.25286	15.2579	16.6565	21.6962
1	256	4	4.56421	7.68095	16.8487	28.6661
1	257	4	2.77251	6.73948	14.9842	231.749
1	259	6	7.49979	6.80101	14.1511	252.78
1	260	4	14.6978	7.13958	16.5043	70.7168
1	261	5	7.02374	12.7809	15.4319	206.599
1	263	5	13.1799	6.16301	14.1511	246.676
1	265	5	3.33215	13.4312	13.4871	252.785
1	266	5	13.3149	6.91155	16.819	28.686
1	269	4	7.69308	14.4147	16.0421	140.634
1	271	4	14.0132	15.3926	15.4312	140.634
1	273	4	13.3019	6.02578	16.6913	56.76
1	275	4	12.4046	7.66336	15.5004	203.746
1	276	5	7.07177	13.4234	13.4903	252.806
1	277	5	13.3058	7.39275	16.6206	70.7349
1	278	2	7.04371	6.79772	16.0419	161.727
1	280	4	7.37709	16.146	15.6471	77.6987
1	284	4	7.16209	13.307	16.5834	77.706
1	285	6	5.73547	15.1047	15.4321	168.7
1	286	4	7.76633	13.3181	16.5044	91.6177
1	287	5	13.6535	6.77499	16.0802	147.715
1	288	4	4.56429	7.78249	16.3246	126.684
1	290	4	6.70565	6.5783	15.545	203.732
1	291	4	7.34408	12.9903	14.4725	241.585
1	292	5	13.3198	15.8776	15.6471	98.6796
1	293	5	3.87097	5.87303	16.2742	133.696
1	294	4	13.312	15.5099	16.6206	7.69499
1	295	4	14.9207	15.3934	15.7394	98.7229
1	296	6	16.2032	5.93175	14.9839	105.74
1	300	4	16.4042	13.6575	15.5003	42.6399
1	301	6	4.43067	14.07	14.4714	231.769
1	303	3	5.88503	15.2584	16.3248	77.6875
1	304	6	13.317	6.8595	16.1651	140.649
1	305	6	13.3093	16.571	15.3036	28.7186
1	306	5	7.36322	15.5096	16.1649	84.7087
1	307	4	7.29287	6.67891	14.1519	252.772
1	308	4	16.0213	7.64742	15.7391	84.6861
1	310	4	14.4154	15.2593	15.4314	140.634
1	311	6	7.07479	2.48485	13.4844	260.675
1	312	3	5.80837	4.56421	15.5451	203.736
1	313	4	15.6152	14.4112	16.1054	63.7188
1	315	5	6.7521	5.98556	14.9842	231.744
1	316	6	7.11332	4.82017	14.9024	234.668
1	317	5	16.3637	4.60505	14.472	98.7285
1	320	3	14.6998	16.4039	15.4314	28.696
2	1	6	6.49746	12.0463	14.6745	266.694
2	2	6	7.04236	16.3086	15.8704	65.613
2	4	6	7.71472	13.3182	16.6418	93.5261
2	5	5	4.56421	13.3059	16.4872	121.63
2	7	6	13.5608	13.3089	13.9569	266.723
2	8	6	16.969	7.67297	11.6195	23.6422
2	9	5	6.05983	15.393	15.7021	163.587
2	10	3	7.34781	16.2573	15.7897	79.6082
2	11	4	4.2766	12.9617	14.4734	268.725
2	13	6	12.9747	6.17696	11.6383	289.69
2	14	5	5.6567	6.5819	16.4872	128.583
2	15	6	4.56422	7.81757	16.5279	121.605
2	17	6	16.6708	7.64528	11.6161	93.5338
2	20	6	15.1059	6.61048	15.8704	163.588
2	23	6	5.85864	4.75347	14.7442	266.699
2	24	6	4.1587	7.67677	13.2104	289.654
2	25	6	15.5096	14.0075	16.6417	23.6132
2	26	6	6.9957	13.4443	14.7449	258.687
2	28	6	6.41524	15.9515	16.5281	23.6146
2	29	6	13.2993	13.3111	16.4872	114.695
2	31	6	13.3044	15.9823	16.2293	58.65
2	32	6	2.99527	7.05601	11.6424	294.669
2	34	6	13.305	6.56804	13.2136	282.706
2	35	4	4.96965	7.08293	16.6051	107.62
2	37	6	14.4949	6.86479	16.2525	140.761
2	38	6	13.3025	6.01444	16.8066	58.6655
2	39	6	13.3114	6.80641	16.8363	51.6457
2	40	2	5.9885	4.02529	16.198	170.626
2	41	6	15.3921	15.5104	15.6061	107.607
2	43	6	5.17033	3.58348	14.9855	258.707
2	46	5	12.4293	7.31708	16.2067	166.62
2	48	3	14.4957	7.56969	16.2524	140.751
2	49	5	7.11357	2.07935	13.9552	282.677
2	50	6	7.46081	15.4925	16.2068	107.596
2	52	5	7.15732	14.922	15.9452	163.625
2	54	6	15.1057	13.3112	16.8363	9.59876
2	55	6	15.3908	13.3242	16.6417	37.6181
2	56	6	8.04618	5.23631	14.4713	273.662
2	57	6	5.7032	6.58651	11.6463	294.666
2	58	6	6.73241	7.62356	16.198	170.597
2	61	4	16.68	15.2604	14.3766	23.6074
2	63	6	13.3065	6.64929	15.8708	198.653
2	65	6	4.52166	6.62489	13.9569	282.658
2	66	6	15.3924	16.0104	16.2067	9.5936
2	67	6	6.94273	13.3057	15.7024	212.661
2	68	5	7.34964	3.17802	15.7018	219.65
2	69	6	5.14968	13.3084	16.974	16.6377
2	70	6	14.4952	5.07502	16.2527	140.75
2	71	6	7.25519	13.444	14.7443	258.702
2	72	6	15.8766	14.4113	15.6063	114.719
2	74	6	16.4369	13.3103	15.8709	39.4208
2	75	5	15.2593	7.22339	15.2442	198.645
2	76	6	14.007	6.29483	16.9738	9.63447
2	79	6	14.6981	5.83688	11.6236	266.728
2	80	2	7.27475	16.4835	16.1506	9.61896
2	81	5	13.4438	6.95888	14.7444	258.704
2	82	6	13.3059	7.02802	13.2123	282.703
2	83	6	15.6854	7.60904	16.4118	65.6397
2	86	5	8.06846	16.01	16.2069	65.5946
2	87	6	16.7785	5.90222	13.2098	65.6468
2	89	6	7.61501	6.16925	16.9738	23.6221
2	91	5	15.2824	5.74917	15.6061	176.454
2	92	6	7.82652	16.1877	16.412	16.6021
2	93	5	7.44912	5.44222	16.1505	176.426
2	95	6	15.6165	13.3064	13.2134	212.619
2	96	2	5.3657	5.46371	16.8655	51.6103
2	99	6	6.30728	7.18686	15.7896	212.64
2	101	6	6.65448	5.12387	14.3759	275.718
2	104	6	7.09419	15.4622	14.9855	198.628
2	105	6	16.7141	5.02377	13.2135	79.6091
2	106	6	13.4436	6.6789	14.7443	258.713
2	108	5	12.0284	6.10352	14.6744	266.736
2	109	6	6.1308	12.966	14.4724	268.721
2	110	6	14.6986	6.25718	16.8654	23.6404
2	111	6	7.06904	6.23305	14.4719	273.667
2	112	2	6.58722	6.71029	16.1506	176.417
2	113	6	16.4908	14.0039	15.7024	37.6424
2	115	6	13.3195	5.90001	16.5669	107.643
2	116	6	7.79265	16.6086	15.6057	37.6201
2	117	6	14.7277	15.5274	15.4991	140.746
2	118	6	13.3194	7.43296	16.6416	93.5635
2	119	6	15.1058	4.88269	16.5669	72.6332
2	120	5	6.03802	7.42188	14.744	266.685
2	122	6	14.0046	6.81047	16.6416	86.6375
2	123	6	12.057	14.3123	11.6305	273.682
2	126	6	15.481	6.64516	16.6416	39.4248
2	127	6	15.1953	6.89395	15.7899	166.632
2	130	6	6.86809	7.58731	16.9992	16.6069
2	131	6	13.5693	5.91321	13.9544	273.649
2	132	6	7.45001	16.4596	16.2523	0.757509
2	133	6	16.9505	7.40013	13.2081	23.617
2	134	6	13.4447	12.051	14.6742	258.714
2	136	6	16.0212	13.3125	15.4992	121.617
2	137	6	7.9851	13.3032	13.9576	275.691
2	138	2	6.25769	16.2034	13.211	163.621
2	139	6	7.16205	6.67134	16.8362	58.6512
2	141	6	12.0534	6.09507	14.3782	273.69
2	142	5	5.85036	6.82005	16.6773	93.5306
2	144	6	16.0212	6.3093	15.6059	121.593
2	146	6	5.90567	5.96791	14.3774	275.69
2	147	6	6.85025	6.78734	16.8064	65.6144
2	149	6	15.2582	13.3143	16.7757	16.6182
2	150	6	13.8649	4.56421	16.8655	39.4394
2	151	6	12.0454	5.31796	14.6735	266.73
2	153	4	4.38205	7.4777	14.9859	258.672
2	154	6	6.39665	6.628	16.9142	39.4054
2	155	6	15.0315	6.67409	15.8704	166.597
2	156	6	13.3091	2.99543	16.7438	72.638
2	158	6	12.0689	14.3095	11.6423	273.696
2	161	6	6.74165	6.1641	16.8065	65.5981
2	162	5	7.24093	6.31418	17.024	9.61938
2	164	6	13.3203	14.6984	16.8654	16.5968
2	165	6	13.3055	7.67536	15.6059	219.675
2	168	6	3.68884	6.55285	11.6467	294.668
2	170	5	15.8984	14.0065	15.2449	140.747
2	171	6	12.7513	8.18997	16.1979	166.615
2	172	6	13.3064	4.15883	16.4872	121.626
2	173	6	6.87851	5.57788	15.8704	205.637
2	174	6	14.5013	12.9701	11.6558	266.717
2	176	6	13.3087	7.60292	14.4722	266.685
2	177	6	14.4998	6.612	13.2135	266.708
2	178	4	5.6697	4.91254	16.5667	114.728
2	179	6	6.19682	14.7266	16.2067	140.75
2	180	5	6.56066	6.7904	16.9211	37.623
2	181	6	6.59704	7.11177	16.8654	51.6017
2	182	6	14.6975	15.711	15.8707	100.63
2	183	5	13.3074	7.74282	16.7109	79.6386
2	185	6	13.3114	13.3076	13.9575	268.704
2	188	6	16.0207	13.3142	16.487	16.6135
2	189	6	7.02287	2.48481	13.2076	289.685
2	190	6	12.9748	7.1136	14.4719	268.68
2	192	6	16.2031	6.8213	15.8705	79.6201
2	194	5	16.2571	6.12828	15.2439	114.706
2	195	6	16.4907	13.3083	15.7901	37.6473
2	196	6	6.7857	16.4837	16.1503	9.62353
2	197	4	6.37168	7.3472	16.6052	107.601
2	198	5	6.47574	6.27755	16.7109	86.6016
2	199	6	14.9245	14.9222	16.2524	93.536
2	200	6	16.5711	12.9731	14.4713	86.6468
2	201	6	14.6979	7.09894	16.6418	72.621
2	202	6	13.305	7.42126	15.7022	212.678
2	203	3	5.98603	6.42854	16.9142	39.403
2	204	6	7.2263	4.15885	16.5279	121.625
2	205	6	14.9417	15.4137	15.4993	140.746
2	206	6	6.44457	4.5643	15.7018	219.661
2	207	5	12.0364	7.03614	14.6736	266.735
2	208	6	6.20963	5.91793	14.7434	266.718
2	210	6	14.7604	4.92624	16.9142	9.63011
2	212	6	6.63053	6.37005	13.2072	289.685
2	213	6	14.9219	16.5317	15.4994	23.6371
2	214	6	16.4802	14.4125	15.6056	39.4013
2	215	5	7.88866	13.3084	13.2135	282.66
2	216	6	7.1228	13.3127	13.9549	275.68
2	217	4	6.15785	14.9224	15.4999	198.607
2	219	6	7.12252	13.308	16.711	79.6155
2	220	6	16.3572	13.139	16.2069	16.6159
2	223	4	6.29855	2.0793	16.7108	86.6377
2	225	5	7.2575	6.22368	14.7441	266.686
2	226	5	6.06428	5.91401	14.9854	258.703
2	227	5	6.35795	6.78544	16.6417	100.608
2	228	6	5.27798	6.79351	16.914	39.442
2	230	6	7.36564	15.7103	16.2524	86.6236
2	231	6	15.2594	2.48494	16.8363	9.60797
2	232	5	7.08582	4.75348	16.9211	37.6319
2	233	5	4.88269	15.3917	16.4872	72.612
2	234	5	6.48639	6.71761	16.7437	79.6121
2	237	3	6.66831	16.7466	15.4998	16.6276
2	238	4	6.74626	15.6151	16.7439	9.60388
2	239	6	14.6996	15.5993	16.2067	72.6236
2	241	6	3.78414	15.8772	15.9456	107.639
2	244	6	15.8782	16.0847	15.6059	23.6564
2	246	6	2.99568	7.07218	16.8653	51.6366
2	248	6	16.0385	6.25357	16.6051	0.743112
2	252	6	5.85385	14.5003	13.2129	266.705
2	253	6	2.07941	13.3064	13.215	282.695
2	254	6	7.21989	15.857	16.4872	39.4336
2	255	6	6.77895	6.14399	14.7431	266.721
2	256	5	7.04703	6.81263	16.1503	176.445
2	257	5	12.0447	5.60016	14.6735	266.73
2	259	6	16.6085	7.33564	15.7899	23.6231
2	260	4	6.21744	15.7976	16.528	37.6082
2	261	6	16.6357	7.56029	15.4992	39.4395
2	264	6	5.91923	15.1045	16.5281	79.5967
2	265	6	7.71223	15.2567	16.2523	114.707
2	267	5	7.6622	14.9413	16.1505	140.746
2	269	6	5.9464	14.4947	16.2526	140.76
2	270	6	7.14934	12.9624	14.4734	268.706
2	272	6	14.9492	6.28161	11.6483	258.708
2	273	6	14.4092	16.0212	15.7897	86.6481
2	274	5	7.64003	16.4597	16.2523	0.733854
2	275	6	12.0314	6.4081	14.6741	266.737
2	276	6	16.6089	13.7604	14.9866	58.6264
2	277	6	6.75607	16.0848	16.2526	51.6327
2	278	4	7.55543	13.1411	16.2069	163.598
2	280	5	13.3103	15.1047	16.8064	16.6374
2	281	5	6.13306	7.59359	16.6051	107.616
2	283	6	15.6411	13.3116	16.7439	0.77109
2	284	6	16.4911	7.27687	14.6736	100.621
2	286	6	13.3193	16.0209	15.7897	100.587
2	288	4	4.88269	6.65134	16.1504	176.454
2	290	6	4.52165	14.3102	11.6565	275.682
2	291	6	2.9952	7.06219	16.4871	128.592
2	293	6	16.1461	7.60416	15.8705	86.602
2	295	6	7.10547	11.9427	16.9142	37.6108
2	296	6	12.0528	6.99622	14.3778	273.692
2	298	6	7.60468	7.15308	15.2439	247.676
2	301	6	15.589	14.4101	16.4871	39.4471
2	303	6	8.12335	14.6991	15.4993	205.617
2	304	6	12.9638	4.2765	14.473	268.723
2	305	6	13.3068	16.7469	15.4994	9.63887
2	306	6	6.9912	12.0341	14.6745	266.714
2	307	6	13.1235	15.1326	15.7023	170.639
2	309	6	14.4131	4.38188	11.6229	273.669
2	310	6	16.5323	14.4118	13.2065	93.5663
2	311	6	7.44225	13.563	14.376	266.717
2	312	6	13.2983	16.2039	15.7022	86.6343
2	313	6	16.1024	16.3364	14.9858	0.781532
2	316	6	16.5214	14.0068	15.6058	39.4009
2	317	6	16.1463	15.3932	14.3769	100.597
2	318	6	6.6657	6.65771	16.7109	86.6107
3	1	3	7.53466	15.482	13.2035	195.436
3	3	6	6.65389	13.0053	15.2459	209.46
3	5	5	6.48383	6.06358	15.0892	221.623
3	6	3	6.08051	15.6872	15.2454	139.409
3	7	2	7.39306	13.1442	16.6221	65.4745
3	9	4	15.7974	7.59508	16.4203	22.4166
3	10	2	4.56421	7.7866	16.3266	120.397
3	11	3	14.6981	7.07627	16.4641	71.4232
3	12	3	7.07193	16.234	15.5794	65.4942
3	13	4	16.0852	5.57695	16.3266	8.42704
3	14	3	8.20352	14.9247	14.846	195.43
3	15	4	13.3147	6.76991	15.0883	214.646
3	16	4	6.6773	16.7378	14.8469	15.4307
3	18	5	6.3587	7.35439	16.4203	106.397
3	20	4	7.67869	13.3052	15.0896	214.644
3	21	3	6.55258	13.0039	15.2459	209.469
3	22	4	2.99568	7.08519	16.2762	127.425
3	24	4	7.11101	11.9449	15.58	193.628
3	25	4	7.24101	15.8774	16.2762	36.4288
3	27	4	5.92145	15.1043	16.3268	78.401
3	28	2	6.97822	4.21947	16.8785	15.397
3	30	4	7.1712	6.7186	16.6924	57.4227
3	32	3	14.6975	5.06001	16.7899	8.43876
3	33	2	2.99523	5.37516	16.276	127.457
3	34	4	7.61349	14.1395	16.0447	139.421
3	35	3	6.01846	13.3063	16.7899	29.4409
3	36	3	6.13044	2.99563	13.2111	256.671
3	38	5	3.78395	15.8345	15.6066	106.436
3	40	3	13.3127	13.306	16.4204	92.4462
3	42	3	5.91347	6.22453	13.6977	252.702
3	43	4	14.007	7.79906	15.3469	195.427
3	44	3	4.9415	7.58658	15.5793	195.447
3	46	3	15.2951	15.1074	14.8459	137.621
3	47	3	6.91765	6.1235	15.6061	193.622
3	48	2	6.22285	5.53265	16.1252	146.424
3	49	3	6.21823	14.2481	16.0445	137.626
3	50	4	15.2799	13.147	16.6221	15.4217
3	51	2	16.4789	14.0033	15.3477	29.4478
3	53	3	13.6832	4.85191	16.1983	127.457
3	54	3	14.9234	13.8512	16.1834	92.4094
3	55	4	13.3127	6.67279	15.0891	214.63
3	56	4	15.9839	7.13834	15.2455	113.422
3	58	3	6.03444	6.48163	16.7899	36.3965
3	59	2	6.9819	6.92499	16.5462	85.3896
3	60	3	13.5521	5.47663	14.8459	221.671
3	61	3	7.80098	16.187	15.5797	71.4138
3	64	3	6.776	14.6322	15.0886	195.457
3	65	3	7.77481	13.3083	16.4642	92.3991
3	66	4	5.76414	6.31718	13.208	256.685
3	68	4	6.61064	6.77613	15.6784	188.42
3	69	3	15.5099	13.3145	16.464	29.4167
3	70	2	15.5098	14.0084	16.464	22.396
3	71	4	13.3108	6.20793	15.089	214.649
3	72	4	7.70486	15.2948	15.6782	137.621
3	74	5	14.6994	16.0024	14.8465	99.4444
3	75	3	14.0052	6.35853	16.8497	8.44301
3	77	3	15.7736	14.6322	15.0893	113.428
3	80	5	7.2103	6.97148	16.622	71.3982
3	82	3	6.18372	6.49639	16.7897	36.4347
3	83	4	6.72508	4.60498	15.3468	209.467
3	85	2	13.3098	16.1726	15.2455	85.4279
3	87	3	6.88596	6.77402	16.6524	65.4956
3	89	4	11.939	6.69463	15.5799	193.651
3	91	3	6.37493	6.77196	16.464	99.4133
3	92	3	8.20544	14.1341	14.8456	214.619
3	94	4	13.3181	16.0018	15.3471	99.3923
3	95	4	16.0206	13.3202	16.276	15.417
3	96	3	7.10156	6.84079	15.6779	188.45
3	98	4	16.1871	15.2586	15.5796	22.4356
3	100	2	14.0044	7.45926	15.347	195.468
3	101	3	5.41153	5.65253	16.9372	0.448884
3	102	5	4.75347	7.80316	15.5793	195.442
3	103	4	16.0676	7.69474	15.5794	85.3951
3	104	6	15.2587	2.48525	16.6926	8.41696
3	105	4	6.6857	7.65281	16.276	127.421
3	106	5	14.864	15.7761	15.0889	106.404
3	108	6	14.0044	6.73706	15.3471	195.473
3	110	4	16.6611	8.44237	15.0883	22.4123
3	111	3	3.46569	7.2407	16.4202	106.423
3	112	3	5.34904	6.91666	15.2455	214.623
3	113	4	6.70816	6.13711	16.6525	65.4797
3	115	4	6.18616	15.8776	16.3267	29.4069
3	116	4	5.49726	6.85566	15.3469	209.46
3	117	4	13.3112	8.08835	16.6925	50.4177
3	119	3	15.7103	6.88282	16.4641	22.4215
3	120	3	6.90476	13.0042	15.2458	209.468
3	121	4	16.1291	6.91713	15.5795	78.4248
3	125	6	14.9512	6.80096	16.7897	0.406884
3	126	4	7.45544	5.50708	15.6782	188.43
3	127	4	6.8256	16.6397	15.58	0.420233
3	128	5	6.33182	13.3058	15.0895	214.663
3	132	3	13.3074	15.1305	16.6524	15.4406
3	134	3	6.76923	15.8551	16.1837	50.4279
3	137	3	15.9845	13.5525	14.8457	120.409
3	139	3	14.007	6.75119	15.3471	195.437
3	140	4	14.0029	4.5642	16.7262	36.4348
3	142	4	5.86253	14.9754	14.8472	193.605
3	144	4	6.73264	15.615	16.5849	8.41295
3	145	2	6.00704	13.3086	15.0893	214.654
3	146	2	15.3922	7.06944	16.2761	71.4279
3	147	4	5.81202	4.56421	15.245	214.656
3	151	4	4.88269	15.3922	16.2763	71.4133
3	152	3	14.007	16.0507	16.1981	15.4013
3	155	4	7.38537	15.3559	16.1834	85.4174
3	156	3	14.8687	5.85938	15.089	188.458
3	157	4	7.62833	16.3015	16.1833	0.402215
3	158	4	6.8065	16.4356	15.5799	36.4344
3	159	4	5.76504	16.4175	15.0893	65.4803
3	160	3	7.81295	16.1721	16.1983	15.4057
3	161	4	7.04677	5.82237	16.7261	50.3957
3	163	4	5.56929	6.97389	16.9372	0.426285
3	164	4	16.2283	6.19404	16.198	8.40856
3	166	5	6.57605	7.12816	16.7261	50.3959
3	170	4	15.5597	6.84206	15.6059	127.418
3	172	6	14.4623	7.57992	13.6997	230.57
3	173	3	14.8014	5.75655	13.7002	221.661
3	174	4	13.3061	16.7381	14.8462	8.44739
3	176	3	14.6996	15.3925	16.0445	71.4259
3	177	4	5.99231	11.9403	16.1837	137.635
3	178	5	6.63042	12.7435	13.2099	252.712
3	179	6	6.54804	7.80346	13.6979	252.674
3	180	4	13.4511	5.98867	16.6526	57.4372
3	181	3	5.10255	16.0698	13.2066	146.421
3	182	4	4.71838	13.3079	16.5463	78.4256
3	183	3	6.66622	6.68107	16.5462	85.404
3	184	3	7.31419	11.9444	15.58	193.624
3	185	4	15.6289	13.3121	16.5849	0.439556
3	186	5	7.01969	14.4652	13.6988	230.525
3	188	4	7.3773	16.2422	15.347	78.4125
3	189	3	6.44877	15.9516	16.3268	22.3973
3	190	4	5.44035	4.99711	16.8498	22.4123
3	191	4	15.2574	7.51403	16.5462	36.4486
3	192	3	7.67067	14.0034	16.3269	106.398
3	194	6	11.9427	7.92864	15.5795	193.648
3	196	6	15.1054	13.3076	16.6926	8.40782
3	197	4	14.6285	7.77664	13.2069	230.579
3	198	4	7.0843	3.17799	15.245	214.645
3	199	4	13.3123	4.15869	16.2763	120.418
3	200	4	14.9755	6.18313	14.8468	193.612
3	203	3	13.3071	3.4657	16.6927	50.4322
3	205	3	16.5494	14.9758	14.8468	15.4436
3	208	3	13.3162	5.07502	16.8202	22.4114
3	209	6	11.9711	15.482	13.2073	193.604
3	211	4	13.0031	2.48414	15.2459	209.48
3	212	4	7.27736	15.3588	15.6061	139.449
3	214	3	4.71837	7.53702	15.2453	214.621
3	216	6	14.6247	13.3212	16.1249	113.415
3	217	4	4.27662	13.3066	16.3268	113.446
3	219	4	14.6985	15.5865	15.5797	99.4353
3	220	5	7.1106	6.24786	15.6059	193.633
3	221	5	14.6245	6.16628	16.1253	120.428
3	222	5	14.6979	14.6323	15.2456	160.465
3	223	4	14.0046	8.29927	15.9968	146.447
3	224	5	5.54389	6.81322	13.2097	256.671
3	225	3	1.38617	6.97722	16.2762	127.417
3	227	3	7.64316	6.11505	16.8497	22.4051
3	228	3	15.4113	15.8663	16.0446	8.40314
3	229	4	11.9421	6.88603	16.1836	137.637
3	233	4	14.9215	16.521	14.846	22.4205
3	235	4	7.85792	16.6254	15.0883	29.4188
3	236	3	7.73521	14.6258	16.1833	113.415
3	237	3	14.9225	6.63571	13.2099	221.659
3	238	5	5.82625	3.68883	16.7262	50.3939
3	239	4	14.699	6.27723	16.726	22.424
3	240	3	16.0303	7.24656	16.4202	0.40004
3	241	3	11.9534	7.62533	16.1834	137.627
3	244	4	16.1873	14.1387	16.0448	15.4194
3	245	3	6.87488	7.59098	16.8784	15.4103
3	247	2	4.96971	7.08582	16.4202	106.416
3	248	3	6.89036	14.4158	14.8455	209.472
3	249	3	6.78832	7.64616	15.9971	160.419
3	250	3	13.3075	7.73574	15.0887	214.665
3	251	5	15.5101	6.61712	16.4639	36.4192
3	252	2	7.58637	6.8345	16.9063	8.41013
3	253	4	15.2592	6.75758	15.5793	146.429
3	254	3	5.70065	4.96971	15.2452	214.646
3	256	6	6.13626	14.9224	13.2114	221.659
3	258	6	5.3935	5.42541	13.2069	256.697
3	259	5	5.561	5.85369	13.6989	252.693
3	260	5	7.63178	14.4628	13.7008	230.545
3	263	3	7.25505	16.5597	15.6784	8.42783
3	264	5	7.38738	16.2812	13.2099	120.413
3	265	4	6.56972	7.27318	16.5461	85.4128
3	266	4	15.5895	6.48572	13.2108	188.448
3	268	2	7.3553	14.458	16.8497	0.411352
3	269	4	13.3192	4.4772	15.0885	214.617
3	272	4	13.3174	14.6988	16.726	15.4004
3	273	3	7.46907	16.3013	16.1833	0.425591
3	274	3	7.51872	7.21405	15.5794	195.427
3	276	3	16.3316	2.48517	13.2091	113.407
3	277	2	3.87117	11.9426	15.5801	193.641
3	278	4	11.9457	5.07506	16.1837	137.625
3	280	3	15.1331	7.23093	13.6996	209.452
3	281	3	6.58559	7.5192	16.1251	146.42
3	282	3	7.38613	15.3919	16.2763	71.4179
3	284	5	13.0076	6.46907	15.2453	209.478
3	286	6	12.7452	5.44095	13.2092	252.716
3	287	4	15.1035	4.88269	16.3747	71.4364
3	288	4	15.8774	16.0511	15.0887	22.4402
3	289	3	13.3056	7.75396	16.5462	78.4441
3	290	4	6.72364	5.74825	15.5797	195.429
3	291	4	16.436	14.6331	15.0882	36.3949
3	293	6	6.75387	16.5599	15.6779	8.43239
3	294	3	14.2499	15.6854	14.8455	137.621
3	298	3	6.16609	5.67916	16.7899	36.4
3	300	4	14.95	5.973	16.7899	0.415628
3	301	5	15.4928	14.3094	16.1252	65.5282
3	302	6	7.36347	13.3081	15.0896	214.631
3	303	5	16.5204	13.8691	15.0885	36.3945
3	305	4	16.598	7.17485	15.3474	22.406
3	306	4	14.0054	6.79199	16.4639	85.4313
3	307	3	6.14063	7.60417	16.4202	106.413
3	308	3	7.9185	14.0043	15.3476	195.427
3	311	4	7.13652	13.3063	16.5463	78.4202
3	312	6	12.7399	6.8153	13.2104	252.722
3	313	4	15.6151	14.4119	16.2761	36.4425
3	314	4	4.47714	14.1284	15.3476	193.612
3	316	3	7.13872	7.07962	16.726	50.3995
3	317	3	4.47729	5.18775	15.2452	214.645
3	319	2	16.3443	6.8554	14.8465	85.4141
4	1	1	6.70034	6.51492	13.5861	280.781
4	2	5	4.98362	5.54506	16.6761	87.7689
4	3	4	6.19473	15.3922	16.6563	35.7359
4	4	2	14.0582	16.5101	14.9832	66.7475
4	5	2	6.25712	7.06882	14.5113	266.772
4	6	5	7.71127	15.7574	16.7068	0.748253
4	7	3	4.96971	7.13465	16.6909	84.7442
4	9	2	12.1616	5.94611	16.7884	61.5186
4	11	1	6.34468	7.39431	16.691	84.7248
4	13	6	16.8093	14.9231	12.1487	21.7437
4	14	5	12.7495	14.411	13.5903	255.78
4	15	5	14.0041	14.4117	16.8485	14.7557
4	16	3	7.18372	2.07937	16.757	70.73
4	18	2	14.4098	4.88277	16.6763	66.7577
4	19	2	7.41893	16.5145	15.1553	73.7448
4	20	2	7.01555	7.45769	14.6711	262.736
4	21	1	15.2585	16.6088	14.9832	14.7336
4	22	4	14.1985	6.72313	14.5561	248.741
4	23	4	7.63455	7.77791	13.5862	280.746
4	24	6	6.08964	11.3935	14.513	265.72
4	27	4	13.3073	6.21872	16.9587	14.778
4	28	4	6.34871	6.86314	16.7068	81.4676
4	29	2	6.75777	16.8681	14.7745	14.7636
4	32	6	12.7451	4.96971	14.7761	255.783
4	35	4	15.1733	13.4161	16.7068	28.7234
4	36	3	5.70634	7.22385	15.0859	248.751
4	37	2	16.8046	11.3949	14.5129	35.7768
4	41	3	6.66922	7.8083	14.5113	266.752
4	42	4	12.748	16.6801	13.5899	73.7564
4	43	5	12.7476	6.52199	14.7757	255.781
4	44	3	3.78413	5.91138	16.7981	61.5396
4	47	6	7.66912	14.4614	12.155	265.695
4	48	3	7.08218	6.12112	16.7245	77.7423
4	49	6	15.1036	12.4692	16.7751	21.7559
4	50	5	16.6395	6.8672	14.5565	70.7524
4	51	6	12.7524	7.55889	14.9833	248.769
4	52	5	16.7054	6.19662	14.8992	47.546
4	53	3	6.76498	6.14472	16.7884	63.7217
4	54	6	6.63511	12.7486	14.7756	255.777
4	55	6	16.7787	13.306	14.984	21.7536
4	56	6	8.13232	12.7518	12.168	283.737
4	57	6	12.754	6.01632	12.1664	283.767
4	58	6	12.4446	4.68201	13.2034	280.785
4	59	4	3.78413	16.5483	14.6726	84.7644
4	60	4	12.4481	8.13138	16.7432	70.7671
4	61	6	11.4442	6.71738	14.5115	265.695
4	63	4	6.83218	14.0021	13.5914	266.79
4	65	6	12.4521	5.76397	16.7433	70.7571
4	66	4	7.86015	15.8309	16.5673	21.7398
4	68	2	6.6633	6.74277	14.7756	259.749
4	69	5	3.68882	14.3587	16.7068	61.5548
4	71	6	14.9232	13.8309	16.7981	14.7383
4	72	5	14.6998	16.3087	15.1552	77.7378
4	73	2	6.12237	7.63689	16.6909	84.7408
4	75	6	4.81005	7.523	14.5115	266.763
4	76	4	14.4114	6.31408	16.8484	28.7521
4	77	4	7.85079	16.8802	13.1956	35.748
4	79	6	12.4528	5.37519	14.6716	259.791
4	80	6	12.4451	7.03774	15.0865	245.792
4	81	6	6.86473	6.81535	16.7883	63.7382
4	82	6	16.6446	7.44094	13.1988	87.778
4	84	4	12.1368	4.56421	16.8485	47.561
4	86	3	7.18867	14.1964	14.6712	245.811
4	87	2	13.3063	14.9228	16.7884	21.7764
4	90	4	6.37754	12.4315	14.5582	262.769
4	91	3	7.23284	7.11825	16.798	61.5245
4	94	6	12.4458	6.17036	13.2009	280.793
4	96	6	7.41042	5.18492	12.158	287.773
4	97	3	6.64557	6.77382	16.7432	73.7319
4	98	2	13.587	7.97976	16.7569	61.5246
4	99	4	12.4341	8.21621	15.0858	245.826
4	100	4	7.26881	16.868	14.7756	14.7589
4	101	3	6.35442	7.45667	14.6714	262.734
4	103	4	7.58771	13.308	14.9838	245.783
4	105	5	7.74703	12.674	16.7069	77.7273
4	109	3	4.56422	7.82588	16.6562	91.7383
4	110	4	5.0497	14.0015	16.7982	47.5695
4	111	3	2.99572	7.11301	16.905	35.7426
4	114	6	7.37591	14.4112	13.5881	259.763
4	115	5	7.16495	12.4506	16.7433	70.7474
4	117	6	4.52165	7.29317	12.1561	287.78
4	118	6	6.59606	6.74778	13.1988	283.735
4	120	6	5.84949	14.5866	12.1707	262.736
4	121	3	6.02344	16.2875	15.156	108.664
4	124	6	7.10085	12.7542	12.1684	283.752
4	125	6	7.02185	13.3089	16.9051	28.7465
4	129	2	5.79786	4.56421	13.587	280.785
4	131	2	5.96113	5.97978	16.905	35.7569
4	132	3	7.82745	12.4493	16.7752	63.7379
4	133	2	12.4685	5.22081	16.775	63.7562
4	134	6	14.8562	16.7886	12.1535	28.7483
4	135	4	5.89116	14.4116	16.6563	70.7283
4	137	4	6.31659	13.8314	16.8576	35.77
4	138	4	6.77183	15.3917	16.757	14.7436
4	139	2	14.5547	16.4417	14.5572	81.4905
4	140	3	14.543	5.72248	13.1997	259.787
4	142	5	15.5095	6.74468	16.6562	28.7724
4	143	5	12.4304	6.73719	14.5576	262.784
4	144	5	16.8801	7.08281	15.0861	0.764497
4	146	1	5.21484	6.90516	14.556	265.715
4	147	4	11.3965	5.75165	14.5124	265.731
4	148	4	3.87112	12.4326	14.5581	262.774
4	150	6	16.2877	7.62144	15.1552	108.655
4	152	3	7.65901	6.20091	16.9322	28.7329
4	153	6	16.8391	7.26148	14.5121	28.7339
4	154	4	16.757	14.1995	13.197	47.5196
4	155	5	7.24274	12.4418	14.9007	252.793
4	158	4	5.23635	11.4049	14.5128	265.715
4	162	6	13.8358	4.85192	16.8576	35.7295
4	163	4	7.09709	12.7421	14.7764	255.776
4	164	5	6.22087	12.7499	14.7763	255.756
4	166	4	5.86847	13.8307	16.8576	35.7706
4	168	6	15.2121	8.23653	16.798	14.7357
4	169	4	16.7521	14.2605	13.195	47.52
4	170	1	4.3307	7.44692	16.905	35.7462
4	171	4	11.4083	7.04794	14.5124	265.71
4	172	4	15.1044	12.6859	16.7067	35.7459
4	173	5	6.21885	16.3375	14.9831	108.654
4	174	6	7.63894	6.48364	14.671	262.739
4	175	6	14.003	4.15884	16.5832	91.7598
4	176	5	4.09431	15.1046	16.5832	63.7174
4	177	4	6.2719	6.88192	17.034	0.733068
4	178	6	11.4204	6.63683	14.5117	265.716
4	179	6	7.60491	16.8683	15.155	0.7264
4	182	1	6.72446	7.06076	14.6705	262.761
4	183	4	12.6699	6.96636	16.7069	77.7672
4	184	5	7.21985	6.6999	16.798	61.5394
4	185	3	4.47719	12.7574	14.5126	262.743
4	187	4	7.29952	14.2004	16.775	49.7304
4	188	4	2.99565	7.10561	16.5831	105.731
4	189	4	16.3848	14.7002	12.151	108.649
4	190	2	6.63814	6.1345	16.6562	91.7457
4	191	4	7.47133	16.8682	15.1551	0.749225
4	193	2	7.38993	16.645	14.5114	70.7397
4	194	6	8.17339	14.4612	12.153	265.688
4	197	4	8.41493	12.7438	14.7763	255.733
4	199	5	7.41614	14.5436	13.1955	259.782
4	201	6	7.76521	5.2574	13.1971	283.735
4	202	6	16.5482	14.2592	13.2021	87.7575
4	203	2	5.42951	6.07518	16.7885	63.7233
4	204	3	4.8827	15.0301	16.5832	66.7353
4	206	3	12.4464	6.33152	14.6718	259.801
4	207	2	16.6244	12.7618	12.1492	91.7502
4	208	4	6.75421	16.6356	14.9003	61.5498
4	209	6	12.7533	6.93798	12.1613	283.773
4	210	2	5.96085	7.89687	16.9322	28.7284
4	212	2	16.4485	15.0032	13.1996	84.7311
4	215	6	6.04772	14.9218	13.5894	245.772
4	217	6	13.3106	8.32633	14.8992	248.759
4	218	4	16.2875	6.89807	15.1557	108.665
4	219	6	6.79158	16.6449	15.156	49.756
4	221	5	5.80391	12.4524	13.1979	280.794
4	223	4	16.3377	14.9221	12.1464	108.649
4	224	4	14.8915	6.60117	16.7067	47.5456
4	225	4	16.2876	5.07507	15.1561	108.653
4	227	5	6.66914	7.2263	14.8994	255.761
4	228	6	5.04975	5.22964	14.5124	266.761
4	229	3	7.7454	16.4297	15.1548	87.7451
4	230	4	5.27797	6.7644	16.8574	47.5639
4	233	3	5.78978	7.20966	16.7884	63.7273
4	234	5	7.05982	6.78003	14.7745	259.778
4	238	3	15.4439	16.6449	13.1979	28.7685
4	239	4	7.71853	16.3847	14.7752	108.649
4	240	4	15.5559	12.7533	16.757	0.76334
4	241	5	13.8694	14.8319	16.5832	61.5312
4	243	1	5.98678	7.11113	16.567	108.654
4	246	4	7.33747	5.99773	13.199	283.73
4	248	4	6.85624	7.78365	14.8998	255.732
4	249	3	13.311	14.4097	13.5919	252.789
4	250	5	15.2124	2.48491	16.7981	14.7474
4	251	5	12.7491	6.8854	14.775	255.792
4	253	3	6.2268	5.09977	14.6712	262.758
4	254	2	4.21946	4.27651	16.7884	63.7359
4	255	4	7.2401	15.43	16.5831	47.5549
4	257	2	12.5646	16.5709	14.5115	81.446
4	258	4	16.7139	4.0253	15.1557	35.7675
4	260	1	6.0157	6.53255	16.8576	47.5217
4	262	3	12.7449	16.6031	14.5566	73.7647
4	266	3	12.436	5.67587	14.5578	262.769
4	267	1	4.91255	6.62409	16.567	108.663
4	269	6	6.50049	15.5099	16.6563	28.7248
4	270	4	13.3065	16.9505	12.1555	14.7788
4	271	4	7.44782	16.5871	15.0863	63.7316
4	272	3	7.07207	6.54412	13.5863	280.775
4	274	2	16.5256	7.30882	14.556	91.7409
4	275	1	14.6998	7.16074	16.583	77.723
4	279	6	6.69946	6.99183	12.1579	287.772
4	280	4	14.0551	7.12751	16.7068	66.7446
4	281	6	11.4031	7.12321	14.5117	265.73
4	282	6	7.17763	12.4565	14.5562	262.736
4	283	4	16.6241	7.65406	14.5564	73.7227
4	284	6	12.4425	7.73123	14.6714	259.802
4	287	4	11.3882	6.58449	14.5126	265.731
4	289	3	14.9828	14.4109	16.583	47.5686
4	290	2	13.3166	14.411	16.8484	21.7345
4	291	6	16.6764	8.01213	13.1965	81.4547
4	292	4	7.69447	2.77251	16.691	84.7252
4	293	3	13.4107	6.85224	16.7067	73.7596
4	296	1	7.40311	5.45416	14.7752	259.759
4	297	6	12.4443	7.70047	13.1981	280.795
4	298	6	7.89354	11.4096	14.5126	265.686
4	299	4	12.7506	7.13957	14.7759	255.757
4	300	4	14.005	6.29132	16.9321	14.7743
4	301	6	6.44824	12.4333	14.5576	262.779
4	302	3	12.4489	7.79357	16.7432	70.7716
4	303	5	6.0005	7.79109	16.6761	87.7429
4	304	3	6.62112	7.212	16.8484	49.7228
4	305	6	12.4572	6.71924	13.2004	280.758
4	306	4	14.8557	5.00964	16.8576	14.77
4	307	6	7.05434	16.6749	14.5562	63.7367
4	309	3	12.1387	6.00339	16.7885	61.5546
4	311	4	4.682	16.5144	14.7758	87.7296
4	312	4	6.5066	12.143	16.8485	47.5591
4	313	3	7.0249	12.6687	16.7069	77.7569
4	314	6	7.14091	3.17786	13.5872	280.774
4	315	5	11.4171	14.1986	13.1995	265.72
4	317	4	12.4448	6.98224	14.672	259.792
4	318	6	6.78994	16.9502	12.1663	21.7654
4	319	6	7.46875	12.7623	14.5113	262.733
4	320	6	15.6152	14.0072	16.5829	21.7513
5	1	3	6.89208	16.4786	15.0635	77.6925
5	2	4	7.21491	6.1258	15.3029	232.757
5	3	6	14.0155	5.07502	14.5101	246.68
5	5	5	7.08032	7.34958	13.5003	275.523
5	6	4	15.2577	5.05832	16.793	7.73207
5	7	4	14.6595	15.3928	15.9341	104.753
5	9	2	6.60641	6.44903	16.8813	35.7097
5	10	5	14.4096	6.09728	15.9342	166.734
5	11	5	7.77847	5.14735	16.8813	35.6781
5	12	6	4.96971	7.05899	16.5041	113.718
5	13	6	14.8039	14.0049	13.5877	229.698
5	15	5	15.2388	6.56055	16.5555	56.7147
5	17	4	16.4787	6.05481	15.7769	35.7207
5	18	6	13.3079	15.0068	12.171	236.705
5	19	6	13.7546	8.27722	15.0626	232.784
5	20	5	14.6629	7.06385	16.5556	77.7072
5	21	4	7.01684	7.40455	16.3252	141.598
5	23	6	6.08437	6.14204	13.5882	274.768
5	24	6	14.6984	16.391	15.59	35.7074
5	25	4	14.0046	8.19673	16.1892	145.709
5	26	4	6.07824	4.68201	14.9852	246.714
5	28	6	13.1883	4.33058	12.1796	275.563
5	29	6	5.86182	4.27661	13.5873	274.783
5	30	5	6.47318	7.35198	15.0627	243.691
5	31	6	6.59697	6.72585	16.1569	163.662
5	32	4	15.1741	5.96589	15.6878	163.699
5	33	6	14.4102	6.32178	12.1727	260.777
5	34	4	6.5665	7.1123	16.7708	61.6803
5	36	6	14.0093	14.0046	13.5903	246.729
5	37	6	13.3104	16.5377	14.5108	77.7284
5	38	6	15.9309	14.0056	16.244	42.7425
5	40	3	15.2162	4.88269	16.4376	77.7196
5	42	4	13.3052	7.81641	15.6876	201.768
5	43	4	5.94406	12.4176	16.3255	138.724
5	44	4	5.72324	7.46341	16.7294	70.6909
5	46	4	12.7173	6.1976	15.2239	232.805
5	47	4	13.3068	5.99059	16.7295	63.7286
5	49	4	5.87883	15.1257	16.4192	84.6869
5	50	5	15.3922	13.1635	16.5555	42.7123
5	51	6	7.37793	4.82017	12.1729	281.741
5	52	4	13.312	16.0017	15.7767	91.7137
5	53	4	16.0015	6.88091	15.9339	84.7103
5	55	6	6.5601	11.0701	13.5015	274.793
5	56	3	7.6098	16.3148	16.3252	0.704988
5	57	4	6.22626	15.8082	16.4191	42.7021
5	59	4	15.7632	13.3108	15.5899	127.607
5	61	4	5.61748	6.00133	16.2961	145.701
5	62	4	6.36677	7.33918	16.5042	113.699
5	63	6	15.0335	15.1054	15.6875	127.593
5	64	4	5.97812	6.76166	13.5028	275.519
5	66	6	4.85436	13.1983	12.1644	275.534
5	67	4	7.52697	6.40487	16.9362	21.688
5	70	4	15.8552	15.798	15.6876	35.7267
5	73	3	6.56703	8.12026	16.2959	145.683
5	74	6	5.23628	12.4502	14.9863	243.72
5	75	6	11.084	6.40639	13.5006	274.792
5	76	5	7.71643	13.1565	16.5557	98.7008
5	78	6	6.36755	14.0005	13.591	260.822
5	80	6	3.33216	12.4657	14.9856	243.703
5	81	4	14.01	6.12467	14.5117	246.718
5	82	4	8.38282	14.0055	15.5898	201.712
5	86	4	14.6953	15.5734	15.6878	113.705
5	88	4	7.27298	16.4162	16.1569	7.72089
5	91	4	2.9957	7.05876	16.3927	131.672
5	92	4	14.863	13.6613	16.3252	98.7109
5	96	5	6.44169	7.47132	15.9339	187.701
5	97	4	15.9314	7.65032	15.9339	91.6814
5	98	5	15.4097	14.2549	16.3926	56.7365
5	99	4	12.461	7.14287	16.1314	163.713
5	100	4	7.16591	6.64718	16.7616	63.7142
5	101	5	6.7566	7.01368	13.5009	275.527
5	102	5	6.22596	7.14268	14.5105	260.789
5	103	5	3.78415	15.3362	16.1315	113.736
5	106	4	7.02538	16.1291	15.9338	70.7059
5	107	4	16.2422	14.413	15.6874	56.6896
5	108	6	5.51419	13.1899	12.1758	275.56
5	109	5	14.4088	7.44015	15.9341	166.747
5	110	4	7.4433	13.7601	16.4376	113.716
5	111	4	16.1536	13.7702	16.2444	21.7001
5	113	5	13.9338	6.81212	16.5555	91.7169
5	114	4	7.36772	15.2767	16.3253	91.7028
5	116	4	7.66643	14.584	16.1568	138.71
5	119	5	15.392	13.9369	16.5556	35.6828
5	120	5	6.81021	12.7225	15.2236	232.793
5	122	5	14.4088	6.68632	15.9342	166.747
5	124	4	5.73502	15.2585	15.5906	166.702
5	126	4	4.21933	15.8335	15.3033	145.682
5	127	4	5.29823	12.4525	14.9864	243.711
5	129	5	15.8877	12.7615	16.3928	35.7065
5	131	4	16.0293	12.7781	16.3925	21.6977
5	132	6	5.17035	7.01677	13.5019	275.527
5	135	6	5.27517	6.127	14.5099	260.815
5	136	4	12.4545	5.91555	14.9861	243.713
5	137	6	15.3563	12.047	16.7617	7.7008
5	138	5	7.01048	16.7044	15.6874	0.728251
5	140	6	16.3434	13.307	15.8588	42.7428
5	141	6	15.3915	16.4104	14.9853	35.7112
5	142	5	15.7099	13.3122	16.6616	0.741216
5	143	5	7.64844	6.10872	16.8813	35.6918
5	144	5	14.6248	6.2814	16.7707	35.7108
5	145	5	12.4584	6.69293	14.986	243.702
5	146	4	6.85349	13.3089	15.7769	194.732
5	149	4	14.0086	14.6245	16.7707	21.6814
5	150	5	7.18541	12.7217	15.2236	232.789
5	151	6	17.0053	7.77366	12.1602	0.713992
5	152	5	15.5097	14.4116	15.688	124.717
5	153	4	12.4187	6.86917	16.3254	138.725
5	154	6	14.0032	16.8467	13.5047	21.7153
5	155	4	7.57631	4.33056	15.6875	208.727
5	156	4	15.1051	5.85604	16.1312	124.7
5	157	4	12.4256	7.55704	16.3252	138.715
5	158	4	15.51	15.7736	16.2442	7.69597
5	159	4	16.0942	7.21294	16.5041	0.702813
5	160	4	6.31596	7.47861	14.5107	260.778
5	161	4	7.43684	15.0548	16.3457	98.6947
5	163	4	6.98116	13.3092	15.0637	236.689
5	164	4	6.19255	14.0053	16.2441	138.714
5	165	4	7.54963	13.7714	16.2443	141.594
5	167	5	6.25413	13.1912	12.1714	275.559
5	169	4	15.1053	6.70977	15.9338	145.691
5	170	4	14.6984	6.31043	16.8813	7.73637
5	174	5	6.03156	15.4636	15.7766	141.583
5	176	5	6.68655	13.3081	15.0636	236.701
5	180	5	12.7225	5.58947	15.2239	232.784
5	181	6	13.1874	5.99711	12.1794	275.566
5	183	4	6.76718	7.61913	16.1893	159.68
5	184	4	5.31798	13.3082	15.0637	236.705
5	185	5	14.006	5.47094	16.3456	124.688
5	186	4	7.83968	16.4788	15.6874	42.7143
5	187	4	12.4169	7.20812	16.4192	124.727
5	188	4	6.76031	5.83283	16.2441	152.705
5	189	4	3.58325	7.25417	16.1569	163.666
5	190	4	6.71969	6.20764	16.7294	70.6909
5	193	5	16.4357	7.16125	15.8586	35.6927
5	194	5	7.85143	4.43077	15.3026	232.764
5	195	4	12.0449	3.46567	16.7618	61.7158
5	199	4	6.73689	15.7102	16.6616	7.706
5	200	4	4.02514	7.16917	13.5028	275.518
5	201	4	15.3922	2.48524	16.7617	7.71007
5	202	4	7.19769	15.6834	16.3928	56.7235
5	204	6	3.33216	11.1039	13.5023	274.769
5	206	5	14.0059	5.71146	16.8813	21.7209
5	208	4	6.43925	15.8875	16.4192	35.6841
5	210	6	14.0009	14.0113	14.5116	232.774
5	211	5	16.8137	14.6999	14.5107	0.726353
5	214	3	6.29981	6.79273	16.5555	104.732
5	215	4	4.75347	13.3085	16.2442	145.729
5	216	6	14.0009	7.30225	13.5889	260.824
5	217	6	12.7419	15.0057	15.7768	159.722
5	218	5	13.3058	7.73147	16.6258	84.7289
5	219	5	13.7546	6.22978	15.0632	232.798
5	221	4	7.04886	6.77916	16.1566	163.691
5	222	4	6.9971	4.56422	16.9881	7.71686
5	223	5	6.74518	5.84605	16.8528	42.6937
[truncated: 726 more rows]

## Sheet: SuppFig 3b
SUBJECT	TRIAL	STIM	LAG0	LAG1	LAG2	LAG3	TEMPORAL PRECISION
[truncated: 978 more rows]

[truncated: 2 more sheets: SuppFig 4, SuppFig 5]
